# Supplementary material for: Drought-induced microbial dynamics in cowpea rhizosphere: Exploring bacterial diversity and bioinoculant prospects
Source: PLoS One. 2025 Mar 25;20(3):e0320197. doi: 10.1371/journal.pone.0320197 (PMC11936235; doi:10.1371/journal.pone.0320197)
Supplement: S1 Table — (XLSX) [file pone.0320197.s002.xlsx]

## Sheet: Sheet1
Table S1: The identified AVSs and their taxonomy obtained from epiphytic rhizobacterial communities from cowpea plants grown under control conditions (WS1–WS4) and drought conditions (DS1–DS4), along with a differential analysis of their abundance across these groups.
#ASV ID	Kingdom	Phylum	Class	Order	Family	Genus	Species	WS1	WS2	WS3	WS4	DS1	DS2	DS3	DS4
ASV1	Bacteria	__Pseudomonadota	__Alphaproteobacteria	__Sphingomonadales	__Sphingomonadaceae	__Novosphingobium	__Novosphingobium endophyticum	1600	671	1421	3007	630	88	199	733
ASV2	Bacteria	__Pseudomonadota	__Gammaproteobacteria	__Xanthomonadales	__Xanthomonadaceae	__Luteimonas	__Luteimonas pelagia	1212	695	1222	1350	514	258	99	193
ASV3	Bacteria	__Actinomycetota	__Acidimicrobiia	__Acidimicrobiales	__Iamiaceae	__Actinomarinicola	__Actinomarinicola tropica	1128	822	1167	844	249	456	132	425
ASV4	Bacteria	__Pseudomonadota	__Alphaproteobacteria	__Hyphomicrobiales	__Rhizobiaceae	__Rhizobium	__Rhizobium helanshanense	1014	971	907	819	460	68	265	487
ASV5	Bacteria	__Pseudomonadota	__Gammaproteobacteria	__Xanthomonadales	__Xanthomonadaceae	__Coralloluteibacterium	__Coralloluteibacterium thermophilus	561	506	730	404	632	279	144	301
ASV6	Bacteria	__Pseudomonadota	__Alphaproteobacteria	__Hyphomicrobiales	__Rhizobiaceae	__Shinella	__Shinella zoogloeoides	551	269	769	843	322	272	183	128
ASV7	Bacteria	__Myxococcota	__	__Polyangiales	__Polyangiaceae	__Aetherobacter	__Aetherobacter rufus	232	224	181	216	675	870	984	24
ASV8	Bacteria	__Actinomycetota	__Actinomycetes	__Propionibacteriales	__Nocardioidaceae	__Nocardioides	__Nocardioides mesophilus	265	876	189	322	598	428	161	380
ASV9	Bacteria	__Pseudomonadota	__Gammaproteobacteria	__Pseudomonadales	__Pseudomonadaceae	__Pseudomonas	__Pseudomonas tianjinensis	943	283	444	421	519	97	166	158
ASV10	Bacteria	__Actinomycetota	__Actinomycetes	__Propionibacteriales	__Nocardioidaceae	__Nocardioides	__"Nocardioides flavus"	433	852	426	219	418	222	222	325
ASV11	Bacteria	__Planctomycetota	__Planctomycetia	__Pirellulales	__Pirellulaceae	__Bremerella	__Bremerella volcania	828	232	560	108	496	213	228	229
ASV12	Bacteria	__Bacteroidota	__Flavobacteriia	__Flavobacteriales	__Flavobacteriaceae	__Pustulibacterium	__Pustulibacterium marinum	1317	66	694	244	90	50	67	78
ASV13	Bacteria	__Pseudomonadota	__Alphaproteobacteria	__Sphingomonadales	__Erythrobacteraceae	__Croceibacterium	__Croceibacterium soli	320	229	280	291	470	228	330	435
ASV14	Bacteria	__Pseudomonadota	__Alphaproteobacteria	__Hyphomicrobiales	__Rhizobiaceae	__Ensifer	__Ensifer adhaerens	194	184	407	437	263	447	149	198
ASV15	Bacteria	__Pseudomonadota	__Alphaproteobacteria	__Sphingomonadales	__Sphingomonadaceae	__Novosphingobium	__Novosphingobium arabidopsis	365	73	668	378	294	27	128	318
ASV16	Bacteria	__Actinomycetota	__Actinomycetes	__Micrococcales	__Micrococcaceae	__Arthrobacter	__Arthrobacter paludis	175	500	351	209	250	420	76	305
ASV17	Bacteria	__Pseudomonadota	__Alphaproteobacteria	__Hyphomicrobiales	__Devosiaceae	__Devosia	__Devosia indica	198	208	249	506	261	318	267	187
ASV18	Bacteria	__Bacteroidota	__Cytophagia	__Cytophagales	__Cytophagaceae	__Chryseosolibacter	__Chryseosolibacter histidini	495	292	308	225	263	88	121	309
ASV19	Bacteria	__Actinomycetota	__Actinomycetes	__Pseudonocardiales	__Pseudonocardiaceae	__Saccharopolyspora	__Saccharopolyspora halophila	0	0	0	0	195	106	37	1624
ASV20	Bacteria	__Pseudomonadota	__Alphaproteobacteria	__Sphingomonadales	__Erythrobacteraceae	__Qipengyuania	__Qipengyuania huizhouensis	252	89	221	572	275	49	89	146
ASV21	Bacteria	__Bacteroidota	__Flavobacteriia	__Flavobacteriales	__Flavobacteriaceae	__Zeaxanthinibacter	__Zeaxanthinibacter aestuarii	54	276	356	353	210	44	308	114
ASV22	Bacteria	__Pseudomonadota	__Alphaproteobacteria	__Sphingomonadales	__Sphingomonadaceae	__Sphingopyxis	__Sphingopyxis solisilvae	559	47	585	116	226	32	0	37
ASV23	Bacteria	__Bacteroidota	__Cytophagia	__Cytophagales	__Cyclobacteriaceae	__Algoriphagus	__Algoriphagus aestuariicola	452	177	390	237	220	75	114	104
ASV24	Bacteria	__Pseudomonadota	__Gammaproteobacteria	__Alteromonadales	__Alteromonadaceae	__Bowmanella	__Bowmanella dokdonensis	0	190	0	155	426	117	876	35
ASV25	Bacteria	__Pseudomonadota	__Alphaproteobacteria	__Hyphomicrobiales	__Rhizobiaceae	__Sinorhizobium	__Sinorhizobium meliloti	297	144	176	229	278	152	113	198
ASV26	Bacteria	__Bacteroidota	__Cytophagia	__Cytophagales	__Cyclobacteriaceae	__Algoriphagus	__Algoriphagus oliviformis	154	115	118	392	79	637	50	12
ASV27	Bacteria	__Actinomycetota	__Actinomycetes	__Propionibacteriales	__Nocardioidaceae	__Nocardioides	__Nocardioides marinus	59	254	45	29	393	281	173	295
ASV28	Bacteria	__Actinomycetota	__Actinomycetes	__Propionibacteriales	__Nocardioidaceae	__Nocardioides	__Nocardioides phosphati	189	253	212	133	186	274	52	163
ASV29	Bacteria	__Bacteroidota	__Cytophagia	__Cytophagales	__Cyclobacteriaceae	__Algoriphagus	__Algoriphagus aestuariicola	366	0	652	69	35	26	77	20
ASV30	Bacteria	__Planctomycetota	__Planctomycetia	__Planctomycetales	__Planctomycetaceae	__Gimesia	__Gimesia benthica	392	275	147	112	204	148	106	132
ASV31	Bacteria	__Planctomycetota	__Planctomycetia	__Pirellulales	__Pirellulaceae	__Blastopirellula	__Blastopirellula marina	420	108	160	106	183	85	147	247
ASV32	Bacteria	__Actinomycetota	__Actinomycetes	__Pseudonocardiales	__Pseudonocardiaceae	__Saccharopolyspora	__Saccharopolyspora aridisoli	0	0	0	0	267	27	99	972
ASV33	Bacteria	__Actinomycetota	__Actinomycetes	__Pseudonocardiales	__Pseudonocardiaceae	__Saccharopolyspora	__Saccharopolyspora deserti	0	0	0	0	218	88	32	1011
ASV34	Bacteria	__Actinomycetota	__Actinomycetes	__Propionibacteriales	__Nocardioidaceae	__Nocardioides	__Nocardioides mesophilus	129	251	91	138	291	197	81	197
ASV35	Bacteria	__Pseudomonadota	__Alphaproteobacteria	__Hyphomicrobiales	__Devosiaceae	__Devosia	__Devosia salina	77	162	233	82	240	286	110	76
ASV36	Bacteria	__Pseudomonadota	__Gammaproteobacteria	__Cellvibrionales	__Cellvibrionaceae	__Teredinibacter	__Teredinibacter turnerae	54	60	117	0	598	106	271	16
ASV37	Bacteria	__Pseudomonadota	__Alphaproteobacteria	__Sphingomonadales	__Erythrobacteraceae	__Qipengyuania	__Qipengyuania mesophila	266	135	193	429	77	26	52	50
ASV38	Bacteria	__Pseudomonadota	__Gammaproteobacteria	__Xanthomonadales	__Xanthomonadaceae	__Lysobacter	__Lysobacter spongiicola	198	112	61	147	119	129	192	283
ASV39	Bacteria	__Pseudomonadota	__Alphaproteobacteria	__Rhodobacterales	__Paracoccaceae	__Paracoccus	__Paracoccus pueri	183	106	360	323	17	26	11	115
ASV40	Bacteria	__Myxococcota	__	__Polyangiales	__Polyangiaceae	__Chondromyces	__Chondromyces pediculatus	225	46	477	190	14	16	8	0
ASV41	Bacteria	__Pseudomonadota	__Gammaproteobacteria	__Chromatiales	__Chromatiaceae	__Rheinheimera	__Rheinheimera pleomorphica	21	39	24	0	107	810	80	12
ASV42	Bacteria	__Pseudomonadota	__Alphaproteobacteria	__Sphingomonadales	__Sphingomonadaceae	__Rhizorhapis	__Rhizorhapis suberifaciens	79	19	360	460	7	0	0	13
ASV43	Bacteria	__Pseudomonadota	__Alphaproteobacteria	__Hyphomicrobiales	__Brucellaceae	__Brucella	__Brucella lupini	576	24	306	100	14	9	0	29
ASV44	Bacteria	__Actinomycetota	__Actinomycetes	__Pseudonocardiales	__Pseudonocardiaceae	__Pseudonocardia	__Pseudonocardia saturnea	0	0	0	0	252	240	47	509
ASV45	Bacteria	__Actinomycetota	__Nitriliruptoria	__Salsipaludibacterales	__Salsipaludibacteraceae	__Salsipaludibacter	__Salsipaludibacter albus	142	280	112	225	83	118	36	78
ASV46	Bacteria	__Actinomycetota	__Actinomycetes	__Pseudonocardiales	__Pseudonocardiaceae	__Pseudonocardia	__Pseudonocardia nigra	333	267	264	160	0	0	0	0
ASV47	Bacteria	__Pseudomonadota	__Alphaproteobacteria	__Hyphomicrobiales	__Rhodovibrionaceae	__Pelagibius	__Pelagibius litoralis	99	111	116	108	199	105	131	159
ASV48	Bacteria	__Myxococcota	__Myxococcia	__Myxococcales	__Archangiaceae	__Vitiosangium	__Vitiosangium cumulatum	0	0	0	0	0	0	1112	0
ASV49	Bacteria	__Actinomycetota	__Actinomycetes	__Micromonosporales	__Micromonosporaceae	__Micromonospora	__Micromonospora craniellae	78	133	87	47	100	286	167	92
ASV50	Bacteria	__Pseudomonadota	__Alphaproteobacteria	__Sphingomonadales	__Erythrobacteraceae	__Croceibacterium	__Croceibacterium soli	159	56	121	133	132	87	64	262
ASV51	Bacteria	__Actinomycetota	__Actinomycetes	__Mycobacteriales	__Mycobacteriaceae	__Mycolicibacterium	__Mycolicibacterium holsaticum	89	77	38	22	93	510	70	93
ASV52	Bacteria	__Pseudomonadota	__Gammaproteobacteria	__Chromatiales	__Chromatiaceae	__Rheinheimera	__Rheinheimera pleomorphica	0	0	0	0	0	932	0	0
ASV53	Bacteria	__Actinomycetota	__Acidimicrobiia	__Acidimicrobiales	__Iamiaceae	__Actinomarinicola	__Actinomarinicola tropica	171	292	94	65	58	65	113	157
ASV54	Bacteria	__Bacteroidota	__Flavobacteriia	__Flavobacteriales	__Flavobacteriaceae	__Zeaxanthinibacter	__Zeaxanthinibacter aestuarii	75	134	149	249	110	26	71	73
ASV55	Bacteria	__Pseudomonadota	__Gammaproteobacteria	__Xanthomonadales	__Xanthomonadaceae	__Lysobacter	__Lysobacter tabacisoli	169	48	133	160	144	109	38	89
ASV56	Bacteria	__Planctomycetota	__Planctomycetia	__Planctomycetales	__Planctomycetaceae	__Calycomorphotria	__Calycomorphotria hydatis	82	94	167	81	155	82	149	113
ASV57	Bacteria	__Myxococcota	__Myxococcia	__Myxococcales	__	__Enhygromyxa	__Enhygromyxa salina	0	98	0	0	16	440	398	37
ASV58	Bacteria	__Pseudomonadota	__Gammaproteobacteria	__Thiotrichales	__Piscirickettsiaceae	__Methylophaga	__Methylophaga thiooxydans	51	83	41	34	175	48	214	279
ASV59	Bacteria	__Verrucomicrobiota	__Verrucomicrobiae	__Limisphaerales	__Limisphaeraceae	__Limisphaera	__Limisphaera ngatamarikiensis	131	180	105	35	92	58	134	154
ASV60	Bacteria	__Pseudomonadota	__Gammaproteobacteria	__Enterobacterales	__Enterobacteriaceae	__Enterobacter	__Enterobacter quasihormaechei	0	0	23	762	0	0	0	0
ASV61	Bacteria	__Pseudomonadota	__Gammaproteobacteria	__Cellvibrionales	__Cellvibrionaceae	__Cellvibrio	__Cellvibrio diazotrophicus	154	11	187	40	68	310	9	30
ASV62	Bacteria	__Pseudomonadota	__Alphaproteobacteria	__Hyphomicrobiales	__Rhodovibrionaceae	__Pelagibius	__Pelagibius marinus	33	79	61	65	201	125	232	58
ASV63	Bacteria	__Pseudomonadota	__Alphaproteobacteria	__Rhodobacterales	__Paracoccaceae	__Pseudooceanicola	__Pseudooceanicola nanhaiensis	100	98	151	189	82	57	43	62
ASV64	Bacteria	__Actinomycetota	__Actinomycetes	__Propionibacteriales	__Nocardioidaceae	__Nocardioides	__Nocardioides deserti	57	89	124	55	178	140	38	146
ASV65	Bacteria	__Pseudomonadota	__Alphaproteobacteria	__Hyphomicrobiales	__Rhodovibrionaceae	__Pelagibius	__Pelagibius litoralis	54	155	84	19	155	126	95	163
ASV66	Bacteria	__Pseudomonadota	__Gammaproteobacteria	__Xanthomonadales	__Xanthomonadaceae	__Lysobacter	__Lysobacter arseniciresistens	68	113	107	55	217	75	104	46
ASV67	Bacteria	__Thermomicrobiota	__Thermomicrobia	__Sphaerobacterales	__Sphaerobacteraceae	__Sphaerobacter	__Sphaerobacter thermophilus	57	93	41	7	111	222	199	113
ASV68	Bacteria	__Pseudomonadota	__Gammaproteobacteria	__Oceanospirillales	__Halomonadaceae	__Halomonas	__Halomonas anticariensis	45	145	30	12	172	27	54	328
ASV69	Bacteria	__Bacteroidota	__Cytophagia	__Cytophagales	__Cytophagaceae	__Chryseosolibacter	__Chryseosolibacter histidini	176	119	109	103	116	22	55	91
ASV70	Bacteria	__Actinomycetota	__Actinomycetes	__Propionibacteriales	__Nocardioidaceae	__Nocardioides	__Nocardioides endophyticus	32	65	30	5	133	241	98	202
ASV71		__	__	__	__	__	__	14	247	0	0	61	44	46	417
ASV72	Bacteria	__Bacteroidota	__Cytophagia	__Cytophagales	__Fulvivirgaceae	__Ohtaekwangia	__Ohtaekwangia koreensis	466	0	258	10	0	0	0	0
ASV73	Bacteria	__Myxococcota	__	__Polyangiales	__Polyangiaceae	__Aetherobacter	__Aetherobacter rufus	117	93	193	37	116	95	19	36
ASV74	Bacteria	__Pseudomonadota	__Gammaproteobacteria	__Pseudomonadales	__Pseudomonadaceae	__Pseudomonas	__Pseudomonas juntendi	0	0	0	642	0	0	0	0
ASV75	Bacteria	__Pseudomonadota	__Alphaproteobacteria	__Hyphomicrobiales	__Rhizobiaceae	__Agrobacterium	__Agrobacterium fabacearum	133	100	231	0	147	44	0	15
ASV76	Bacteria	__Pseudomonadota	__Gammaproteobacteria	__Enterobacterales	__Enterobacteriaceae	__Citrobacter	__Citrobacter murliniae	12	0	17	592	19	0	0	0
ASV77	Bacteria	__Pseudomonadota	__Betaproteobacteria	__Burkholderiales	__Comamonadaceae	__Ramlibacter	__Ramlibacter rhizophilus	117	61	152	55	43	58	100	115
ASV78	Bacteria	__Pseudomonadota	__Gammaproteobacteria	__Enterobacterales	__Enterobacteriaceae	__Citrobacter	__Citrobacter europaeus	0	0	26	559	0	0	0	0
ASV79	Bacteria	__Pseudomonadota	__Gammaproteobacteria	__Oceanospirillales	__Halomonadaceae	__Halomonas	__Halomonas anticariensis	0	83	20	0	109	0	42	481
ASV80	Bacteria	__Bacteroidota	__Cytophagia	__Cytophagales	__Cyclobacteriaceae	__Echinicola	__Echinicola sediminis	137	60	77	121	123	44	63	93
ASV81	Bacteria	__Actinomycetota	__Nitriliruptoria	__Euzebyales	__Euzebyaceae	__Euzebya	__Euzebya tangerina	133	21	91	370	0	0	4	21
ASV82	Bacteria	__Actinomycetota	__Actinomycetes	__Kitasatosporales	__Streptomycetaceae	__Streptomyces	__Streptomyces tritici	57	280	49	46	31	79	39	157
ASV83	Bacteria	__Pseudomonadota	__Alphaproteobacteria	__Hyphomicrobiales	__Rhodovibrionaceae	__Tistlia	__Tistlia consotensis	0	111	14	0	159	235	82	95
ASV84	Bacteria	__Pseudomonadota	__Gammaproteobacteria	__Enterobacterales	__Enterobacteriaceae	__Scandinavium	__Scandinavium goeteborgense	110	0	0	505	0	0	0	0
ASV85	Bacteria	__Bacteroidota	__Flavobacteriia	__Flavobacteriales	__Flavobacteriaceae	__Christiangramia	__Christiangramia oceani	70	216	8	61	103	38	64	175
ASV86	Bacteria	__Bacillota	__Bacilli	__Bacillales	__Bacillaceae	__Halobacillus	__Halobacillus marinus	11	28	9	0	50	200	268	118
ASV87	Bacteria	__Bacteroidota	__Cytophagia	__Cytophagales	__Cytophagaceae	__Chryseosolibacter	__Chryseosolibacter histidini	128	83	54	32	117	21	126	122
ASV88	Bacteria	__Actinomycetota	__Actinomycetes	__Kitasatosporales	__Streptomycetaceae	__Streptomyces	__Streptomyces tibetensis	35	150	192	0	33	97	84	42
ASV89	Bacteria	__Actinomycetota	__Actinomycetes	__Micrococcales	__Micrococcaceae	__Arthrobacter	__Arthrobacter subterraneus	42	129	81	32	75	99	42	137
ASV90	Bacteria	__Pseudomonadota	__Alphaproteobacteria	__Maricaulales	__Maricaulaceae	__Maricaulis	__Maricaulis maris	0	52	26	18	91	66	257	160
ASV91	Bacteria	__Pseudomonadota	__Alphaproteobacteria	__Sphingomonadales	__Sphingomonadaceae	__Sphingopyxis	__Sphingopyxis indica	20	63	0	84	199	64	229	8
ASV92	Bacteria	__Verrucomicrobiota	__Opitutae	__Opitutales	__Opitutaceae	__Lacunisphaera	__Lacunisphaera limnophila	166	37	224	79	54	0	84	0
ASV93	Bacteria	__Actinomycetota	__Acidimicrobiia	__Acidimicrobiales	__Iamiaceae	__Actinomarinicola	__Actinomarinicola tropica	89	340	25	103	57	46	26	45
ASV94	Bacteria	__Pseudomonadota	__Gammaproteobacteria	__Enterobacterales	__Enterobacteriaceae	__Citrobacter	__Citrobacter pasteurii	0	0	24	479	12	0	0	11
ASV95	Bacteria	__Actinomycetota	__Actinomycetes	__Micromonosporales	__Micromonosporaceae	__Micromonospora	__Micromonospora craterilacus	109	115	119	0	90	141	59	0
ASV96	Bacteria	__Actinomycetota	__Actinomycetes	__Micrococcales	__Intrasporangiaceae	__Ornithinicoccus	__Ornithinicoccus halotolerans	27	70	17	9	139	152	69	139
ASV97	Bacteria	__Pseudomonadota	__Alphaproteobacteria	__Hyphomicrobiales	__Phyllobacteriaceae	__Mesorhizobium	__Mesorhizobium sediminum	84	49	101	92	36	112	95	25
ASV98	Bacteria	__Actinomycetota	__Actinomycetes	__Micrococcales	__Micrococcaceae	__Pseudarthrobacter	__Pseudarthrobacter phenanthrenivorans	30	163	52	145	40	67	0	113
ASV99	Bacteria	__Actinomycetota	__Acidimicrobiia	__Acidimicrobiales	__Iamiaceae	__Actinomarinicola	__Actinomarinicola tropica	70	144	92	57	91	70	42	57
ASV100	Bacteria	__Pseudomonadota	__Alphaproteobacteria	__Rhodobacterales	__Roseobacteraceae	__Salipiger	__Salipiger bermudensis	100	15	159	191	37	21	0	17
ASV101	Bacteria	__Bacteroidota	__Cytophagia	__Cytophagales	__Hymenobacteraceae	__Pontibacter	__Pontibacter aurantiacus	79	82	50	57	161	83	33	47
ASV102	Bacteria	__Pseudomonadota	__Gammaproteobacteria	__Xanthomonadales	__Xanthomonadaceae	__Lysobacter	__Lysobacter yangpyeongensis	138	88	71	181	50	10	18	14
ASV103	Bacteria	__Myxococcota	__	__Polyangiales	__Polyangiaceae	__Racemicystis	__Racemicystis persica	0	0	94	119	36	196	64	19
ASV104	Bacteria	__Pseudomonadota	__Gammaproteobacteria	__Pseudomonadales	__Pseudomonadaceae	__Stutzerimonas	__Stutzerimonas stutzeri	0	0	370	61	0	0	0	0
ASV105	Bacteria	__Bacteroidota	__Cytophagia	__Cytophagales	__Cyclobacteriaceae	__Echinicola	__Echinicola sediminis	169	29	169	53	89	19	26	0
ASV106	Bacteria	__Actinomycetota	__Actinomycetes	__Pseudonocardiales	__Pseudonocardiaceae	__Pseudonocardia	__Pseudonocardia nigra	0	0	0	0	110	81	50	349
ASV107	Bacteria	__Pseudomonadota	__Alphaproteobacteria	__Hyphomicrobiales	__Rhizobiaceae	__Ensifer	__Ensifer aridi	73	49	58	138	70	34	41	101
ASV108	Bacteria	__Pseudomonadota	__Gammaproteobacteria	__Xanthomonadales	__Xanthomonadaceae	__Pseudoxanthomonas	__Pseudoxanthomonas kaohsiungensis	186	19	159	177	0	0	0	0
ASV109	Bacteria	__Actinomycetota	__Actinomycetes	__Micromonosporales	__Micromonosporaceae	__Micromonospora	__Micromonospora tarapacensis	121	93	57	0	100	80	150	0
ASV110	Bacteria	__Pseudomonadota	__Betaproteobacteria	__Burkholderiales	__Alcaligenaceae	__Achromobacter	__Achromobacter mucicolens	250	0	251	17	0	0	0	14
ASV111	Bacteria	__Thermomicrobiota	__Thermomicrobia	__Sphaerobacterales	__Sphaerobacteraceae	__Sphaerobacter	__Sphaerobacter thermophilus	87	95	96	63	70	55	64	43
ASV112	Bacteria	__Bacillota	__Bacilli	__Bacillales	__Thermoactinomycetaceae	__Melghirimyces	__Melghirimyces thermohalophilus	0	9	0	11	15	4	567	2
ASV113	Bacteria	__Actinomycetota	__Actinomycetes	__Pseudonocardiales	__Pseudonocardiaceae	__Prauserella	__Prauserella isguenensis	0	0	2	0	75	21	27	428
ASV114	Bacteria	__Actinomycetota	__Actinomycetes	__Glycomycetales	__Glycomycetaceae	__Glycomyces	__Glycomyces lacisalsi	13	159	8	0	59	155	64	116
ASV115	Bacteria	__Acidobacteriota	__Vicinamibacteria	__Vicinamibacterales	__Vicinamibacteraceae	__Luteitalea	__Luteitalea pratensis	73	82	76	76	69	54	122	0
ASV116	Bacteria	__Pseudomonadota	__Gammaproteobacteria	__Xanthomonadales	__Xanthomonadaceae	__Lysobacter	__Lysobacter spongiicola	134	62	12	17	75	77	116	92
ASV117	Bacteria	__Pseudomonadota	__Gammaproteobacteria	__Thiotrichales	__Piscirickettsiaceae	__Methylophaga	__Methylophaga frappieri	205	40	84	28	77	28	14	58
ASV118	Bacteria	__Actinomycetota	__Acidimicrobiia	__Acidimicrobiales	__Iamiaceae	__Actinomarinicola	__Actinomarinicola tropica	77	173	27	25	87	98	47	33
ASV119	Bacteria	__Actinomycetota	__Actinomycetes	__Kitasatosporales	__Streptomycetaceae	__Streptomyces	__Streptomyces sediminis	0	27	0	14	66	235	60	107
ASV120	Bacteria	__Pseudomonadota	__Betaproteobacteria	__Burkholderiales	__Oxalobacteraceae	__Noviherbaspirillum	__Noviherbaspirillum denitrificans	113	58	67	105	0	0	13	154
ASV121	Bacteria	__Pseudomonadota	__Gammaproteobacteria	__Xanthomonadales	__Xanthomonadaceae	__Lysobacter	__Lysobacter rhizophilus	56	43	257	31	0	0	41	15
ASV122	Bacteria	__Pseudomonadota	__Alphaproteobacteria	__Hyphomicrobiales	__Rhizobiaceae	__Pseudorhizobium	__Pseudorhizobium halotolerans	41	60	55	93	65	125	28	50
ASV123	Bacteria	__Bacillota	__Bacilli	__Bacillales	__Bacillaceae	__Bacillus	__Bacillus coreaensis	93	169	42	23	50	63	0	114
ASV124	Bacteria	__Actinomycetota	__Actinomycetes	__Micrococcales	__Micrococcaceae	__Pseudarthrobacter	__Pseudarthrobacter defluvii	38	94	65	31	97	77	48	64
ASV125	Bacteria	__Pseudomonadota	__Alphaproteobacteria	__Sphingomonadales	__Sphingomonadaceae	__Novosphingobium	__Novosphingobium arabidopsis	0	152	0	209	135	39	0	0
ASV126	Bacteria	__Planctomycetota	__Planctomycetia	__Pirellulales	__Pirellulaceae	__Rubripirellula	__Rubripirellula lacrimiformis	46	48	36	11	75	52	84	172
ASV127	Bacteria	__Pseudomonadota	__Gammaproteobacteria	__Thiotrichales	__Piscirickettsiaceae	__Methylophaga	__Methylophaga thiooxydans	49	22	32	0	144	36	156	58
ASV128	Bacteria	__Actinomycetota	__Actinomycetes	__Pseudonocardiales	__Pseudonocardiaceae	__Saccharopolyspora	__Saccharopolyspora deserti	0	0	0	0	101	0	0	398
ASV129	Bacteria	__Balneolota	__Balneolia	__Balneolales	__Balneolaceae	__Fodinibius	__Fodinibius sediminis	17	146	7	0	67	111	69	110
ASV130	Bacteria	__Acidobacteriota	__Vicinamibacteria	__Vicinamibacterales	__Vicinamibacteraceae	__Vicinamibacter	__Vicinamibacter silvestris	50	80	103	17	67	52	64	50
ASV131	Bacteria	__Bacillota	__Bacilli	__Bacillales	__Paenibacillaceae	__Ammoniphilus	__Ammoniphilus resinae	34	76	56	30	57	116	38	103
ASV132	Bacteria	__Actinomycetota	__Acidimicrobiia	__Acidimicrobiales	__Iamiaceae	__Actinomarinicola	__Actinomarinicola tropica	105	116	107	60	40	22	0	37
ASV133	Bacteria	__Actinomycetota	__Acidimicrobiia	__Acidimicrobiales	__Iamiaceae	__Actinomarinicola	__Actinomarinicola tropica	33	255	43	31	26	44	44	65
ASV134	Bacteria	__Actinomycetota	__Actinomycetes	__Kitasatosporales	__Streptomycetaceae	__Streptomyces	__Streptomyces cinnabarigriseus	40	124	183	32	0	0	0	49
ASV135	Bacteria	__Actinomycetota	__Nitriliruptoria	__Nitriliruptorales	__Nitriliruptoraceae	__Profundirhabdus	__Profundirhabdus halotolerans	59	78	72	39	41	47	29	101
ASV136	Bacteria	__Actinomycetota	__Actinomycetes	__Kitasatosporales	__Streptomycetaceae	__Streptomyces	__Streptomyces monticola	0	94	65	0	62	70	77	93
ASV137	Bacteria	__Gemmatimonadota	__Longimicrobiia	__Longimicrobiales	__Longimicrobiaceae	__Longimicrobium	__Longimicrobium terrae	46	35	81	92	44	70	11	51
ASV138	Bacteria	__Planctomycetota	__Planctomycetia	__Planctomycetales	__Planctomycetaceae	__Gimesia	__Gimesia benthica	14	34	0	9	86	90	146	102
ASV139	Bacteria	__Pseudomonadota	__Alphaproteobacteria	__Sphingomonadales	__Erythrobacteraceae	__Tsuneonella	__Tsuneonella suprasediminis	33	43	38	73	58	26	73	83
ASV140	Bacteria	__Pseudomonadota	__Alphaproteobacteria	__Rhodobacterales	__Paracoccaceae	__Silicimonas	__Silicimonas algicola	93	86	63	98	24	21	32	16
ASV141	Bacteria	__Pseudomonadota	__Alphaproteobacteria	__Hyphomicrobiales	__Hyphomicrobiaceae	__Rhodoplanes	__Rhodoplanes serenus	75	63	44	75	55	30	27	73
ASV142	Bacteria	__Planctomycetota	__Planctomycetia	__Pirellulales	__Pirellulaceae	__Aureliella	__Aureliella helgolandensis	135	42	89	0	58	34	27	78
ASV143	Bacteria	__Pseudomonadota	__Alphaproteobacteria	__Hyphomicrobiales	__Phyllobacteriaceae	__Chelativorans	__Chelativorans multitrophicus	72	72	20	95	51	53	46	52
ASV144	Bacteria	__Verrucomicrobiota	__Opitutae	__Opitutales	__Opitutaceae	__Horticoccus	__Horticoccus luteus	67	68	9	0	96	44	93	94
ASV145	Bacteria	__Pseudomonadota	__Gammaproteobacteria	__Xanthomonadales	__Xanthomonadaceae	__Lysobacter	__Lysobacter rhizophilus	54	105	45	143	44	48	0	0
ASV146	Bacteria	__Pseudomonadota	__Alphaproteobacteria	__Sphingomonadales	__Sphingomonadaceae	__Sphingomonas	__Sphingomonas flavalba	124	37	80	29	42	33	24	62
ASV147	Bacteria	__Myxococcota	__	__Polyangiales	__Polyangiaceae	__Racemicystis	__Racemicystis persica	61	43	135	0	51	78	19	44
ASV148	Bacteria	__Pseudomonadota	__Alphaproteobacteria	__Hyphomicrobiales	__Stappiaceae	__Roseibium	__Roseibium salinum	46	56	48	70	58	21	50	89
ASV149	Bacteria	__Bacteroidota	__Cytophagia	__Cytophagales	__Cytophagaceae	__Chryseosolibacter	__Chryseosolibacter histidini	118	71	46	19	40	34	49	83
ASV150		__	__	__	__	__	__	28	30	14	23	106	116	24	81
ASV151	Bacteria	__Pseudomonadota	__Gammaproteobacteria	__Thiotrichales	__Piscirickettsiaceae	__Methylophaga	__Methylophaga thiooxydans	0	30	0	40	191	65	32	65
ASV152	Bacteria	__Myxococcota	__Myxococcia	__Myxococcales	__Myxococcaceae	__Simulacricoccus	__Simulacricoccus ruber	65	39	65	51	69	42	25	57
ASV153	Bacteria	__Pseudomonadota	__Gammaproteobacteria	__Xanthomonadales	__Xanthomonadaceae	__Arenimonas	__Arenimonas donghaensis	16	44	48	0	67	15	241	0
ASV154	Bacteria	__Pseudomonadota	__Alphaproteobacteria	__Hyphomicrobiales	__Devosiaceae	__Devosia	__Devosia geojensis	49	43	22	47	55	86	54	82
ASV155	Bacteria	__Pseudomonadota	__Gammaproteobacteria	__Xanthomonadales	__Xanthomonadaceae	__Luteimonas	__Luteimonas aestuarii	67	25	173	83	22	0	0	0
ASV156	Bacteria	__Planctomycetota	__Planctomycetia	__Planctomycetales	__Planctomycetaceae	__Symmachiella	__Symmachiella macrocystis	0	0	9	5	21	13	376	18
ASV157	Bacteria	__Pseudomonadota	__Gammaproteobacteria	__Kangiellales	__Kangiellaceae	__Kangiella	__Kangiella koreensis	19	54	3	13	92	30	81	111
ASV158	Bacteria	__Planctomycetota	__Planctomycetia	__Pirellulales	__Pirellulaceae	__Bremerella	__Bremerella alba	20	46	27	0	89	146	49	61
ASV159	Bacteria	__Pseudomonadota	__Alphaproteobacteria	__Sphingomonadales	__Erythrobacteraceae	__Parapontixanthobacter	__Parapontixanthobacter aurantiacus	0	65	20	11	58	110	99	71
ASV160	Bacteria	__Pseudomonadota	__Alphaproteobacteria	__Sphingomonadales	__Erythrobacteraceae	__Altererythrobacter	__Altererythrobacter epoxidivorans	66	45	74	55	59	15	51	38
ASV161	Bacteria	__Actinomycetota	__Actinomycetes	__Propionibacteriales	__Nocardioidaceae	__Nocardioides	__Nocardioides vastitatis	79	70	64	26	51	42	20	61
ASV162	Bacteria	__Myxococcota	__	__Polyangiales	__Polyangiaceae	__Chondromyces	__Chondromyces pediculatus	142	0	151	35	18	18	0	17
ASV163	Bacteria	__Actinomycetota	__Acidimicrobiia	__Acidimicrobiales	__Iamiaceae	__Actinomarinicola	__Actinomarinicola tropica	0	115	0	0	85	87	89	65
ASV164	Bacteria	__Pseudomonadota	__Alphaproteobacteria	__Hyphomicrobiales	__Devosiaceae	__Devosia	__Devosia insulae	79	61	46	0	126	34	81	0
ASV165	Bacteria	__Pseudomonadota	__Alphaproteobacteria	__Hyphomicrobiales	__Rhizobiaceae	__Pseudorhizobium	__Pseudorhizobium tarimense	73	13	16	33	81	124	23	28
ASV166	Bacteria	__Bacteroidota	__Cytophagia	__Cytophagales	__Hymenobacteraceae	__Pontibacter	__Pontibacter odishensis	65	39	40	12	144	53	18	35
ASV167		__	__	__	__	__	__	0	134	3	16	26	124	25	108
ASV168	Bacteria	__Pseudomonadota	__Alphaproteobacteria	__Sphingomonadales	__Erythrobacteraceae	__Tsuneonella	__Tsuneonella suprasediminis	25	36	44	77	126	27	0	54
ASV169	Bacteria	__Pseudomonadota	__Alphaproteobacteria	__Sphingomonadales	__Sphingomonadaceae	__Novosphingobium	__Novosphingobium ginsenosidimutans	41	0	103	68	85	18	9	24
ASV170	Bacteria	__Pseudomonadota	__Gammaproteobacteria	__Alteromonadales	__Alteromonadaceae	__Bowmanella	__Bowmanella dokdonensis	43	0	27	0	39	17	129	140
ASV171	Bacteria	__Actinomycetota	__Actinomycetes	__Kitasatosporales	__Streptomycetaceae	__Streptomyces	__Streptomyces steffisburgensis	0	0	0	0	0	0	387	26
ASV172	Bacteria	__Bacteroidota	__Flavobacteriia	__Flavobacteriales	__Flavobacteriaceae	__Flavobacterium	__Flavobacterium suzhouense	172	0	144	9	0	0	14	25
ASV173	Bacteria	__Planctomycetota	__Planctomycetia	__Planctomycetales	__Planctomycetaceae	__Maioricimonas	__Maioricimonas rarisocia	85	54	75	8	70	37	17	32
ASV174	Bacteria	__Actinomycetota	__Actinomycetes	__Kitasatosporales	__Streptomycetaceae	__Streptomyces	__Streptomyces alfalfae	0	78	26	63	55	55	56	62
ASV175	Bacteria	__Planctomycetota	__Planctomycetia	__Pirellulales	__Pirellulaceae	__Bremerella	__Bremerella cremea	88	0	37	0	34	0	178	59
ASV176	Bacteria	__Deinococcota	__Deinococci	__Trueperales	__Trueperaceae	__Truepera	__Truepera radiovictrix	15	97	9	8	34	59	52	132
ASV177	Bacteria	__Verrucomicrobiota	__Opitutae	__Puniceicoccales	__Pelagicoccaceae	__Pelagicoccus	__Pelagicoccus enzymogenes	86	94	56	10	43	26	59	19
ASV178	Bacteria	__Verrucomicrobiota	__Verrucomicrobiae	__Limisphaerales	__Limisphaeraceae	__Limisphaera	__Limisphaera ngatamarikiensis	72	54	53	26	51	0	40	65
ASV179	Bacteria	__Actinomycetota	__Actinomycetes	__Kitasatosporales	__Streptomycetaceae	__Streptomyces	__Streptomyces phaeolivaceus	97	0	197	11	0	0	0	0
ASV180	Bacteria	__Pseudomonadota	__Alphaproteobacteria	__Sphingomonadales	__Sphingomonadaceae	__Sphingomonas	__Sphingomonas parva	61	37	52	67	56	13	24	56
ASV181	Bacteria	__Pseudomonadota	__Alphaproteobacteria	__Rhodobacterales	__Paracoccaceae	__Paracoccus	__Paracoccus gahaiensis	60	31	57	163	15	0	0	0
ASV182	Bacteria	__Pseudomonadota	__Gammaproteobacteria	__Xanthomonadales	__Xanthomonadaceae	__Luteimonas	__Luteimonas pelagia	0	67	70	94	80	27	0	0
ASV183	Bacteria	__Bacillota	__Bacilli	__Bacillales	__Bacillaceae	__Niallia	__Niallia endozanthoxylica	28	41	0	0	31	197	61	28
ASV184	Bacteria	__Pseudomonadota	__Alphaproteobacteria	__Caulobacterales	__Caulobacteraceae	__Phenylobacterium	__Phenylobacterium panacis	41	38	58	62	29	22	50	49
ASV185	Bacteria	__Pseudomonadota	__Betaproteobacteria	__Burkholderiales	__Alcaligenaceae	__Achromobacter	__Achromobacter mucicolens	181	0	97	50	0	13	0	0
ASV186	Bacteria	__Actinomycetota	__Acidimicrobiia	__Acidimicrobiales	__Acidimicrobiaceae	__Aciditerrimonas	__Aciditerrimonas ferrireducens	84	80	70	48	30	18	20	21
ASV187	Bacteria	__Pseudomonadota	__Alphaproteobacteria	__Kordiimonadales	__Kordiimonadaceae	__Kordiimonas	__Kordiimonas laminariae	3	60	0	11	69	28	140	59
ASV188	Bacteria	__Actinomycetota	__Actinomycetes	__Jiangellales	__Jiangellaceae	__Haloactinopolyspora	__Haloactinopolyspora alba	0	27	0	0	66	178	40	46
ASV189		__	__	__	__	__	__	58	33	83	65	20	32	15	30
ASV190	Bacteria	__Pseudomonadota	__Gammaproteobacteria	__Thiotrichales	__Piscirickettsiaceae	__Methylophaga	__Methylophaga thiooxydans	22	0	0	0	111	121	48	46
ASV191	Bacteria	__Pseudomonadota	__Alphaproteobacteria	__Hyphomicrobiales	__Stappiaceae	__Roseibium	__Roseibium salinum	41	0	36	70	44	19	38	94
ASV192	Bacteria	__Thermomicrobiota	__Thermomicrobia	__Sphaerobacterales	__Sphaerobacteraceae	__Sphaerobacter	__Sphaerobacter thermophilus	15	50	0	0	89	151	20	40
ASV193	Bacteria	__Pseudomonadota	__Alphaproteobacteria	__Hyphomicrobiales	__Rhizobiaceae	__Sinorhizobium	__Sinorhizobium glycinis	52	0	72	36	38	14	33	56
ASV194	Bacteria	__Bacteroidota	__Flavobacteriia	__Flavobacteriales	__Flavobacteriaceae	__Flavobacterium	__Flavobacterium suzhouense	105	0	161	23	0	0	31	0
ASV195	Bacteria	__Bacteroidota	__Chitinophagia	__Chitinophagales	__Chitinophagaceae	__Flavipsychrobacter	__Flavipsychrobacter stenotrophus	97	6	97	72	7	2	17	18
ASV196	Bacteria	__Pseudomonadota	__Betaproteobacteria	__Burkholderiales	__Alcaligenaceae	__Achromobacter	__Achromobacter dolens	184	19	99	0	28	0	5	0
ASV197	Bacteria	__Actinomycetota	__Acidimicrobiia	__Acidimicrobiales	__Iamiaceae	__Actinomarinicola	__Actinomarinicola tropica	72	77	18	0	61	72	0	54
ASV198	Bacteria	__Pseudomonadota	__Gammaproteobacteria	__Oceanospirillales	__Halomonadaceae	__Halomonas	__Halomonas anticariensis	7	57	4	21	34	11	29	203
ASV199	Bacteria	__Actinomycetota	__Actinomycetes	__Kitasatosporales	__Streptomycetaceae	__Streptomyces	__Streptomyces bullii	38	57	45	11	39	67	46	36
ASV200	Bacteria	__Pseudomonadota	__Gammaproteobacteria	__Xanthomonadales	__Xanthomonadaceae	__Luteimonas	__Luteimonas weifangensis	70	44	69	97	15	13	8	5
ASV201	Bacteria	__Pseudomonadota	__Alphaproteobacteria	__Hyphomicrobiales	__Devosiaceae	__Devosia	__Devosia yakushimensis	53	64	35	77	44	0	49	0
ASV202	Bacteria	__Pseudomonadota	__Alphaproteobacteria	__Sphingomonadales	__Erythrobacteraceae	__Pelagerythrobacter	__Pelagerythrobacter aerophilus	34	0	33	0	50	87	93	32
ASV203	Bacteria	__Pseudomonadota	__Alphaproteobacteria	__Rhodobacterales	__Paracoccaceae	__Defluviimonas	__Defluviimonas denitrificans	22	62	24	107	55	25	44	0
ASV204	Bacteria	__Actinomycetota	__Acidimicrobiia	__Acidimicrobiales	__Iamiaceae	__Actinomarinicola	__Actinomarinicola tropica	36	76	0	0	0	58	127	70
ASV205	Bacteria	__Pseudomonadota	__Gammaproteobacteria	__Pseudomonadales	__Pseudomonadaceae	__Pseudomonas	__Pseudomonas songnenensis	208	0	69	21	0	0	0	32
ASV206	Bacteria	__Actinomycetota	__Actinomycetes	__Kitasatosporales	__Streptomycetaceae	__Streptomyces	__Streptomyces verrucosisporus	0	0	0	0	63	0	45	227
ASV207	Bacteria	__Thermomicrobiota	__Thermomicrobia	__Sphaerobacterales	__Sphaerobacteraceae	__Sphaerobacter	__Sphaerobacter thermophilus	0	17	5	7	29	34	221	15
ASV208		__	__	__	__	__	__	14	80	13	67	95	20	40	9
ASV209	Bacteria	__Bacillota	__Bacilli	__Bacillales	__Bacillaceae	__Metabacillus	__Metabacillus schmidteae	75	100	33	0	54	33	0	53
ASV210	Bacteria	__Gemmatimonadota	__Gemmatimonadetes	__Gemmatimonadales	__Gemmatimonadaceae	__Roseisolibacter	__Roseisolibacter agri	65	22	51	62	30	20	37	22
ASV211	Bacteria	__Pseudomonadota	__Alphaproteobacteria	__Hyphomicrobiales	__Rhodovibrionaceae	__Fodinicurvata	__Fodinicurvata halophila	7	44	5	0	64	120	16	47
ASV212	Bacteria	__Bacillota	__Bacilli	__Bacillales	__Bacillaceae	__Neobacillus	__Neobacillus niacini	55	65	34	0	27	45	0	96
ASV213	Bacteria	__Pseudomonadota	__Gammaproteobacteria	__Xanthomonadales	__Xanthomonadaceae	__Arenimonas	__Arenimonas halophila	0	0	154	5	26	0	56	0
ASV214		__	__	__	__	__	__	64	61	30	15	54	0	104	7
ASV215	Bacteria	__Pseudomonadota	__Alphaproteobacteria	__Hyphomicrobiales	__Phyllobacteriaceae	__Chelativorans	__Chelativorans alearense	0	65	16	0	38	43	107	60
ASV216	Bacteria	__Pseudomonadota	__Gammaproteobacteria	__	__	__Litorivivens	__Litorivivens lipolytica	0	15	0	0	52	35	36	170
ASV217	Bacteria	__Pseudomonadota	__Alphaproteobacteria	__Rhodospirillales	__Azospirillaceae	__Desertibacter	__Desertibacter xinjiangensis	37	47	55	59	30	0	24	50
ASV218	Bacteria	__Actinomycetota	__Acidimicrobiia	__Acidimicrobiales	__Iamiaceae	__Actinomarinicola	__Actinomarinicola tropica	86	19	99	54	13	0	0	0
ASV219	Bacteria	__Bacteroidota	__Cytophagia	__Cytophagales	__Cytophagaceae	__Chryseosolibacter	__Chryseosolibacter histidini	48	37	68	11	38	0	26	65
ASV220	Bacteria	__Pseudomonadota	__Alphaproteobacteria	__Rhodospirillales	__Rhodospirillaceae	__Tagaea	__Tagaea marina	13	99	0	0	43	28	83	72
ASV221	Bacteria	__Planctomycetota	__Planctomycetia	__Planctomycetales	__Planctomycetaceae	__Calycomorphotria	__Calycomorphotria hydatis	33	0	0	0	38	66	175	0
ASV222	Bacteria	__Acidobacteriota	__Vicinamibacteria	__Vicinamibacterales	__Vicinamibacteraceae	__Luteitalea	__Luteitalea pratensis	28	44	40	32	40	22	76	21
ASV223		__	__	__	__	__	__	32	102	0	0	70	19	16	88
ASV224	Bacteria	__Verrucomicrobiota	__Opitutae	__Opitutales	__Opitutaceae	__Lacunisphaera	__Lacunisphaera limnophila	31	34	9	0	58	35	83	49
ASV225	Bacteria	__Pseudomonadota	__Alphaproteobacteria	__Hyphomicrobiales	__Devosiaceae	__Devosia	__Devosia geojensis	0	58	15	0	65	46	52	75
ASV226	Bacteria	__Bacillota	__Bacilli	__Bacillales	__Bacillaceae	__Niallia	__Niallia endozanthoxylica	0	0	0	0	36	232	26	0
ASV227	Bacteria	__Actinomycetota	__Actinomycetes	__Pseudonocardiales	__Pseudonocardiaceae	__Haloechinothrix	__Haloechinothrix salitolerans	26	52	42	26	44	11	19	68
ASV228	Bacteria	__Bacteroidota	__Cytophagia	__Cytophagales	__Hymenobacteraceae	__Adhaeribacter	__Adhaeribacter aerophilus	0	10	4	0	53	6	224	7
ASV229	Bacteria	__Pseudomonadota	__Gammaproteobacteria	__Cellvibrionales	__Cellvibrionaceae	__Agarilytica	__Agarilytica rhodophyticola	14	80	33	32	41	37	21	35
ASV230	Bacteria	__Bacteroidota	__Cytophagia	__Cytophagales	__Fulvivirgaceae	__Ohtaekwangia	__Ohtaekwangia koreensis	52	33	18	49	36	0	42	76
ASV231	Bacteria	__Verrucomicrobiota	__Opitutae	__Puniceicoccales	__Pelagicoccaceae	__Pelagicoccus	__Pelagicoccus croceus	24	35	0	30	74	37	54	47
ASV232	Bacteria	__Pseudomonadota	__Alphaproteobacteria	__Sphingomonadales	__Sphingomonadaceae	__Novosphingobium	__Novosphingobium ginsenosidimutans	0	0	0	219	0	0	0	47
ASV233	Bacteria	__Verrucomicrobiota	__Opitutae	__Puniceicoccales	__Pelagicoccaceae	__Pelagicoccus	__Pelagicoccus enzymogenes	59	33	5	22	78	38	76	0
ASV234	Bacteria	__Verrucomicrobiota	__Verrucomicrobiae	__Verrucomicrobiales	__Verrucomicrobiaceae	__Prosthecobacter	__Prosthecobacter debontii	0	0	0	0	17	0	296	1
ASV235	Bacteria	__Bacteroidota	__Cytophagia	__Cytophagales	__Hymenobacteraceae	__Adhaeribacter	__Adhaeribacter rhizoryzae	60	0	64	38	14	5	19	60
ASV236	Bacteria	__Pseudomonadota	__Alphaproteobacteria	__Sphingomonadales	__Erythrobacteraceae	__Erythrobacter	__Erythrobacter mangrovi	0	39	41	34	69	34	32	27
ASV237	Bacteria	__Actinomycetota	__Actinomycetes	__Sporichthyales	__Sporichthyaceae	__Sporichthya	__Sporichthya polymorpha	77	34	70	34	30	21	0	8
ASV238	Bacteria	__Pseudomonadota	__Gammaproteobacteria	__Pseudomonadales	__Marinobacteraceae	__Mangrovitalea	__Mangrovitalea sediminis	24	31	23	0	39	97	33	38
ASV239	Bacteria	__Pseudomonadota	__Betaproteobacteria	__Burkholderiales	__Comamonadaceae	__Ramlibacter	__Ramlibacter rhizophilus	78	25	67	87	0	0	0	0
ASV240	Bacteria	__Myxococcota	__	__Haliangiales	__Kofleriaceae	__Kofleria	__Kofleria flava	70	59	68	79	0	0	0	0
ASV241	Bacteria	__Pseudomonadota	__Alphaproteobacteria	__Hyphomicrobiales	__Phyllobacteriaceae	__Mesorhizobium	__Mesorhizobium thiogangeticum	44	48	54	68	28	23	0	0
ASV242	Bacteria	__Cyanobacteriota	__Cyanophyceae	__Nodosilineales	__Nodosilineaceae	__Marileptolyngbya	__Marileptolyngbya sina	0	0	4	3	200	0	17	33
ASV243	Bacteria	__Pseudomonadota	__Alphaproteobacteria	__Hyphomicrobiales	__Hyphomicrobiaceae	__Methyloligella	__Methyloligella solikamskensis	7	24	9	3	17	158	20	37
ASV244	Bacteria	__Pseudomonadota	__Alphaproteobacteria	__Caulobacterales	__Caulobacteraceae	__Phenylobacterium	__Phenylobacterium panacis	52	0	35	39	32	36	41	29
ASV245	Bacteria	__Bacteroidota	__Cytophagia	__Cytophagales	__Fulvivirgaceae	__Ohtaekwangia	__Ohtaekwangia koreensis	0	0	0	0	48	56	134	23
ASV246	Bacteria	__Actinomycetota	__Thermoleophilia	__Solirubrobacterales	__Solirubrobacteraceae	__Solirubrobacter	__Solirubrobacter phytolaccae	19	25	28	18	47	37	28	57
ASV247	Bacteria	__Actinomycetota	__Actinomycetes	__Pseudonocardiales	__Pseudonocardiaceae	__Saccharomonospora	__Saccharomonospora viridis	0	0	0	0	4	14	201	54
ASV248	Bacteria	__Actinomycetota	__Nitriliruptoria	__Salsipaludibacterales	__Salsipaludibacteraceae	__Salsipaludibacter	__Salsipaludibacter albus	40	53	30	25	23	33	27	48
ASV249	Bacteria	__Actinomycetota	__Actinomycetes	__Streptosporangiales	__Thermomonosporaceae	__Actinomadura	__Actinomadura adrarensis	0	0	0	0	0	0	287	0
ASV250	Bacteria	__Actinomycetota	__Actinomycetes	__Pseudonocardiales	__Pseudonocardiaceae	__Pseudonocardia	__Pseudonocardia spinosispora	143	47	62	25	0	0	0	0
ASV251	Bacteria	__Pseudomonadota	__Gammaproteobacteria	__Chromatiales	__Thioprofundaceae	__Thioprofundum	__Thioprofundum lithotrophicum	0	51	6	0	29	147	0	35
ASV252		__	__	__	__	__	__	37	30	40	62	0	20	26	33
ASV253	Bacteria	__Pseudomonadota	__Alphaproteobacteria	__Rhodobacterales	__Roseobacteraceae	__Pontibaca	__Pontibaca salina	0	79	22	37	27	22	31	41
ASV254	Bacteria	__Actinomycetota	__Actinomycetes	__Pseudonocardiales	__Pseudonocardiaceae	__Haloechinothrix	__Haloechinothrix salitolerans	0	0	0	0	0	28	34	187
ASV255	Bacteria	__Verrucomicrobiota	__Verrucomicrobiae	__Verrucomicrobiales	__Verrucomicrobiaceae	__Roseibacillus	__Roseibacillus ishigakijimensis	30	78	10	27	57	0	49	10
ASV256	Bacteria	__Planctomycetota	__Planctomycetia	__Planctomycetales	__Planctomycetaceae	__Symmachiella	__Symmachiella macrocystis	23	80	0	0	70	17	47	54
ASV257	Bacteria	__Pseudomonadota	__Alphaproteobacteria	__Hyphomicrobiales	__Nitrobacteraceae	__Bradyrhizobium	__Bradyrhizobium macuxiense	93	29	82	0	19	0	12	5
ASV258	Bacteria	__Acidobacteriota	__Terriglobia	__Bryobacterales	__Bryobacteraceae	__Paludibaculum	__Paludibaculum fermentans	32	45	18	16	53	26	20	45
ASV259	Bacteria	__Bacteroidota	__Cytophagia	__Cytophagales	__Cyclobacteriaceae	__Algoriphagus	__Algoriphagus confluentis	45	80	18	0	71	6	61	0
ASV260	Bacteria	__Balneolota	__Balneolia	__Balneolales	__Balneolaceae	__Fodinibius	__Fodinibius sediminis	0	157	0	0	25	14	18	75
ASV261	Bacteria	__Bacteroidota	__Cytophagia	__Cytophagales	__Cyclobacteriaceae	__Algoriphagus	__Algoriphagus mannitolivorans	0	0	0	209	0	0	0	6
ASV262	Bacteria	__Bacteroidota	__Cytophagia	__Cytophagales	__Reichenbachiellaceae	__Marinoscillum	__Marinoscillum luteum	0	0	0	208	0	0	0	0
ASV263	Bacteria	__Pseudomonadota	__Gammaproteobacteria	__Cellvibrionales	__Halieaceae	__Haliea	__Haliea atlantica	0	0	0	0	72	64	113	0
ASV264	Bacteria	__Gemmatimonadota	__Longimicrobiia	__Longimicrobiales	__Longimicrobiaceae	__Longimicrobium	__Longimicrobium terrae	0	0	61	66	0	56	0	35
ASV265	Bacteria	__Acidobacteriota	__Vicinamibacteria	__Vicinamibacterales	__Vicinamibacteraceae	__Vicinamibacter	__Vicinamibacter silvestris	0	50	0	54	24	53	68	0
ASV266	Bacteria	__Pseudomonadota	__Gammaproteobacteria	__Xanthomonadales	__Xanthomonadaceae	__Arenimonas	__Arenimonas fontis	17	57	29	56	39	15	16	0
ASV267	Bacteria	__Bacillota	__Bacilli	__Bacillales	__Bacillaceae	__Bacillus	__Bacillus taeanensis	0	69	0	0	28	58	17	81
ASV268	Bacteria	__Planctomycetota	__Planctomycetia	__Planctomycetales	__Planctomycetaceae	__Rubinisphaera	__Rubinisphaera italica	0	58	0	0	27	63	48	68
ASV269	Bacteria	__Bacillota	__Bacilli	__Bacillales	__Bacillaceae	__Piscibacillus	__Piscibacillus salipiscarius	0	0	0	0	0	0	233	27
ASV270	Bacteria	__Bacteroidota	__Cytophagia	__Cytophagales	__Roseivirgaceae	__Roseivirga	__Roseivirga spongicola	51	74	17	0	21	0	95	13
ASV271	Bacteria	__Actinomycetota	__Actinomycetes	__Propionibacteriales	__Nocardioidaceae	__Nocardioides	__Nocardioides panacisoli	0	36	0	0	60	42	37	71
ASV272	Bacteria	__Pseudomonadota	__Alphaproteobacteria	__Sphingomonadales	__Erythrobacteraceae	__Aurantiacibacter	__Aurantiacibacter sediminis	23	73	13	27	64	0	45	11
ASV273		__	__	__	__	__	__	19	43	0	0	35	38	67	56
ASV274	Bacteria	__Pseudomonadota	__Alphaproteobacteria	__Sphingomonadales	__Sphingosinicellaceae	__Sphingoaurantiacus	__Sphingoaurantiacus polygranulatus	49	27	53	21	22	22	14	39
ASV275	Bacteria	__Bacteroidota	__Cytophagia	__Cytophagales	__Hymenobacteraceae	__Adhaeribacter	__Adhaeribacter aerophilus	20	72	4	0	26	33	77	27
ASV276	Bacteria	__Actinomycetota	__Actinomycetes	__Propionibacteriales	__Nocardioidaceae	__Nocardioides	__Nocardioides aestuarii	13	29	29	40	29	19	28	50
ASV277	Bacteria	__Pseudomonadota	__Alphaproteobacteria	__Hyphomicrobiales	__Rhizobiaceae	__Sinorhizobium	__Sinorhizobium alkalisoli	14	37	29	19	4	61	64	9
ASV278	Bacteria	__Pseudomonadota	__Gammaproteobacteria	__Oceanospirillales	__Halomonadaceae	__Halomonas	__Halomonas pellis	24	49	31	0	41	22	33	37
ASV279	Bacteria	__Pseudomonadota	__Gammaproteobacteria	__Thiotrichales	__Piscirickettsiaceae	__Methylophaga	__Methylophaga nitratireducenticrescens	55	16	24	8	62	0	61	8
ASV280	Bacteria	__Actinomycetota	__Nitriliruptoria	__Euzebyales	__Euzebyaceae	__Euzebya	__Euzebya tangerina	19	44	24	14	40	30	0	79
ASV281	Bacteria	__Bacteroidota	__Chitinophagia	__Chitinophagales	__Chitinophagaceae	__Flavipsychrobacter	__Flavipsychrobacter stenotrophus	7	9	30	37	36	21	26	41
ASV282	Bacteria	__Actinomycetota	__Actinomycetes	__Glycomycetales	__Glycomycetaceae	__Glycomyces	__Glycomyces algeriensis	91	78	50	0	0	8	0	0
ASV283	Bacteria	__Actinomycetota	__Acidimicrobiia	__Acidimicrobiales	__Iamiaceae	__Actinomarinicola	__Actinomarinicola tropica	0	40	0	0	54	74	30	34
ASV284	Bacteria	__Pseudomonadota	__Alphaproteobacteria	__Rhodospirillales	__Rhodospirillaceae	__Lacibacterium	__Lacibacterium aquatile	32	43	54	0	32	12	13	20
ASV285	Bacteria	__Pseudomonadota	__Alphaproteobacteria	__Sphingomonadales	__Erythrobacteraceae	__Aurantiacibacter	__Aurantiacibacter luteus	0	0	0	50	35	22	114	0
ASV286	Bacteria	__Pseudomonadota	__Alphaproteobacteria	__Hyphomicrobiales	__Rhizobiaceae	__Agrobacterium	__Agrobacterium fabrum	34	0	60	25	65	8	0	0
ASV287	Bacteria	__Pseudomonadota	__Alphaproteobacteria	__Caulobacterales	__Caulobacteraceae	__Phenylobacterium	__Phenylobacterium kunshanense	48	0	69	18	13	0	0	43
ASV288	Bacteria	__Verrucomicrobiota	__Verrucomicrobiae	__Limisphaerales	__Fontisphaeraceae	__Fontisphaera	__Fontisphaera persica	0	28	3	38	15	0	141	9
ASV289	Bacteria	__Pseudomonadota	__Alphaproteobacteria	__Rhodobacterales	__Roseobacteraceae	__Seohaeicola	__Seohaeicola zhoushanensis	140	0	66	20	0	0	0	0
ASV290	Bacteria	__Pseudomonadota	__Alphaproteobacteria	__Hyphomicrobiales	__Phyllobacteriaceae	__Mesorhizobium	__Mesorhizobium thiogangeticum	36	43	57	58	14	0	13	0
ASV291	Bacteria	__Thermomicrobiota	__Thermomicrobia	__Sphaerobacterales	__Sphaerobacteraceae	__Sphaerobacter	__Sphaerobacter thermophilus	0	38	0	0	26	60	47	44
ASV292	Bacteria	__Pseudomonadota	__Alphaproteobacteria	__Sphingomonadales	__Erythrobacteraceae	__Qipengyuania	__Qipengyuania oceanensis	53	0	40	109	0	0	0	13
ASV293	Bacteria	__Actinomycetota	__Acidimicrobiia	__Acidimicrobiales	__Iamiaceae	__Rhabdothermincola	__Rhabdothermincola salaria	41	36	0	0	34	58	32	39
ASV294	Bacteria	__Pseudomonadota	__Gammaproteobacteria	__Cellvibrionales	__Cellvibrionaceae	__Cellvibrio	__Cellvibrio diazotrophicus	0	0	84	0	31	0	63	0
ASV295	Bacteria	__Pseudomonadota	__Gammaproteobacteria	__Thiotrichales	__Piscirickettsiaceae	__Methylophaga	__Methylophaga thiooxydans	0	0	0	26	81	0	89	24
ASV296	Bacteria	__Pseudomonadota	__Alphaproteobacteria	__Sphingomonadales	__Sphingomonadaceae	__Sphingopyxis	__Sphingopyxis fribergensis	86	0	88	15	6	0	9	0
ASV297	Bacteria	__Actinomycetota	__Acidimicrobiia	__Acidimicrobiales	__Iamiaceae	__Actinomarinicola	__Actinomarinicola tropica	57	27	80	0	15	29	0	0
ASV298	Bacteria	__Bacillota	__Bacilli	__Bacillales	__Thermoactinomycetaceae	__Planifilum	__Planifilum fimeticola	0	0	5	0	16	43	165	0
ASV299	Bacteria	__Pseudomonadota	__Gammaproteobacteria	__Chromatiales	__Chromatiaceae	__Rheinheimera	__Rheinheimera muenzenbergensis	91	0	84	0	33	0	0	0
ASV300	Bacteria	__Pseudomonadota	__Alphaproteobacteria	__Hyphomicrobiales	__Blastochloridaceae	__Blastochloris	__Blastochloris sulfoviridis	37	42	10	46	13	22	10	49
ASV301	Bacteria	__Pseudomonadota	__Gammaproteobacteria	__Cellvibrionales	__Cellvibrionaceae	__Teredinibacter	__Teredinibacter turnerae	0	0	0	50	0	138	0	19
ASV302	Bacteria	__Actinomycetota	__Actinomycetes	__Micromonosporales	__Micromonosporaceae	__Plantactinospora	__Plantactinospora sonchi	46	42	84	0	0	0	31	0
ASV303	Bacteria	__Pseudomonadota	__Alphaproteobacteria	__Sphingomonadales	__Sphingosinicellaceae	__Sphingosinicella	__Sphingosinicella humi	34	37	26	24	0	26	28	49
ASV304	Bacteria	__Pseudomonadota	__Betaproteobacteria	__Nitrosomonadales	__Nitrosomonadaceae	__Nitrosomonas	__Nitrosomonas nitrosa	47	19	67	10	8	6	11	26
ASV305	Bacteria	__Pseudomonadota	__Gammaproteobacteria	__Thiotrichales	__Piscirickettsiaceae	__Methylophaga	__Methylophaga pinxianii	0	43	0	147	0	0	0	0
ASV306	Bacteria	__Planctomycetota	__Phycisphaerae	__Phycisphaerales	__Phycisphaeraceae	__Phycisphaera	__Phycisphaera mikurensis	7	31	0	11	63	29	70	3
ASV307	Bacteria	__Pseudomonadota	__Alphaproteobacteria	__Rhodospirillales	__Rhodospirillaceae	__Hypericibacter	__Hypericibacter terrae	32	16	6	14	46	49	50	0
ASV308	Bacteria	__Bacteroidota	__Cytophagia	__Cytophagales	__Hymenobacteraceae	__Adhaeribacter	__Adhaeribacter aerophilus	0	0	0	34	102	6	61	0
ASV309	Bacteria	__Verrucomicrobiota	__Verrucomicrobiae	__Verrucomicrobiales	__Verrucomicrobiaceae	__Luteolibacter	__Luteolibacter luteus	22	0	138	0	0	0	0	0
ASV310	Bacteria	__Myxococcota	__	__Nannocystales	__Nannocystaceae	__Nannocystis	__Nannocystis exedens	0	13	0	67	26	46	62	0
ASV311		__	__	__	__	__	__	84	3	98	0	0	0	0	0
ASV312	Bacteria	__Bacteroidota	__Cytophagia	__Cytophagales	__Cyclobacteriaceae	__Algoriphagus	__Algoriphagus oliviformis	65	19	65	8	21	17	0	0
ASV313	Bacteria	__Actinomycetota	__Acidimicrobiia	__Acidimicrobiales	__Iamiaceae	__Rhabdothermincola	__Rhabdothermincola sediminis	57	35	65	11	11	12	4	6
ASV314	Bacteria	__Verrucomicrobiota	__Verrucomicrobiae	__Limisphaerales	__Limisphaeraceae	__Limisphaera	__Limisphaera ngatamarikiensis	23	0	43	0	64	0	31	30
ASV315	Bacteria	__Pseudomonadota	__Alphaproteobacteria	__Iodidimonadales	__Iodidimonadaceae	__Iodidimonas	__Iodidimonas gelatinilytica	20	43	13	0	36	25	49	13
ASV316	Bacteria	__Pseudomonadota	__Gammaproteobacteria	__Chromatiales	__Chromatiaceae	__Rheinheimera	__Rheinheimera nanhaiensis	0	34	59	0	11	19	34	39
ASV317	Bacteria	__Actinomycetota	__Actinomycetes	__Propionibacteriales	__Nocardioidaceae	__Nocardioides	__Nocardioides gansuensis	0	22	0	0	22	29	31	96
ASV318	Bacteria	__Pseudomonadota	__Alphaproteobacteria	__Sphingomonadales	__Sphingomonadaceae	__Allosphingosinicella	__Allosphingosinicella indica	36	0	48	61	18	0	0	16
ASV319	Bacteria	__Pseudomonadota	__Alphaproteobacteria	__Hyphomicrobiales	__Phyllobacteriaceae	__Oricola	__Oricola thermophila	7	39	4	0	26	13	51	59
ASV320	Bacteria	__Pseudomonadota	__Gammaproteobacteria	__Chromatiales	__Thioprofundaceae	__Thioprofundum	__Thioprofundum lithotrophicum	0	40	0	0	0	86	16	66
ASV321	Bacteria	__Actinomycetota	__Actinomycetes	__Kitasatosporales	__Streptomycetaceae	__Streptomyces	__Streptomyces steffisburgensis	0	0	0	0	0	0	210	0
ASV322	Bacteria	__Pseudomonadota	__Alphaproteobacteria	__Hyphomicrobiales	__Phyllobacteriaceae	__Mesorhizobium	__Mesorhizobium waimense	98	0	99	0	0	0	0	0
ASV323	Bacteria	__Planctomycetota	__Planctomycetia	__Pirellulales	__Pirellulaceae	__Roseimaritima	__Roseimaritima multifibrata	40	24	38	24	29	20	16	5
ASV324	Bacteria	__Bacteroidota	__Cytophagia	__Cytophagales	__Reichenbachiellaceae	__Marinoscillum	__Marinoscillum luteum	15	0	0	22	85	33	37	0
ASV325	Bacteria	__Pseudomonadota	__Alphaproteobacteria	__Rhodospirillales	__Rhodospirillaceae	__Ferruginivarius	__Ferruginivarius sediminum	15	29	13	0	23	14	23	76
ASV326	Bacteria	__Bacteroidota	__Sphingobacteriia	__Sphingobacteriales	__Sphingobacteriaceae	__Sphingobacterium	__Sphingobacterium suaedae	76	0	44	46	0	0	0	14
ASV327	Bacteria	__Pseudomonadota	__Gammaproteobacteria	__Oceanospirillales	__Halomonadaceae	__Halomonas	__Halomonas saliphila	7	37	23	15	24	10	9	58
ASV328	Bacteria	__Bacillota	__Bacilli	__Bacillales	__Bacillaceae	__Metabacillus	__Metabacillus schmidteae	0	48	41	0	0	51	0	56
ASV329	Bacteria	__Pseudomonadota	__Alphaproteobacteria	__Hyphomicrobiales	__Rhizobiaceae	__Mycoplana	__Mycoplana azooxidifex	21	20	19	14	11	50	56	0
ASV330	Bacteria	__Pseudomonadota	__Alphaproteobacteria	__Sphingomonadales	__Sphingomonadaceae	__Rhizorhabdus	__Rhizorhabdus phycosphaerae	12	51	4	82	29	13	0	0
ASV331	Bacteria	__Pseudomonadota	__Alphaproteobacteria	__Kordiimonadales	__Temperatibacteraceae	__Gimibacter	__Gimibacter soli	0	0	0	0	8	97	100	0
ASV332	Bacteria	__Pseudomonadota	__Betaproteobacteria	__Burkholderiales	__Comamonadaceae	__Ramlibacter	__Ramlibacter solisilvae	12	0	10	129	0	0	0	11
ASV333	Bacteria	__Acidobacteriota	__Vicinamibacteria	__Vicinamibacterales	__Vicinamibacteraceae	__Luteitalea	__Luteitalea pratensis	66	0	52	13	22	0	0	20
ASV334	Bacteria	__Pseudomonadota	__Alphaproteobacteria	__Sphingomonadales	__Erythrobacteraceae	__Alteraurantiacibacter	__Alteraurantiacibacter aestuarii	0	18	0	28	23	86	22	25
ASV335	Bacteria	__Planctomycetota	__Planctomycetia	__Planctomycetales	__Planctomycetaceae	__Symmachiella	__Symmachiella macrocystis	0	0	0	0	7	0	178	10
ASV336	Bacteria	__Bacillota	__Bacilli	__Bacillales	__Bacillaceae	__Domibacillus	__Domibacillus enclensis	0	112	22	20	7	29	9	0
ASV337	Bacteria	__Bacteroidota	__Sphingobacteriia	__Sphingobacteriales	__Sphingobacteriaceae	__Pedobacter	__Pedobacter hainanensis	67	0	61	0	38	0	0	0
ASV338	Bacteria	__Pseudomonadota	__Alphaproteobacteria	__Hyphomicrobiales	__Devosiaceae	__Devosia	__Devosia indica	25	0	22	23	31	26	12	29
ASV339	Bacteria	__Actinomycetota	__Actinomycetes	__Pseudonocardiales	__Pseudonocardiaceae	__Saccharomonospora	__Saccharomonospora glauca	0	0	0	0	20	32	152	0
ASV340	Bacteria	__Pseudomonadota	__Alphaproteobacteria	__Hyphomicrobiales	__Phyllobacteriaceae	__Nitratireductor	__Nitratireductor shengliensis	0	43	21	0	29	42	17	40
ASV341	Bacteria	__Pseudomonadota	__Gammaproteobacteria	__Oceanospirillales	__Halomonadaceae	__Halomonas	__Halomonas anticariensis	0	0	0	0	20	0	28	135
ASV342	Bacteria	__Pseudomonadota	__Alphaproteobacteria	__Maricaulales	__Maricaulaceae	__Euryhalocaulis	__Euryhalocaulis caribicus	41	14	7	38	12	81	0	0
ASV343	Bacteria	__Pseudomonadota	__Alphaproteobacteria	__Sphingomonadales	__Sphingomonadaceae	__Sphingomonas	__Sphingomonas arenae	0	28	0	10	47	0	98	12
ASV344	Bacteria	__Actinomycetota	__Actinomycetes	__Micrococcales	__Micrococcaceae	__Zhihengliuella	__Zhihengliuella flava	14	0	24	0	57	0	29	59
ASV345	Bacteria	__Pseudomonadota	__Alphaproteobacteria	__Rhodobacterales	__Roseobacteraceae	__Palleronia	__Palleronia salina	0	62	17	0	36	46	14	30
ASV346	Bacteria	__Pseudomonadota	__Alphaproteobacteria	__Hyphomicrobiales	__Devosiaceae	__Pelagibacterium	__Pelagibacterium halotolerans	10	14	13	12	30	38	38	31
ASV347	Bacteria	__Bacteroidota	__Sphingobacteriia	__Sphingobacteriales	__Sphingobacteriaceae	__Olivibacter	__Olivibacter jilunii	0	0	0	0	157	11	0	0
ASV348	Bacteria	__Pseudomonadota	__Gammaproteobacteria	__Xanthomonadales	__Xanthomonadaceae	__Lysobacter	__Lysobacter spongiicola	36	55	28	0	30	31	0	9
ASV349	Bacteria	__Pseudomonadota	__Alphaproteobacteria	__Sphingomonadales	__Sphingomonadaceae	__Sphingomonas	__Sphingomonas parvus	46	71	56	14	0	0	0	0
ASV350	Bacteria	__Pseudomonadota	__Gammaproteobacteria	__Cellvibrionales	__Cellvibrionaceae	__Marinimicrobium	__Marinimicrobium alkaliphilum	0	0	0	0	95	0	61	14
ASV351	Bacteria	__Pseudomonadota	__Alphaproteobacteria	__Caulobacterales	__Caulobacteraceae	__Caulobacter	__Caulobacter mirabilis	83	10	0	0	30	0	56	29
ASV352	Bacteria	__Actinomycetota	__Actinomycetes	__Jiangellales	__Jiangellaceae	__Jiangella	__Jiangella rhizosphaerae	0	0	6	0	11	36	136	0
ASV353	Bacteria	__Planctomycetota	__Planctomycetia	__Pirellulales	__Lacipirellulaceae	__Aeoliella	__Aeoliella mucimassa	0	29	5	0	37	67	16	26
ASV354	Bacteria	__Pseudomonadota	__Betaproteobacteria	__Burkholderiales	__Oxalobacteraceae	__Noviherbaspirillum	__Noviherbaspirillum autotrophicum	96	0	42	0	0	0	0	37
ASV355	Bacteria	__Bacteroidota	__Cytophagia	__Cytophagales	__Hymenobacteraceae	__Adhaeribacter	__Adhaeribacter aquaticus	31	15	24	35	9	16	11	30
ASV356	Bacteria	__Planctomycetota	__Planctomycetia	__Pirellulales	__Pirellulaceae	__Bremerella	__Bremerella alba	0	12	0	0	85	17	47	24
ASV357	Bacteria	__Pseudomonadota	__Alphaproteobacteria	__Sphingomonadales	__Erythrobacteraceae	__Aurantiacibacter	__Aurantiacibacter luteus	0	0	27	25	33	27	26	23
ASV358	Bacteria	__Pseudomonadota	__Alphaproteobacteria	__Rhodobacterales	__Roseobacteraceae	__Pseudoponticoccus	__Pseudoponticoccus marisrubri	19	23	31	44	13	0	0	41
ASV359	Bacteria	__Deinococcota	__Deinococci	__Trueperales	__Trueperaceae	__Truepera	__Truepera radiovictrix	15	52	0	0	35	48	26	24
ASV360	Bacteria	__Bacteroidota	__Cytophagia	__Cytophagales	__Roseivirgaceae	__Roseivirga	__Roseivirga spongicola	0	0	0	0	67	0	113	0
ASV361	Bacteria	__Pseudomonadota	__Gammaproteobacteria	__Xanthomonadales	__Xanthomonadaceae	__Lysobacter	__Lysobacter arseniciresistens	220	0	0	0	0	0	0	0
ASV362	Bacteria	__Bacteroidota	__Flavobacteriia	__Flavobacteriales	__Flavobacteriaceae	__Allomuricauda	__Allomuricauda marina	45	0	108	0	0	0	0	0
ASV363	Bacteria	__Pseudomonadota	__Gammaproteobacteria	__Xanthomonadales	__Xanthomonadaceae	__Lysobacter	__Lysobacter penaei	81	0	32	37	0	0	0	12
ASV364	Bacteria	__Pseudomonadota	__Gammaproteobacteria	__Xanthomonadales	__Xanthomonadaceae	__Luteimonas	__Luteimonas pelagia	58	47	43	30	0	0	0	0
ASV365	Bacteria	__Pseudomonadota	__Alphaproteobacteria	__Hyphomicrobiales	__Hyphomicrobiaceae	__Methyloligella	__Methyloligella solikamskensis	9	51	3	11	33	21	24	38
ASV366	Bacteria	__Pseudomonadota	__Betaproteobacteria	__Burkholderiales	__Comamonadaceae	__Hydrogenophaga	__Hydrogenophaga intermedia	0	0	0	6	28	130	0	0
ASV367	Bacteria	__Pseudomonadota	__Gammaproteobacteria	__Enterobacterales	__Enterobacteriaceae	__Enterobacter	__Enterobacter mori	0	0	7	144	0	0	0	0
ASV368	Bacteria	__Pseudomonadota	__Alphaproteobacteria	__Hyphomicrobiales	__Devosiaceae	__Devosia	__Devosia equisanguinis	32	28	17	0	29	9	29	33
ASV369	Bacteria	__Actinomycetota	__Actinomycetes	__Propionibacteriales	__Nocardioidaceae	__Nocardioides	__Nocardioides fonticola	0	26	33	0	30	41	0	44
ASV370	Bacteria	__Actinomycetota	__Actinomycetes	__Streptosporangiales	__Thermomonosporaceae	__Actinomadura	__Actinomadura adrarensis	0	21	0	0	46	0	0	101
ASV371	Bacteria	__Pseudomonadota	__Gammaproteobacteria	__Xanthomonadales	__Xanthomonadaceae	__Arenimonas	__Arenimonas metalli	54	25	78	0	0	0	22	0
ASV372	Bacteria	__Actinomycetota	__Actinomycetes	__Micrococcales	__Micrococcaceae	__Paenarthrobacter	__Paenarthrobacter nitroguajacolicus	25	68	1	0	33	10	0	55
ASV373	Bacteria	__Pseudomonadota	__Alphaproteobacteria	__Kordiimonadales	__Temperatibacteraceae	__Gimibacter	__Gimibacter soli	0	40	6	0	43	23	36	33
ASV374	Bacteria	__Pseudomonadota	__Alphaproteobacteria	__Hyphomicrobiales	__Devosiaceae	__Devosia	__Devosia sediminis	50	0	27	52	38	0	0	0
ASV375	Bacteria	__Pseudomonadota	__Gammaproteobacteria	__Oceanospirillales	__Oceanospirillaceae	__Nitrincola	__Nitrincola alkalisediminis	0	9	0	18	84	26	34	7
ASV376	Bacteria	__Pseudomonadota	__Alphaproteobacteria	__Hyphomicrobiales	__Phyllobacteriaceae	__Mesorhizobium	__Mesorhizobium sediminum	0	0	0	0	0	119	45	0
ASV377	Bacteria	__Pseudomonadota	__Gammaproteobacteria	__Methylococcales	__Methylococcaceae	__Methylobacter	__Methylobacter marinus	0	10	0	0	0	157	0	0
ASV378	Bacteria	__Bacteroidota	__Flavobacteriia	__Flavobacteriales	__Flavobacteriaceae	__Flavobacterium	__Flavobacterium daejeonense	68	0	42	47	0	0	0	0
ASV379	Bacteria	__Bacteroidota	__Cytophagia	__Cytophagales	__Flammeovirgaceae	__Imperialibacter	__Imperialibacter roseus	23	0	7	0	37	16	16	77
ASV380	Bacteria	__Pseudomonadota	__Gammaproteobacteria	__Xanthomonadales	__Xanthomonadaceae	__Arenimonas	__Arenimonas taoyuanensis	21	39	8	31	23	22	13	24
ASV381	Bacteria	__Acidobacteriota	__Vicinamibacteria	__Vicinamibacterales	__Vicinamibacteraceae	__Vicinamibacter	__Vicinamibacter silvestris	19	0	29	0	30	20	41	0
ASV382	Bacteria	__Myxococcota	__	__Polyangiales	__Polyangiaceae	__Jahnella	__Jahnella thaxteri	0	17	34	37	40	24	0	0
ASV383	Bacteria	__Actinomycetota	__Actinomycetes	__Glycomycetales	__Glycomycetaceae	__Glycomyces	__Glycomyces salinus	13	47	10	0	24	18	12	45
ASV384	Bacteria	__Actinomycetota	__Acidimicrobiia	__Acidimicrobiales	__Iamiaceae	__Actinomarinicola	__Actinomarinicola tropica	0	104	17	29	25	0	0	0
ASV385	Bacteria	__Actinomycetota	__Actinomycetes	__Pseudonocardiales	__Pseudonocardiaceae	__Haloechinothrix	__Haloechinothrix salitolerans	19	75	8	0	78	0	0	0
ASV386	Bacteria	__Planctomycetota	__Planctomycetia	__Pirellulales	__Pirellulaceae	__Aureliella	__Aureliella helgolandensis	0	34	48	12	22	0	0	39
ASV387	Bacteria	__Pseudomonadota	__Alphaproteobacteria	__Hyphomicrobiales	__Devosiaceae	__Devosia	__Devosia pacifica	0	0	0	11	36	42	65	14
ASV388	Bacteria	__Myxococcota	__Myxococcia	__Myxococcales	__	__Enhygromyxa	__Enhygromyxa salina	22	44	0	0	35	25	0	52
ASV389	Bacteria	__Pseudomonadota	__Betaproteobacteria	__Nitrosomonadales	__Sterolibacteriaceae	__Georgfuchsia	__Georgfuchsia toluolica	17	31	9	63	12	10	14	17
ASV390	Bacteria	__Pseudomonadota	__Alphaproteobacteria	__Hyphomicrobiales	__Rhizobiaceae	__Pararhizobium	__Pararhizobium haloflavum	21	24	36	55	0	28	0	0
ASV391	Bacteria	__Actinomycetota	__Actinomycetes	__Jiangellales	__Jiangellaceae	__Jiangella	__Jiangella gansuensis	0	24	0	0	14	82	25	22
ASV392	Bacteria	__Pseudomonadota	__Alphaproteobacteria	__Hyphomicrobiales	__Phyllobacteriaceae	__Aquibium	__Aquibium oceanicum	44	38	0	0	22	26	42	0
ASV393	Bacteria	__Bacteroidota	__Cytophagia	__Cytophagales	__Cyclobacteriaceae	__Algoriphagus	__Algoriphagus zhangzhouensis	10	12	0	16	36	0	85	10
ASV394	Bacteria	__Pseudomonadota	__Gammaproteobacteria	__	__	__Litorivivens	__Litorivivens aequoris	14	0	6	0	52	5	23	45
ASV395	Bacteria	__Bacillota	__Bacilli	__Bacillales	__Bacillaceae	__Pseudalkalibacillus	__Pseudalkalibacillus decolorationis	0	0	0	0	6	32	68	61
ASV396	Bacteria	__Actinomycetota	__Actinomycetes	__Pseudonocardiales	__Pseudonocardiaceae	__Pseudonocardia	__Pseudonocardia oceani	49	0	59	22	0	0	0	0
ASV397	Bacteria	__Pseudomonadota	__Alphaproteobacteria	__Rhodospirillales	__Thalassobaculaceae	__Thalassobaculum	__Thalassobaculum fulvum	0	0	0	10	33	35	55	19
ASV398		__	__	__	__	__	__	40	0	19	0	11	0	0	78
ASV399	Bacteria	__Actinomycetota	__Actinomycetes	__Micromonosporales	__Micromonosporaceae	__Natronosporangium	__Natronosporangium hydrolyticum	0	0	3	7	19	97	0	28
ASV400	Bacteria	__Thermomicrobiota	__Thermomicrobia	__Sphaerobacterales	__Sphaerobacteraceae	__Nitrolancea	__Nitrolancea hollandica	16	37	12	0	21	14	28	39
ASV401		__	__	__	__	__	__	16	20	10	15	26	31	23	35
ASV402	Bacteria	__Planctomycetota	__Planctomycetia	__Pirellulales	__Pirellulaceae	__Rubripirellula	__Rubripirellula lacrimiformis	0	27	19	0	39	22	0	52
ASV403	Bacteria	__Pseudomonadota	__Alphaproteobacteria	__Sphingomonadales	__Sphingomonadaceae	__Novosphingobium	__Novosphingobium endophyticum	0	0	43	81	0	0	0	0
ASV404	Bacteria	__Pseudomonadota	__Gammaproteobacteria	__Cellvibrionales	__Spongiibacteraceae	__Spongiibacter	__Spongiibacter nanhainus	0	0	0	0	79	69	0	0
ASV405	Bacteria	__Actinomycetota	__Actinomycetes	__Frankiales	__Frankiaceae	__Parafrankia	__Parafrankia soli	31	20	66	0	0	13	0	0
ASV406	Bacteria	__Pseudomonadota	__Gammaproteobacteria	__Thiohalobacterales	__Thiohalobacteraceae	__Thiohalobacter	__Thiohalobacter thiocyanaticus	11	26	19	0	23	15	37	26
ASV407	Bacteria	__Bacillota	__Bacilli	__Bacillales	__Bacillaceae	__Bacillus	__Bacillus coreaensis	0	63	22	0	17	0	32	29
ASV408	Bacteria	__Pseudomonadota	__Alphaproteobacteria	__Rhodobacterales	__Roseobacteraceae	__Seohaeicola	__Seohaeicola saemankumensis	45	0	37	0	27	0	18	11
ASV409	Bacteria	__Gemmatimonadota	__Gemmatimonadetes	__Gemmatimonadales	__Gemmatimonadaceae	__Roseisolibacter	__Roseisolibacter agri	19	16	16	38	25	27	0	0
ASV410	Bacteria	__Chloroflexota	__Tepidiformia	__Tepidiformales	__Tepidiformaceae	__Tepidiforma	__Tepidiforma bonchosmolovskayae	0	67	11	11	0	0	36	38
ASV411	Bacteria	__Bacillota	__Bacilli	__Bacillales	__Bacillaceae	__Bacillus	__Bacillus benzoevorans	0	0	0	0	0	0	161	0
ASV412	Bacteria	__Actinomycetota	__Actinomycetes	__Jiangellales	__Jiangellaceae	__Phytoactinopolyspora	__Phytoactinopolyspora alkaliphila	0	0	0	0	0	0	164	0
ASV413	Bacteria	__Pseudomonadota	__Gammaproteobacteria	__Chromatiales	__Ectothiorhodospiraceae	__Thioalkalivibrio	__Thioalkalivibrio thiocyanodenitrificans	0	0	0	0	0	0	155	0
ASV414	Bacteria	__Pseudomonadota	__Alphaproteobacteria	__Hyphomicrobiales	__Blastochloridaceae	__Blastochloris	__Blastochloris tepida	28	32	16	0	19	16	16	26
ASV415	Bacteria	__Pseudomonadota	__Alphaproteobacteria	__Micropepsales	__Micropepsaceae	__Micropepsis	__Micropepsis pineolensis	11	38	0	0	14	34	45	10
ASV416	Bacteria	__Pseudomonadota	__Alphaproteobacteria	__Sphingomonadales	__Erythrobacteraceae	__Aurantiacibacter	__Aurantiacibacter luteus	0	20	40	49	0	13	0	12
ASV417	Bacteria	__Actinomycetota	__Actinomycetes	__Propionibacteriales	__Nocardioidaceae	__Nocardioides	__Nocardioides malaquae	18	0	15	0	32	37	23	27
ASV418	Bacteria	__Pseudomonadota	__Gammaproteobacteria	__Chromatiales	__Thioprofundaceae	__Thioprofundum	__Thioprofundum lithotrophicum	15	32	28	0	41	0	23	21
ASV419	Bacteria	__Actinomycetota	__Acidimicrobiia	__Acidimicrobiales	__Acidimicrobiaceae	__Acidithrix	__Acidithrix ferrooxidans	15	58	9	20	37	12	0	0
ASV420	Bacteria	__Planctomycetota	__Phycisphaerae	__Tepidisphaerales	__Tepidisphaeraceae	__Tepidisphaera	__Tepidisphaera mucosa	21	31	6	0	24	20	15	30
ASV421	Bacteria	__Actinomycetota	__Actinomycetes	__Micrococcales	__Micrococcaceae	__Arthrobacter	__Arthrobacter sedimenti	0	76	0	0	42	46	0	0
ASV422	Bacteria	__Pseudomonadota	__Gammaproteobacteria	__Cellvibrionales	__Halieaceae	__Haliea	__Haliea atlantica	0	0	0	0	24	71	59	0
ASV423	Bacteria	__Bacteroidota	__Chitinophagia	__Chitinophagales	__Chitinophagaceae	__Niastella	__Niastella vici	0	0	0	0	138	0	0	0
ASV424	Bacteria	__Actinomycetota	__Acidimicrobiia	__Acidimicrobiales	__Iamiaceae	__Actinomarinicola	__Actinomarinicola tropica	23	32	25	0	22	13	0	27
ASV425		__	__	__	__	__	__	2	17	8	73	7	21	0	8
ASV426	Bacteria	__Pseudomonadota	__Alphaproteobacteria	__Hyphomicrobiales	__Brucellaceae	__Brucella	__[Ochrobactrum] soli	82	0	59	0	0	0	0	0
ASV427	Bacteria	__Pseudomonadota	__Alphaproteobacteria	__Rhodospirillales	__Thalassobaculaceae	__Thalassobaculum	__Thalassobaculum fulvum	0	68	30	0	0	38	0	24
ASV428	Bacteria	__Pseudomonadota	__Gammaproteobacteria	__Oceanospirillales	__Oceanospirillaceae	__Marinobacterium	__Marinobacterium ramblicola	0	30	0	0	0	63	41	18
ASV429	Bacteria	__Pseudomonadota	__Alphaproteobacteria	__Sphingomonadales	__Sphingomonadaceae	__Sphingomonas	__Sphingomonas parvus	66	0	0	0	49	31	0	0
ASV430	Bacteria	__Pseudomonadota	__Alphaproteobacteria	__Hyphomicrobiales	__Devosiaceae	__Devosia	__Devosia mishustinii	15	28	0	0	44	30	24	0
ASV431	Bacteria	__Verrucomicrobiota	__Verrucomicrobiae	__Verrucomicrobiales	__Verrucomicrobiaceae	__Luteolibacter	__Luteolibacter luteus	0	0	0	22	18	0	40	65
ASV432	Bacteria	__Pseudomonadota	__Alphaproteobacteria	__Sphingomonadales	__Sphingomonadaceae	__Novosphingobium	__Novosphingobium nitrogenifigens	34	0	23	0	24	0	16	27
ASV433		__	__	__	__	__	__	29	42	11	29	22	12	6	3
ASV434	Bacteria	__Planctomycetota	__Planctomycetia	__Planctomycetales	__Planctomycetaceae	__Symmachiella	__Symmachiella macrocystis	22	17	28	0	17	13	49	0
ASV435	Bacteria	__Bacillota	__Bacilli	__Bacillales	__Bacillaceae	__Bacillus	__Bacillus salipaludis	29	0	0	0	34	30	0	64
ASV436	Bacteria	__Thermomicrobiota	__Thermomicrobia	__Sphaerobacterales	__Sphaerobacteraceae	__Sphaerobacter	__Sphaerobacter thermophilus	10	39	15	0	20	25	10	27
ASV437	Bacteria	__Bacillota	__Bacilli	__Bacillales	__Paenibacillaceae	__Ammoniphilus	__Ammoniphilus resinae	0	0	0	0	27	55	21	47
ASV438	Bacteria	__Bacteroidota	__Chitinophagia	__Chitinophagales	__Chitinophagaceae	__Mucibacter	__Mucibacter soli	17	16	4	0	35	30	31	16
ASV439	Bacteria	__Planctomycetota	__Planctomycetia	__Planctomycetales	__Planctomycetaceae	__Thalassoroseus	__Thalassoroseus pseudoceratinae	8	19	0	20	12	45	23	15
ASV440	Bacteria	__Pseudomonadota	__Gammaproteobacteria	__Chromatiales	__Thioprofundaceae	__Thioprofundum	__Thioprofundum lithotrophicum	0	0	6	11	16	80	13	15
ASV441	Bacteria	__Bacteroidota	__Cytophagia	__Cytophagales	__Fulvivirgaceae	__Fulvivirga	__Fulvivirga kasyanovii	0	0	0	19	30	7	55	27
ASV442	Bacteria	__Pseudomonadota	__Gammaproteobacteria	__Pseudomonadales	__Marinobacteraceae	__Marinobacter	__Marinobacter lutaoensis	0	40	0	0	12	63	0	34
ASV443	Bacteria	__Spirochaetota	__Spirochaetia	__Spirochaetales	__Spirochaetaceae	__Spirochaeta	__Spirochaeta lutea	0	0	0	0	2	69	60	13
ASV444	Bacteria	__Bacteroidota	__Sphingobacteriia	__Sphingobacteriales	__Sphingobacteriaceae	__Parapedobacter	__Parapedobacter pyrenivorans	71	0	17	43	0	0	0	13
ASV445		__	__	__	__	__	__	22	14	9	0	12	5	58	21
ASV446	Bacteria	__Chloroflexota	__Dehalococcoidia	__	__	__Dehalogenimonas	__Dehalogenimonas alkenigignens	11	50	12	0	23	26	0	19
ASV447	Bacteria	__Planctomycetota	__Planctomycetia	__Planctomycetales	__Planctomycetaceae	__Symmachiella	__Symmachiella macrocystis	11	8	4	0	2	16	52	57
ASV448	Bacteria	__Pseudomonadota	__Alphaproteobacteria	__Hyphomicrobiales	__Hyphomicrobiaceae	__Rhodoplanes	__Rhodoplanes azumiensis	32	53	17	0	24	14	16	0
ASV449	Bacteria	__Actinomycetota	__Nitriliruptoria	__Salsipaludibacterales	__Salsipaludibacteraceae	__Salsipaludibacter	__Salsipaludibacter albus	25	44	14	20	14	15	0	14
ASV450	Bacteria	__Actinomycetota	__Acidimicrobiia	__Acidimicrobiales	__Iamiaceae	__Actinomarinicola	__Actinomarinicola tropica	36	47	36	0	23	0	0	0
ASV451	Bacteria	__Pseudomonadota	__Gammaproteobacteria	__Xanthomonadales	__Xanthomonadaceae	__Lysobacter	__Lysobacter caseinilyticus	18	0	31	17	41	9	0	0
ASV452	Bacteria	__Pseudomonadota	__Gammaproteobacteria	__Xanthomonadales	__Xanthomonadaceae	__Lysobacter	__Lysobacter maris	53	0	58	0	0	0	0	0
ASV453	Bacteria	__Actinomycetota	__Actinomycetes	__Kitasatosporales	__Streptomycetaceae	__Streptomyces	__Streptomyces fuscigenes	13	60	14	0	0	36	8	11
ASV454	Bacteria	__Pseudomonadota	__Gammaproteobacteria	__Oceanospirillales	__Halomonadaceae	__Halomonas	__Halomonas cupida	0	0	0	0	0	0	0	141
ASV455	Bacteria	__Pseudomonadota	__Gammaproteobacteria	__Chromatiales	__Thioprofundaceae	__Thioprofundum	__Thioprofundum lithotrophicum	19	33	30	0	17	26	0	15
ASV456	Bacteria	__Pseudomonadota	__Alphaproteobacteria	__Sphingomonadales	__Sphingomonadaceae	__Novosphingobium	__Novosphingobium endophyticum	0	0	34	77	0	0	0	0
ASV457	Bacteria	__Planctomycetota	__Planctomycetia	__Pirellulales	__Lacipirellulaceae	__Pirellulimonas	__Pirellulimonas nuda	0	0	19	0	44	64	0	0
ASV458	Bacteria	__Pseudomonadota	__Alphaproteobacteria	__Hyphomicrobiales	__Parvibaculaceae	__Rhodoligotrophos	__Rhodoligotrophos appendicifer	25	41	20	0	20	0	8	28
ASV459	Bacteria	__Rhodothermota	__Rhodothermia	__Rhodothermales	__Rhodothermaceae	__Rhodocaloribacter	__Rhodocaloribacter litoris	0	80	0	5	13	15	0	42
ASV460	Bacteria	__Verrucomicrobiota	__Verrucomicrobiae	__Limisphaerales	__Limisphaeraceae	__Limisphaera	__Limisphaera ngatamarikiensis	0	23	8	0	46	24	16	31
ASV461	Bacteria	__Actinomycetota	__Actinomycetes	__Mycobacteriales	__Mycobacteriaceae	__Mycolicibacterium	__Mycolicibacterium bacteremicum	83	0	47	0	0	0	0	0
ASV462	Bacteria	__Myxococcota	__	__Polyangiales	__Labilitrichaceae	__Labilithrix	__Labilithrix luteola	0	50	0	0	25	35	17	17
ASV463	Bacteria	__Bacteroidota	__Flavobacteriia	__Flavobacteriales	__Flavobacteriaceae	__Winogradskyella	__Winogradskyella aurantia	0	0	0	0	0	2	138	7
ASV464	Bacteria	__Verrucomicrobiota	__Verrucomicrobiae	__Verrucomicrobiales	__Verrucomicrobiaceae	__Roseimicrobium	__Roseimicrobium gellanilyticum	24	6	14	63	0	0	0	0
ASV465	Bacteria	__Pseudomonadota	__Alphaproteobacteria	__Hyphomicrobiales	__Rhodovibrionaceae	__Pelagibius	__Pelagibius litoralis	0	67	0	0	32	24	34	0
ASV466	Bacteria	__Bacillota	__Bacilli	__Bacillales	__Paenibacillaceae	__Paenibacillus	__Paenibacillus paeoniae	48	14	19	0	11	8	0	30
ASV467	Bacteria	__Actinomycetota	__Actinomycetes	__Micrococcales	__Micrococcaceae	__Glutamicibacter	__Glutamicibacter nicotianae	13	36	19	0	28	19	0	17
ASV468	Bacteria	__Bacteroidota	__Flavobacteriia	__Flavobacteriales	__Flavobacteriaceae	__Salinimicrobium	__Salinimicrobium catena	0	68	0	4	7	0	36	39
ASV469	Bacteria	__Planctomycetota	__Planctomycetia	__Pirellulales	__Lacipirellulaceae	__Aeoliella	__Aeoliella mucimassa	0	33	0	3	22	27	37	19
ASV470	Bacteria	__Planctomycetota	__Planctomycetia	__Pirellulales	__Pirellulaceae	__Bremerella	__Bremerella volcania	0	31	0	0	10	17	30	52
ASV471	Bacteria	__Pseudomonadota	__Gammaproteobacteria	__Pseudomonadales	__Marinobacteraceae	__Marinobacter	__Marinobacter guineae	18	6	30	24	15	18	3	0
ASV472	Bacteria	__Actinomycetota	__Actinomycetes	__Propionibacteriales	__Nocardioidaceae	__Nocardioides	__Nocardioides kongjuensis	22	26	0	0	34	25	0	25
ASV473	Bacteria	__Verrucomicrobiota	__Opitutae	__Opitutales	__Alterococcaeae	__Alterococcus	__Alterococcus agarolyticus	15	33	42	0	13	11	0	6
ASV474	Bacteria	__Actinomycetota	__Actinomycetes	__Micromonosporales	__Micromonosporaceae	__Micromonospora	__Micromonospora caldifontis	0	19	0	0	51	12	38	14
ASV475	Bacteria	__Pseudomonadota	__Gammaproteobacteria	__Nevskiales	__Steroidobacteraceae	__Steroidobacter	__Steroidobacter agaridevorans	34	0	19	0	9	8	37	24
ASV476	Bacteria	__Gemmatimonadota	__Longimicrobiia	__Longimicrobiales	__Longimicrobiaceae	__Longimicrobium	__Longimicrobium terrae	14	10	18	20	11	24	0	24
ASV477	Bacteria	__Actinomycetota	__Actinomycetes	__Propionibacteriales	__Nocardioidaceae	__Nocardioides	__Nocardioides phosphati	0	48	0	0	38	33	0	15
ASV478	Bacteria	__Verrucomicrobiota	__Verrucomicrobiae	__Verrucomicrobiales	__Verrucomicrobiaceae	__Luteolibacter	__Luteolibacter luteus	0	15	7	39	53	8	0	0
ASV479	Bacteria	__Pseudomonadota	__Alphaproteobacteria	__Hyphomicrobiales	__Devosiaceae	__Devosia	__Devosia nitrariae	18	21	18	10	0	23	0	27
ASV480	Bacteria	__Planctomycetota	__Planctomycetia	__Planctomycetales	__Planctomycetaceae	__Polystyrenella	__Polystyrenella longa	20	31	5	0	23	0	46	16
ASV481	Bacteria	__Pseudomonadota	__Alphaproteobacteria	__Hyphomicrobiales	__Hyphomicrobiaceae	__Methyloceanibacter	__Methyloceanibacter caenitepidi	7	42	3	12	15	34	0	27
ASV482	Bacteria	__Pseudomonadota	__Gammaproteobacteria	__Alteromonadales	__Alteromonadaceae	__Bowmanella	__Bowmanella dokdonensis	0	52	0	14	22	18	32	5
ASV483	Bacteria	__Deinococcota	__Deinococci	__Trueperales	__Trueperaceae	__Truepera	__Truepera radiovictrix	0	0	16	30	0	0	11	55
ASV484	Bacteria	__Actinomycetota	__Actinomycetes	__Micromonosporales	__Micromonosporaceae	__Micromonospora	__Micromonospora oryzae	0	0	0	0	0	127	0	0
ASV485	Bacteria	__Bacteroidota	__Flavobacteriia	__Flavobacteriales	__Schleiferiaceae	__Croceimicrobium	__Croceimicrobium hydrocarbonivorans	17	52	0	0	14	0	42	16
ASV486	Bacteria	__Actinomycetota	__Actinomycetes	__Micromonosporales	__Micromonosporaceae	__Micromonospora	__Micromonospora caldifontis	90	0	9	0	25	0	0	18
ASV487	Bacteria	__Pseudomonadota	__Gammaproteobacteria	__Pseudomonadales	__Pseudomonadaceae	__Pseudomonas	__Pseudomonas indica	0	101	0	0	38	0	18	0
ASV488	Bacteria	__Actinomycetota	__Acidimicrobiia	__Acidimicrobiales	__Iamiaceae	__Actinomarinicola	__Actinomarinicola tropica	0	33	0	0	33	51	0	16
ASV489	Bacteria	__Planctomycetota	__Planctomycetia	__Planctomycetales	__Planctomycetaceae	__Gimesia	__Gimesia aquarii	55	0	11	58	0	0	0	0
ASV490	Bacteria	__Myxococcota	__	__Polyangiales	__Polyangiaceae	__Polyangium	__Polyangium spumosum	14	13	17	13	30	16	23	2
ASV491	Bacteria	__Pseudomonadota	__Alphaproteobacteria	__Hyphomicrobiales	__Nitrobacteraceae	__Nitrobacter	__Nitrobacter winogradskyi	31	26	28	34	0	0	0	0
ASV492	Bacteria	__Actinomycetota	__Actinomycetes	__Micrococcales	__Micrococcaceae	__Paenarthrobacter	__Paenarthrobacter ureafaciens	15	11	26	0	20	46	0	0
ASV493		__	__	__	__	__	__	0	0	6	0	97	0	5	9
ASV494	Bacteria	__Pseudomonadota	__Gammaproteobacteria	__Pseudomonadales	__Pseudomonadaceae	__Pseudomonas	__Pseudomonas juntendi	22	42	15	23	0	0	0	24
ASV495	Bacteria	__Pseudomonadota	__Alphaproteobacteria	__Sphingomonadales	__Erythrobacteraceae	__Altererythrobacter	__Altererythrobacter fulvus	0	22	24	24	16	15	0	19
ASV496	Bacteria	__Planctomycetota	__Planctomycetia	__Pirellulales	__Lacipirellulaceae	__Pirellulimonas	__Pirellulimonas nuda	48	60	0	16	0	0	0	26
ASV497	Bacteria	__Planctomycetota	__Planctomycetia	__Pirellulales	__Pirellulaceae	__Pirellula	__Pirellula staleyi	35	0	41	38	0	0	7	8
ASV498	Bacteria	__Bacillota	__Bacilli	__Bacillales	__Bacillaceae	__Lysinibacillus	__Lysinibacillus boronitolerans	18	0	0	0	13	80	14	0
ASV499	Bacteria	__Bacteroidota	__Cytophagia	__Cytophagales	__Hymenobacteraceae	__Botryobacter	__Botryobacter ruber	27	0	14	24	20	0	11	18
ASV500	Bacteria	__Pseudomonadota	__Gammaproteobacteria	__Oceanospirillales	__Halomonadaceae	__Halomonas	__Halomonas cerina	19	18	18	25	12	32	0	0
ASV501	Bacteria	__Pseudomonadota	__Alphaproteobacteria	__Rhodospirillales	__Geminicoccaceae	__Arboricoccus	__Arboricoccus pini	0	0	0	7	0	84	27	0
ASV502	Bacteria	__Bacteroidota	__Chitinophagia	__Chitinophagales	__Chitinophagaceae	__Chitinophaga	__Chitinophaga japonensis	85	0	40	0	0	0	0	0
ASV503	Bacteria	__Pseudomonadota	__Alphaproteobacteria	__Hyphomicrobiales	__Rhodovibrionaceae	__Fodinicurvata	__Fodinicurvata halophila	0	62	0	0	21	33	0	26
ASV504	Bacteria	__Pseudomonadota	__Alphaproteobacteria	__Hyphomicrobiales	__Devosiaceae	__Devosia	__Devosia insulae	0	36	0	37	0	23	0	32
ASV505	Bacteria	__Gemmatimonadota	__Longimicrobiia	__Longimicrobiales	__Longimicrobiaceae	__Longimicrobium	__Longimicrobium terrae	0	23	7	16	8	41	17	18
ASV506	Bacteria	__Pseudomonadota	__Gammaproteobacteria	__Xanthomonadales	__Xanthomonadaceae	__Lysobacter	__Lysobacter panacisoli	101	0	27	0	0	0	0	12
ASV507		__	__	__	__	__	__	30	18	26	0	0	0	46	0
ASV508	Bacteria	__Pseudomonadota	__Gammaproteobacteria	__Xanthomonadales	__Xanthomonadaceae	__Luteimonas	__Luteimonas yindakuii	15	0	24	70	0	6	0	0
ASV509	Bacteria	__Pseudomonadota	__Gammaproteobacteria	__Chromatiales	__Chromatiaceae	__Rheinheimera	__Rheinheimera pleomorphica	0	0	0	78	0	0	0	32
ASV510	Bacteria	__Bacteroidota	__Cytophagia	__Cytophagales	__Cytophagaceae	__Chryseosolibacter	__Chryseosolibacter histidini	10	26	0	0	11	0	76	14
ASV511	Bacteria	__Verrucomicrobiota	__Opitutae	__Opitutales	__Opitutaceae	__Geminisphaera	__Geminisphaera colitermitum	5	26	0	4	33	17	33	17
ASV512	Bacteria	__Actinomycetota	__Actinomycetes	__Mycobacteriales	__Mycobacteriaceae	__Mycolicibacterium	__Mycolicibacterium elephantis	0	0	0	0	18	0	95	19
ASV513	Bacteria	__Pseudomonadota	__Gammaproteobacteria	__Cellvibrionales	__Spongiibacteraceae	__Spongiibacter	__Spongiibacter taiwanensis	0	0	8	0	31	0	53	14
ASV514	Bacteria	__Planctomycetota	__Planctomycetia	__Planctomycetales	__Planctomycetaceae	__Gimesia	__Gimesia benthica	0	0	0	0	39	16	44	21
ASV515	Bacteria	__Verrucomicrobiota	__Verrucomicrobiae	__Verrucomicrobiales	__Verrucomicrobiaceae	__Luteolibacter	__Luteolibacter pohnpeiensis	31	0	22	32	7	0	6	12
ASV516	Bacteria	__Pseudomonadota	__Alphaproteobacteria	__Hyphomicrobiales	__Devosiaceae	__Devosia	__Devosia honganensis	11	23	0	0	33	22	15	21
ASV517	Bacteria	__Pseudomonadota	__Gammaproteobacteria	__Cellvibrionales	__Spongiibacteraceae	__Spongiibacter	__Spongiibacter nanhainus	0	22	36	0	43	0	8	0
ASV518	Bacteria	__Acidobacteriota	__Thermoanaerobaculia	__Thermoanaerobaculales	__Thermoanaerobaculaceae	__Thermoanaerobaculum	__Thermoanaerobaculum aquaticum	31	0	25	0	0	21	3	35
ASV519	Bacteria	__Actinomycetota	__Acidimicrobiia	__Acidimicrobiales	__Iamiaceae	__Actinomarinicola	__Actinomarinicola tropica	50	0	31	29	0	0	0	0
ASV520	Bacteria	__Planctomycetota	__Planctomycetia	__Pirellulales	__Pirellulaceae	__Roseimaritima	__Roseimaritima multifibrata	13	24	33	0	22	0	14	13
ASV521	Bacteria	__Actinomycetota	__Actinomycetes	__Kitasatosporales	__Streptomycetaceae	__Streptomyces	__Streptomyces verrucosisporus	0	20	0	0	0	72	0	34
ASV522	Bacteria	__Actinomycetota	__Actinomycetes	__Glycomycetales	__Glycomycetaceae	__Glycomyces	__Glycomyces salinus	0	0	23	0	29	0	54	12
ASV523	Bacteria	__Pseudomonadota	__Alphaproteobacteria	__Rhodospirillales	__Rhodospirillaceae	__Ferruginivarius	__Ferruginivarius sediminum	5	9	36	0	22	12	10	14
ASV524	Bacteria	__Pseudomonadota	__Alphaproteobacteria	__Sphingomonadales	__Sphingomonadaceae	__Novosphingobium	__Novosphingobium endophyticum	0	0	38	49	0	0	0	0
ASV525	Bacteria	__Rhodothermota	__Rhodothermia	__Rhodothermales	__Salisaetaceae	__Longibacter	__Longibacter salinarum	0	0	0	0	0	5	125	0
ASV526	Bacteria	__Pseudomonadota	__Alphaproteobacteria	__Sphingomonadales	__Sphingomonadaceae	__Sphingomonas	__Sphingomonas frigidaeris	0	35	8	6	29	10	21	7
ASV527	Bacteria	__Bacteroidota	__Cytophagia	__Cytophagales	__Fulvivirgaceae	__Fulvivirga	__Fulvivirga lutimaris	0	28	11	0	9	0	21	52
ASV528	Bacteria	__Bacteroidota	__Cytophagia	__Cytophagales	__Reichenbachiellaceae	__Marinoscillum	__Marinoscillum luteum	0	16	0	0	33	15	25	30
ASV529	Bacteria	__Actinomycetota	__Acidimicrobiia	__Acidimicrobiales	__Iamiaceae	__Actinomarinicola	__Actinomarinicola tropica	31	3	6	60	0	0	0	15
ASV530	Bacteria	__Pseudomonadota	__Gammaproteobacteria	__Chromatiales	__Ectothiorhodospiraceae	__Thioalkalivibrio	__Thioalkalivibrio sulfidiphilus	15	12	17	0	12	30	23	9
ASV531	Bacteria	__Pseudomonadota	__Gammaproteobacteria	__Thiotrichales	__Piscirickettsiaceae	__Methylophaga	__Methylophaga thiooxydans	0	25	0	10	44	0	36	0
ASV532	Bacteria	__Verrucomicrobiota	__Verrucomicrobiae	__Verrucomicrobiales	__Verrucomicrobiaceae	__Roseimicrobium	__Roseimicrobium gellanilyticum	0	0	0	84	4	6	0	0
ASV533	Bacteria	__Pseudomonadota	__Gammaproteobacteria	__Nevskiales	__Nevskiaceae	__Fontimonas	__Fontimonas thermophila	27	7	15	27	12	6	7	13
ASV534	Bacteria	__Bacillota	__Bacilli	__Bacillales	__Paenibacillaceae	__Ammoniphilus	__Ammoniphilus resinae	0	40	0	0	0	81	0	0
ASV535	Bacteria	__Actinomycetota	__Acidimicrobiia	__Acidimicrobiales	__Iamiaceae	__Rhabdothermincola	__Rhabdothermincola sediminis	14	37	0	0	0	29	14	33
ASV536	Bacteria	__Pseudomonadota	__Gammaproteobacteria	__Chromatiales	__Ectothiorhodospiraceae	__Thioalkalivibrio	__Thioalkalivibrio denitrificans	10	17	13	0	29	22	0	16
ASV537	Bacteria	__Pseudomonadota	__Alphaproteobacteria	__Rhodobacterales	__Paracoccaceae	__Thermohalobaculum	__Thermohalobaculum xanthum	0	52	0	0	0	0	24	55
ASV538	Bacteria	__Pseudomonadota	__Alphaproteobacteria	__Rhodospirillales	__Thalassobaculaceae	__Thalassobaculum	__Thalassobaculum fulvum	17	0	24	27	0	27	0	11
ASV539	Bacteria	__Actinomycetota	__Thermoleophilia	__Thermoleophilales	__Thermoleophilaceae	__Thermoleophilum	__Thermoleophilum minutum	16	36	5	11	15	10	16	12
ASV540	Bacteria	__Pseudomonadota	__Alphaproteobacteria	__Hyphomicrobiales	__Kaistiaceae	__Bauldia	__Bauldia consociata	0	21	8	0	16	25	29	23
ASV541	Bacteria	__Actinomycetota	__Actinomycetes	__Kitasatosporales	__Streptomycetaceae	__Streptomyces	__Streptomyces niveiscabiei	0	0	0	0	0	100	0	0
ASV542		__	__	__	__	__	__	0	12	0	0	15	0	17	79
ASV543	Bacteria	__Actinomycetota	__Actinomycetes	__Pseudonocardiales	__Pseudonocardiaceae	__Labedaea	__Labedaea rhizosphaerae	0	11	0	0	21	35	20	25
ASV544	Bacteria	__Actinomycetota	__Nitriliruptoria	__Euzebyales	__Euzebyaceae	__Euzebya	__Euzebya tangerina	0	0	0	11	0	38	46	16
ASV545	Bacteria	__Pseudomonadota	__Gammaproteobacteria	__Cellvibrionales	__Cellvibrionaceae	__Agarilytica	__Agarilytica rhodophyticola	42	46	0	0	8	10	0	26
ASV546	Bacteria	__Pseudomonadota	__Gammaproteobacteria	__Thiotrichales	__Piscirickettsiaceae	__Methylophaga	__Methylophaga frappieri	21	5	37	0	11	16	6	10
ASV547	Bacteria	__Bacillota	__Bacilli	__Bacillales	__Bacillaceae	__Bacillus	__Bacillus thaonhiensis	19	19	0	0	0	22	0	50
ASV548	Bacteria	__Rhodothermota	__Rhodothermia	__Rhodothermales	__Salisaetaceae	__Roseithermus	__Roseithermus sacchariphilus	5	29	0	0	20	23	8	42
ASV549	Bacteria	__Pseudomonadota	__Gammaproteobacteria	__Pseudomonadales	__Pseudohongiellaceae	__Pseudohongiella	__Pseudohongiella nitratireducens	0	29	0	0	10	12	13	57
ASV550		__	__	__	__	__	__	0	0	0	94	0	0	10	0
ASV551	Bacteria	__Pseudomonadota	__Alphaproteobacteria	__Hyphomicrobiales	__Rhizobiaceae	__Agrobacterium	__Agrobacterium rubi	0	0	0	0	0	106	0	0
ASV552	Bacteria	__Acidobacteriota	__Vicinamibacteria	__Vicinamibacterales	__Vicinamibacteraceae	__Luteitalea	__Luteitalea pratensis	29	50	0	0	20	0	31	0
ASV553	Bacteria	__Actinomycetota	__Acidimicrobiia	__Acidimicrobiales	__Iamiaceae	__Actinomarinicola	__Actinomarinicola tropica	24	19	2	0	32	27	0	12
ASV554	Bacteria	__Pseudomonadota	__Alphaproteobacteria	__Hyphomicrobiales	__Devosiaceae	__Pelagibacterium	__Pelagibacterium halotolerans	12	16	5	0	24	14	24	13
ASV555	Bacteria	__Bacillota	__Bacilli	__Bacillales	__Bacillaceae	__Thalassobacillus	__Thalassobacillus devorans	0	0	0	0	0	12	86	19
ASV556	Bacteria	__Pseudomonadota	__Alphaproteobacteria	__Rhodobacterales	__Paracoccaceae	__Paracoccus	__Paracoccus rhizosphaerae	56	0	40	0	0	0	0	0
ASV557	Bacteria	__Pseudomonadota	__Betaproteobacteria	__Burkholderiales	__Oxalobacteraceae	__Noviherbaspirillum	__Noviherbaspirillum autotrophicum	36	26	50	0	0	0	0	0
ASV558	Bacteria	__Actinomycetota	__Actinomycetes	__Micromonosporales	__Micromonosporaceae	__Plantactinospora	__Plantactinospora sonchi	0	0	0	0	0	106	0	0
ASV559	Bacteria	__Actinomycetota	__Actinomycetes	__Geodermatophilales	__Geodermatophilaceae	__Blastococcus	__Blastococcus atacamensis	0	0	0	0	0	112	0	0
ASV560	Bacteria	__Pseudomonadota	__Gammaproteobacteria	__Xanthomonadales	__Xanthomonadaceae	__Lysobacter	__Lysobacter caseinilyticus	22	0	33	12	9	0	32	0
ASV561	Bacteria	__Bacillota	__Bacilli	__Bacillales	__Bacillaceae	__Rossellomorea	__Rossellomorea marisflavi	15	33	0	0	23	0	26	29
ASV562	Bacteria	__Pseudomonadota	__Gammaproteobacteria	__Pseudomonadales	__Pseudohongiellaceae	__Pseudohongiella	__Pseudohongiella acticola	15	0	7	0	20	0	62	0
ASV563	Bacteria	__Pseudomonadota	__Alphaproteobacteria	__Sphingomonadales	__Erythrobacteraceae	__Qipengyuania	__Qipengyuania oceanensis	0	38	0	45	12	5	7	0
ASV564	Bacteria	__Actinomycetota	__Actinomycetes	__Kitasatosporales	__Streptomycetaceae	__Streptomyces	__Streptomyces spirodelae	0	0	0	0	0	16	0	88
ASV565	Bacteria	__Actinomycetota	__Nitriliruptoria	__Salsipaludibacterales	__Salsipaludibacteraceae	__Salsipaludibacter	__Salsipaludibacter albus	0	29	7	24	13	17	0	12
ASV566	Bacteria	__Bacillota	__Bacilli	__Bacillales	__Bacillaceae	__Bacillus	__Bacillus seohaeanensis	0	0	0	0	39	28	46	0
ASV567	Bacteria	__Pseudomonadota	__Alphaproteobacteria	__Sphingomonadales	__Sphingomonadaceae	__Sphingomonas	__Sphingomonas daechungensis	14	0	18	37	0	3	0	24
ASV568	Bacteria	__Pseudomonadota	__Alphaproteobacteria	__Sphingomonadales	__Erythrobacteraceae	__Croceibacterium	__Croceibacterium salegens	0	44	9	56	0	0	0	0
ASV569	Bacteria	__Pseudomonadota	__Gammaproteobacteria	__Cellvibrionales	__Halieaceae	__Haliea	__Haliea atlantica	0	24	29	26	11	0	0	13
ASV570	Bacteria	__Verrucomicrobiota	__Verrucomicrobiae	__Verrucomicrobiales	__Verrucomicrobiaceae	__Haloferula	__Haloferula luteola	0	13	0	22	38	4	33	0
ASV571	Bacteria	__Actinomycetota	__Actinomycetes	__Micromonosporales	__Micromonosporaceae	__Micromonospora	__Micromonospora globbae	0	0	0	0	0	0	115	0
ASV572	Bacteria	__Pseudomonadota	__Gammaproteobacteria	__Xanthomonadales	__Xanthomonadaceae	__Luteimonas	__Luteimonas weifangensis	35	0	57	0	0	0	0	0
ASV573	Bacteria	__Verrucomicrobiota	__Opitutae	__Opitutales	__Opitutaceae	__Geminisphaera	__Geminisphaera colitermitum	27	25	27	3	5	0	0	7
ASV574	Bacteria	__Pseudomonadota	__Gammaproteobacteria	__Cellvibrionales	__Microbulbiferaceae	__Microbulbifer	__Microbulbifer chitinilyticus	0	74	0	0	0	32	0	13
ASV575	Bacteria	__Planctomycetota	__Planctomycetia	__Pirellulales	__Pirellulaceae	__Roseimaritima	__Roseimaritima multifibrata	0	30	0	0	16	16	37	16
ASV576	Bacteria	__Bacteroidota	__Flavobacteriia	__Flavobacteriales	__Flavobacteriaceae	__Zeaxanthinibacter	__Zeaxanthinibacter aestuarii	0	27	6	7	0	46	24	0
ASV577	Bacteria	__Myxococcota	__	__Polyangiales	__Polyangiaceae	__Racemicystis	__Racemicystis persica	0	18	11	5	15	53	0	0
ASV578	Bacteria	__Pseudomonadota	__Betaproteobacteria	__Burkholderiales	__Alcaligenaceae	__Achromobacter	__Achromobacter mucicolens	0	0	20	62	0	0	0	0
ASV579	Bacteria	__Pseudomonadota	__Gammaproteobacteria	__Pseudomonadales	__Pseudomonadaceae	__Pseudomonas	__Pseudomonas putida	0	0	0	0	74	20	0	0
ASV580	Bacteria	__Pseudomonadota	__Alphaproteobacteria	__Sphingomonadales	__Erythrobacteraceae	__Alteraurantiacibacter	__Alteraurantiacibacter aquimixticola	48	0	46	0	0	0	0	0
ASV581	Bacteria	__Pseudomonadota	__Alphaproteobacteria	__Caulobacterales	__Caulobacteraceae	__Asticcacaulis	__Asticcacaulis solisilvae	20	0	41	28	2	3	0	0
ASV582	Bacteria	__Verrucomicrobiota	__Verrucomicrobiae	__Verrucomicrobiales	__Verrucomicrobiaceae	__Luteolibacter	__Luteolibacter pohnpeiensis	16	44	8	0	26	0	0	21
ASV583	Bacteria	__Bacteroidota	__Flavobacteriia	__Flavobacteriales	__Flavobacteriaceae	__Flavobacterium	__Flavobacterium alkalisoli	0	0	0	0	48	61	0	0
ASV584	Bacteria	__Bacteroidota	__Flavobacteriia	__Flavobacteriales	__Crocinitomicaceae	__Fluviicola	__Fluviicola chungangensis	14	17	11	53	7	0	0	0
ASV585	Bacteria	__Pseudomonadota	__Alphaproteobacteria	__Hyphomicrobiales	__Kaistiaceae	__Bauldia	__Bauldia consociata	0	21	6	0	12	23	31	12
ASV586	Bacteria	__Myxococcota	__	__Polyangiales	__Polyangiaceae	__Racemicystis	__Racemicystis persica	28	0	13	55	0	0	5	0
ASV587	Bacteria	__Actinomycetota	__Nitriliruptoria	__Nitriliruptorales	__Nitriliruptoraceae	__Nitriliruptor	__Nitriliruptor alkaliphilus	7	12	10	4	22	17	3	30
ASV588	Bacteria	__Pseudomonadota	__Gammaproteobacteria	__Enterobacterales	__Enterobacteriaceae	__Leclercia	__Leclercia adecarboxylata	0	0	8	83	0	0	0	0
ASV589	Bacteria	__Pseudomonadota	__Gammaproteobacteria	__Xanthomonadales	__Xanthomonadaceae	__Lysobacter	__Lysobacter maris	57	0	24	0	23	0	0	0
ASV590	Bacteria	__Pseudomonadota	__Alphaproteobacteria	__Sphingomonadales	__Sphingomonadaceae	__Tardibacter	__Tardibacter chloracetimidivorans	40	0	24	0	30	0	0	0
ASV591	Bacteria	__Pseudomonadota	__Alphaproteobacteria	__Hyphomicrobiales	__Devosiaceae	__Devosia	__Devosia albogilva	0	20	7	0	20	19	11	22
ASV592	Bacteria	__Verrucomicrobiota	__Opitutae	__Puniceicoccales	__Pelagicoccaceae	__Pelagicoccus	__Pelagicoccus croceus	0	18	0	0	17	14	15	48
ASV593	Bacteria	__Actinomycetota	__Acidimicrobiia	__Acidimicrobiales	__Iamiaceae	__Actinomarinicola	__Actinomarinicola tropica	33	0	0	34	0	0	32	0
ASV594	Bacteria	__Chloroflexota	__Tepidiformia	__Tepidiformales	__Tepidiformaceae	__Tepidiforma	__Tepidiforma bonchosmolovskayae	0	0	0	40	10	45	0	0
ASV595	Bacteria	__Pseudomonadota	__Gammaproteobacteria	__Thiotrichales	__Piscirickettsiaceae	__Methylophaga	__Methylophaga thiooxydans	0	0	0	0	21	0	30	43
ASV596	Bacteria	__Pseudomonadota	__Alphaproteobacteria	__Sphingomonadales	__Erythrobacteraceae	__Croceibacterium	__Croceibacterium salegens	32	0	40	19	0	0	0	0
ASV597	Bacteria	__Pseudomonadota	__Alphaproteobacteria	__Hyphomicrobiales	__	__Vineibacter	__Vineibacter terrae	25	0	18	41	0	0	8	0
ASV598	Bacteria	__Pseudomonadota	__Betaproteobacteria	__Rhodocyclales	__Zoogloeaceae	__Azoarcus	__Azoarcus olearius	13	22	30	0	13	12	0	0
ASV599	Bacteria	__Bacteroidota	__Flavobacteriia	__Flavobacteriales	__Flavobacteriaceae	__Allomuricauda	__Allomuricauda oceanensis	0	0	0	0	0	92	13	0
ASV600	Bacteria	__Pseudomonadota	__Gammaproteobacteria	__Pseudomonadales	__Pseudomonadaceae	__Pseudomonas	__Pseudomonas phenolilytica	57	0	18	0	23	0	7	4
ASV601	Bacteria	__Actinomycetota	__Actinomycetes	__Propionibacteriales	__Nocardioidaceae	__Nocardioides	__"Nocardioides flavus"	27	0	0	0	43	0	0	33
ASV602	Bacteria	__Actinomycetota	__Actinomycetes	__Propionibacteriales	__Nocardioidaceae	__Nocardioides	__Nocardioides gansuensis	24	28	21	14	0	0	10	0
ASV603	Bacteria	__Pseudomonadota	__Alphaproteobacteria	__Hyphomicrobiales	__Methylocystaceae	__Methylosinus	__Methylosinus sporium	12	28	7	0	7	18	15	28
ASV604	Bacteria	__Pseudomonadota	__Alphaproteobacteria	__Hyphomicrobiales	__Hyphomicrobiaceae	__Methyloligella	__Methyloligella halotolerans	8	0	0	0	28	35	0	25
ASV605	Bacteria	__Pseudomonadota	__Gammaproteobacteria	__Pseudomonadales	__Pseudomonadaceae	__Pseudomonas	__Pseudomonas vlassakiae	0	39	0	23	40	0	0	0
ASV606	Bacteria	__Planctomycetota	__Planctomycetia	__Pirellulales	__Pirellulaceae	__Aureliella	__Aureliella helgolandensis	27	0	48	0	0	0	0	17
ASV607	Bacteria	__	__Deltaproteobacteria	__Bradymonadales	__Microvenatoraceae	__Microvenator	__Microvenator marinus	11	0	2	80	0	0	0	0
ASV608	Bacteria	__Pseudomonadota	__Alphaproteobacteria	__Caulobacterales	__Caulobacteraceae	__Brevundimonas	__Brevundimonas viscosa	0	28	14	4	0	0	21	39
ASV609	Bacteria	__Planctomycetota	__Planctomycetia	__Pirellulales	__Lacipirellulaceae	__Lacipirellula	__Lacipirellula limnantheis	0	25	0	0	0	46	31	0
ASV610	Bacteria	__Chloroflexota	__Candidatus Thermofonsia	__Phototrophicales	__Phototrophicaceae	__Phototrophicus	__Phototrophicus methaneseepsis	5	35	3	0	28	14	6	20
ASV611	Bacteria	__Planctomycetota	__Planctomycetia	__Planctomycetales	__Planctomycetaceae	__Symmachiella	__Symmachiella macrocystis	0	0	15	8	0	15	34	22
ASV612	Bacteria	__Bacteroidota	__Cytophagia	__Cytophagales	__Fulvivirgaceae	__Fulvivirga	__Fulvivirga lutimaris	0	0	0	86	0	0	0	0
ASV613	Bacteria	__Actinomycetota	__Actinomycetes	__Micromonosporales	__Micromonosporaceae	__Micromonospora	__Micromonospora caldifontis	0	0	0	0	0	0	107	0
ASV614	Bacteria	__Planctomycetota	__Planctomycetia	__Pirellulales	__Pirellulaceae	__Lignipirellula	__Lignipirellula cremea	13	24	0	20	22	4	15	0
ASV615	Bacteria	__Pseudomonadota	__Alphaproteobacteria	__Rhodospirillales	__Azospirillaceae	__Azospirillum	__Azospirillum doebereinerae	0	48	0	0	16	0	16	30
ASV616	Bacteria	__Bacillota	__Bacilli	__Bacillales	__Bacillaceae	__Metabacillus	__Metabacillus schmidteae	0	40	0	17	0	19	0	30
ASV617	Bacteria	__Bacteroidota	__Cytophagia	__Cytophagales	__Flammeovirgaceae	__Imperialibacter	__Imperialibacter roseus	0	24	0	4	22	23	14	12
ASV618	Bacteria	__Actinomycetota	__Acidimicrobiia	__Acidimicrobiales	__Ilumatobacteraceae	__Ilumatobacter	__Ilumatobacter fluminis	42	0	21	19	0	0	0	0
ASV619	Bacteria	__Actinomycetota	__Actinomycetes	__Streptosporangiales	__Nocardiopsaceae	__Streptomonospora	__Streptomonospora sediminis	0	11	0	0	20	49	6	18
ASV620	Bacteria	__Actinomycetota	__Actinomycetes	__Propionibacteriales	__Nocardioidaceae	__Flindersiella	__Flindersiella endophytica	0	0	66	0	0	14	17	0
ASV621	Bacteria	__Pseudomonadota	__Gammaproteobacteria	__Chromatiales	__Ectothiorhodospiraceae	__Alkalispirillum	__Alkalispirillum mobile	42	6	31	12	0	0	0	0
ASV622	Bacteria	__Pseudomonadota	__Alphaproteobacteria	__Hyphomicrobiales	__Devosiaceae	__Devosia	__Devosia indica	33	0	0	37	0	0	0	27
ASV623	Bacteria	__Bacillota	__Bacilli	__Bacillales	__Bacillaceae	__Mesobacillus	__Mesobacillus persicus	0	23	0	0	11	38	0	24
ASV624	Bacteria	__Pseudomonadota	__Alphaproteobacteria	__Hyphomicrobiales	__Rhizobiaceae	__Ensifer	__Ensifer adhaerens	0	0	0	0	28	27	46	0
ASV625	Bacteria	__Pseudomonadota	__Gammaproteobacteria	__Enterobacterales	__Enterobacteriaceae	__Leclercia	__Leclercia adecarboxylata	0	0	0	89	0	0	0	0
ASV626		__	__	__	__	__	__	10	12	8	6	20	10	28	3
ASV627	Bacteria	__Pseudomonadota	__Gammaproteobacteria	__Chromatiales	__Thioprofundaceae	__Thioprofundum	__Thioprofundum lithotrophicum	17	17	28	0	20	8	0	0
ASV628	Bacteria	__Pseudomonadota	__Gammaproteobacteria	__Oceanospirillales	__Halomonadaceae	__Halomonas	__Halomonas stenophila	0	36	0	22	22	15	11	0
ASV629	Bacteria	__Thermomicrobiota	__Thermomicrobia	__Sphaerobacterales	__Sphaerobacteraceae	__Sphaerobacter	__Sphaerobacter thermophilus	0	27	0	0	0	0	37	48
ASV630	Bacteria	__Pseudomonadota	__Alphaproteobacteria	__Sphingomonadales	__Sphingomonadaceae	__Sphingopyxis	__Sphingopyxis macrogoltabida	0	0	62	0	0	0	0	0
ASV631	Bacteria	__Myxococcota	__	__Polyangiales	__Polyangiaceae	__Racemicystis	__Racemicystis persica	16	24	12	0	27	0	12	0
ASV632	Bacteria	__Pseudomonadota	__Alphaproteobacteria	__Hyphomicrobiales	__Methylocystaceae	__Methylocystis	__Methylocystis parvus	10	24	0	15	29	16	8	0
ASV633	Bacteria	__Bacteroidota	__Cytophagia	__Cytophagales	__Hymenobacteraceae	__Adhaeribacter	__Adhaeribacter aquaticus	9	17	5	7	22	14	0	19
ASV634	Bacteria	__Planctomycetota	__Planctomycetia	__Pirellulales	__Thermoguttaceae	__Thermostilla	__Thermostilla marina	7	9	0	0	13	5	63	12
ASV635	Bacteria	__Pseudomonadota	__Alphaproteobacteria	__Rhodobacterales	__Roseobacteraceae	__Wenxinia	__Wenxinia saemankumensis	0	51	13	0	24	0	0	12
ASV636	Bacteria	__Thermomicrobiota	__Thermomicrobia	__Sphaerobacterales	__Sphaerobacteraceae	__Sphaerobacter	__Sphaerobacter thermophilus	0	0	2	0	0	0	92	0
ASV637	Bacteria	__Bacillota	__Bacilli	__Bacillales	__Paenibacillaceae	__Ammoniphilus	__Ammoniphilus resinae	0	0	0	0	21	49	0	30
ASV638	Bacteria	__Thermomicrobiota	__Thermomicrobia	__Sphaerobacterales	__Sphaerobacteraceae	__Sphaerobacter	__Sphaerobacter thermophilus	0	0	0	0	0	94	0	0
ASV639	Bacteria	__Planctomycetota	__Planctomycetia	__Planctomycetales	__Planctomycetaceae	__Gimesia	__Gimesia aquarii	48	0	19	27	0	0	0	0
ASV640	Bacteria	__Pseudomonadota	__Alphaproteobacteria	__Hyphomicrobiales	__Methylobacteriaceae	__Microvirga	__Microvirga roseola	14	13	9	9	0	14	11	20
ASV641	Bacteria	__Pseudomonadota	__Alphaproteobacteria	__Hyphomicrobiales	__Hyphomicrobiaceae	__Pedomicrobium	__Pedomicrobium manganicum	0	36	0	0	21	0	38	7
ASV642	Bacteria	__Pseudomonadota	__Gammaproteobacteria	__Xanthomonadales	__Xanthomonadaceae	__Arenimonas	__Arenimonas alkanexedens	0	2	49	0	0	0	21	0
ASV643		__	__	__	__	__	__	0	0	0	0	0	0	101	0
ASV644	Bacteria	__Pseudomonadota	__Alphaproteobacteria	__Sphingomonadales	__Erythrobacteraceae	__Altererythrobacter	__Altererythrobacter fulvus	22	0	27	0	0	0	0	43
ASV645	Bacteria	__Pseudomonadota	__Alphaproteobacteria	__Caulobacterales	__Caulobacteraceae	__Brevundimonas	__Brevundimonas basaltis	44	0	43	0	0	0	0	0
ASV646	Bacteria	__Pseudomonadota	__Alphaproteobacteria	__Sphingomonadales	__Sphingomonadaceae	__Sphingomonas	__Sphingomonas parvus	16	0	17	7	7	17	0	23
ASV647	Bacteria	__Pseudomonadota	__Alphaproteobacteria	__Hyphomicrobiales	__Rhizobiaceae	__Shinella	__Shinella yambaruensis	13	0	0	0	0	72	0	11
ASV648	Bacteria	__Pseudomonadota	__Alphaproteobacteria	__Sphingomonadales	__Sphingomonadaceae	__Novosphingobium	__Novosphingobium marinum	12	0	13	32	7	0	0	21
ASV649	Bacteria	__Pseudomonadota	__Alphaproteobacteria	__Hyphomicrobiales	__Rhodovibrionaceae	__Pelagibius	__Pelagibius marinus	0	39	0	0	26	18	31	0
ASV650		__	__	__	__	__	__	33	30	0	0	17	0	0	26
ASV651		__	__	__	__	__	__	11	33	11	0	11	0	0	34
ASV652	Bacteria	__Pseudomonadota	__Alphaproteobacteria	__Sphingomonadales	__Erythrobacteraceae	__Alteraurantiacibacter	__Alteraurantiacibacter aestuarii	0	0	0	0	0	93	0	0
ASV653	Bacteria	__Bacillota	__Bacilli	__Bacillales	__Bacillaceae	__Niallia	__Niallia oryzisoli	0	0	0	0	0	68	18	0
ASV654	Bacteria	__Verrucomicrobiota	__Verrucomicrobiae	__Verrucomicrobiales	__Verrucomicrobiaceae	__Luteolibacter	__Luteolibacter flavescens	37	7	0	21	32	0	0	0
ASV655	Bacteria	__Bacillota	__Bacilli	__Bacillales	__Bacillaceae	__Metabacillus	__Metabacillus sediminilitoris	21	68	0	0	0	0	0	26
ASV656	Bacteria	__Pseudomonadota	__Alphaproteobacteria	__Hyphomicrobiales	__Rhodovibrionaceae	__Tistlia	__Tistlia consotensis	17	9	18	16	5	0	24	4
ASV657	Bacteria	__Pseudomonadota	__Gammaproteobacteria	__Xanthomonadales	__Xanthomonadaceae	__Lysobacter	__Lysobacter rhizophilus	0	24	6	17	33	8	0	0
ASV658	Bacteria	__Actinomycetota	__Actinomycetes	__Kitasatosporales	__Streptomycetaceae	__Peterkaempfera	__Peterkaempfera bronchialis	0	0	0	0	0	0	0	91
ASV659	Bacteria	__Pseudomonadota	__Gammaproteobacteria	__Thiotrichales	__Piscirickettsiaceae	__Methylophaga	__Methylophaga thiooxydans	57	0	0	0	0	0	20	27
ASV660	Bacteria	__Pseudomonadota	__Alphaproteobacteria	__Hyphomicrobiales	__Phyllobacteriaceae	__Mesorhizobium	__Mesorhizobium microcysteis	36	0	12	18	0	23	0	0
ASV661	Bacteria	__Pseudomonadota	__Alphaproteobacteria	__Sphingomonadales	__Sphingomonadaceae	__Novosphingobium	__Novosphingobium nitrogenifigens	20	0	32	0	0	0	0	25
ASV662	Bacteria	__Actinomycetota	__Acidimicrobiia	__Acidimicrobiales	__Ilumatobacteraceae	__Ilumatobacter	__Ilumatobacter fluminis	0	66	0	0	0	0	48	0
ASV663	Bacteria	__Chloroflexota	__Caldilineae	__Caldilineales	__Caldilineaceae	__Litorilinea	__Litorilinea aerophila	0	33	0	0	0	22	18	21
ASV664	Bacteria	__Verrucomicrobiota	__Opitutae	__Puniceicoccales	__Pelagicoccaceae	__Pelagicoccus	__Pelagicoccus croceus	0	0	59	0	0	0	0	0
ASV665	Bacteria	__Verrucomicrobiota	__Verrucomicrobiae	__Verrucomicrobiales	__Verrucomicrobiaceae	__Luteolibacter	__Luteolibacter pohnpeiensis	17	65	0	0	8	7	11	0
ASV666	Bacteria	__Myxococcota	__	__Polyangiales	__Sandaracinaceae	__Sandaracinus	__Sandaracinus amylolyticus	8	15	28	7	14	12	0	9
ASV667	Bacteria	__Bacillota	__Clostridia	__Eubacteriales	__Peptostreptococcaceae	__Romboutsia	__Romboutsia timonensis	0	11	0	0	10	71	0	0
ASV668	Bacteria	__Bacillota	__Bacilli	__Bacillales	__Bacillaceae	__Lysinibacillus	__Lysinibacillus contaminans	0	8	0	0	0	71	0	0
ASV669	Bacteria	__Planctomycetota	__Planctomycetia	__Pirellulales	__Pirellulaceae	__Bremerella	__Bremerella volcania	0	0	0	0	50	0	35	0
ASV670	Bacteria	__Pseudomonadota	__Alphaproteobacteria	__Hyphomicrobiales	__Rhodovibrionaceae	__Tistlia	__Tistlia consotensis	14	34	0	5	16	0	0	25
ASV671	Bacteria	__Myxococcota	__Myxococcia	__Myxococcales	__Myxococcaceae	__Corallococcus	__Corallococcus silvisoli	6	12	14	43	0	6	0	0
ASV672	Bacteria	__Verrucomicrobiota	__Verrucomicrobiae	__Verrucomicrobiales	__Verrucomicrobiaceae	__Haloferula	__Haloferula phyci	5	13	13	0	7	36	0	8
ASV673	Bacteria	__Bacillota	__Clostridia	__Eubacteriales	__Heliobacteriaceae	__Heliorestis	__Heliorestis acidaminivorans	0	0	21	0	22	16	0	13
ASV674	Bacteria	__Balneolota	__Balneolia	__Balneolales	__Balneolaceae	__Fodinibius	__Fodinibius salicampi	0	0	0	0	9	0	90	0
ASV675	Bacteria	__Myxococcota	__	__Polyangiales	__Polyangiaceae	__Chondromyces	__Chondromyces lanuginosus	35	0	39	0	3	0	0	0
ASV676	Bacteria	__Actinomycetota	__Actinomycetes	__Propionibacteriales	__Nocardioidaceae	__Nocardioides	__Nocardioides lacusdianchii	0	62	24	0	0	0	0	0
ASV677	Bacteria	__Acidobacteriota	__Terriglobia	__Bryobacterales	__Bryobacteraceae	__Paludibaculum	__Paludibaculum fermentans	0	40	0	0	20	0	41	0
ASV678	Bacteria	__Pseudomonadota	__Alphaproteobacteria	__Rhodobacterales	__Paracoccaceae	__Pseudooceanicola	__Pseudooceanicola nanhaiensis	27	0	23	31	0	0	0	0
ASV679	Bacteria	__Planctomycetota	__Planctomycetia	__Planctomycetales	__Planctomycetaceae	__Rubinisphaera	__Rubinisphaera brasiliensis	10	14	4	13	0	11	8	29
ASV680	Bacteria	__Pseudomonadota	__Alphaproteobacteria	__Hyphomicrobiales	__Methylocystaceae	__Methylosinus	__Methylosinus trichosporium	24	0	16	17	0	23	0	0
ASV681	Bacteria	__Pseudomonadota	__Alphaproteobacteria	__Hyphomicrobiales	__Methylobacteriaceae	__Microvirga	__Microvirga soli	21	11	18	0	0	12	15	10
ASV682	Bacteria	__Actinomycetota	__Actinomycetes	__Glycomycetales	__Glycomycetaceae	__Glycomyces	__Glycomyces salinus	8	27	0	7	13	19	8	10
ASV683	Bacteria	__Pseudomonadota	__Alphaproteobacteria	__Hyphomicrobiales	__Rhodovibrionaceae	__Pelagibius	__Pelagibius litoralis	0	22	34	0	0	21	0	0
ASV684	Bacteria	__Pseudomonadota	__Alphaproteobacteria	__Minwuiales	__Minwuiaceae	__Minwuia	__Minwuia thermotolerans	0	19	2	2	10	26	0	24
ASV685	Bacteria	__Actinomycetota	__Actinomycetes	__Propionibacteriales	__Nocardioidaceae	__Nocardioides	__Nocardioides panacisoli	0	0	0	0	14	23	0	50
ASV686	Bacteria	__Pseudomonadota	__Alphaproteobacteria	__Rhodospirillales	__Azospirillaceae	__Azospirillum	__Azospirillum doebereinerae	0	0	0	0	0	0	92	0
ASV687	Bacteria	__Pseudomonadota	__Gammaproteobacteria	__Chromatiales	__Thioprofundaceae	__Thioprofundum	__Thioprofundum hispidum	7	21	6	6	19	12	7	11
ASV688	Bacteria	__Pseudomonadota	__Gammaproteobacteria	__Pseudomonadales	__Marinobacteraceae	__Marinobacter	__Marinobacter nanhaiticus	7	7	9	25	9	8	8	7
ASV689	Bacteria	__Actinomycetota	__Acidimicrobiia	__Acidimicrobiales	__Iamiaceae	__Actinomarinicola	__Actinomarinicola tropica	0	62	0	0	36	0	0	0
ASV690	Bacteria	__Pseudomonadota	__Alphaproteobacteria	__Hyphomicrobiales	__Hyphomicrobiaceae	__Methyloligella	__Methyloligella halotolerans	0	61	10	0	0	0	23	0
ASV691	Bacteria	__Pseudomonadota	__Gammaproteobacteria	__Chromatiales	__Ectothiorhodospiraceae	__Thioalkalivibrio	__Thioalkalivibrio denitrificans	0	20	0	0	25	17	23	12
ASV692	Bacteria	__Pseudomonadota	__Alphaproteobacteria	__Parvularculales	__Parvularculaceae	__Marinicaulis	__Marinicaulis aureus	0	18	0	33	13	9	0	0
ASV693	Bacteria	__Pseudomonadota	__Betaproteobacteria	__Burkholderiales	__Comamonadaceae	__Curvibacter	__Curvibacter fontanus	0	0	0	0	0	79	0	0
ASV694	Bacteria	__Actinomycetota	__Acidimicrobiia	__Acidimicrobiales	__Iamiaceae	__Actinomarinicola	__Actinomarinicola tropica	19	32	15	0	0	0	12	13
ASV695	Bacteria	__Thermomicrobiota	__Thermomicrobia	__Sphaerobacterales	__Sphaerobacteraceae	__Sphaerobacter	__Sphaerobacter thermophilus	16	17	7	15	0	0	17	13
ASV696	Bacteria	__Planctomycetota	__Planctomycetia	__Planctomycetales	__Planctomycetaceae	__Symmachiella	__Symmachiella macrocystis	0	28	0	0	5	4	20	34
ASV697	Bacteria	__Pseudomonadota	__Gammaproteobacteria	__Nevskiales	__Steroidobacteraceae	__Steroidobacter	__Steroidobacter denitrificans	0	21	0	20	20	4	22	0
ASV698		__	__	__	__	__	__	0	0	0	0	5	0	75	9
ASV699	Bacteria	__Pseudomonadota	__Betaproteobacteria	__Burkholderiales	__Comamonadaceae	__Hydrogenophaga	__Hydrogenophaga borbori	0	0	0	0	0	0	88	0
ASV700	Bacteria	__Bacteroidota	__Flavobacteriia	__Flavobacteriales	__Crocinitomicaceae	__Crocinitomix	__Crocinitomix algicola	9	0	0	0	28	13	18	14
ASV701	Bacteria	__Pseudomonadota	__Alphaproteobacteria	__Rhodospirillales	__Rhodospirillaceae	__Tagaea	__Tagaea marina	0	12	14	0	8	7	13	25
ASV702	Bacteria	__Pseudomonadota	__Alphaproteobacteria	__Rhodobacterales	__Paracoccaceae	__Defluviimonas	__Defluviimonas nitratireducens	0	11	0	6	16	43	0	0
ASV703	Bacteria	__Planctomycetota	__Planctomycetia	__Planctomycetales	__Planctomycetaceae	__Thalassoroseus	__Thalassoroseus pseudoceratinae	0	8	0	0	9	5	17	36
ASV704	Bacteria	__Chloroflexota	__Dehalococcoidia	__	__	__Dehalogenimonas	__Dehalogenimonas lykanthroporepellens	0	0	0	0	0	76	0	0
ASV705	Bacteria	__Bacillota	__Bacilli	__Bacillales	__Thermoactinomycetaceae	__Planifilum	__Planifilum fimeticola	0	0	0	0	0	35	35	10
ASV706	Bacteria	__Myxococcota	__	__Polyangiales	__Sandaracinaceae	__Sandaracinus	__Sandaracinus amylolyticus	6	0	5	0	33	15	0	13
ASV707	Bacteria	__Bacteroidota	__Chitinophagia	__Chitinophagales	__Chitinophagaceae	__Flavipsychrobacter	__Flavipsychrobacter stenotrophus	8	15	0	0	10	3	18	36
ASV708	Bacteria	__Actinomycetota	__Actinomycetes	__Micromonosporales	__Micromonosporaceae	__Plantactinospora	__Plantactinospora mayteni	0	0	0	0	0	81	0	0
ASV709	Bacteria	__Actinomycetota	__Actinomycetes	__Micromonosporales	__Micromonosporaceae	__Plantactinospora	__Plantactinospora mayteni	0	0	0	0	0	75	0	0
ASV710	Bacteria	__Actinomycetota	__Acidimicrobiia	__Acidimicrobiales	__Acidimicrobiaceae	__Aciditerrimonas	__Aciditerrimonas ferrireducens	8	13	0	35	12	10	0	0
ASV711	Bacteria	__Planctomycetota	__Planctomycetia	__Pirellulales	__Thermoguttaceae	__Thermostilla	__Thermostilla marina	0	17	0	12	33	3	18	0
ASV712	Bacteria	__Pseudomonadota	__Gammaproteobacteria	__Xanthomonadales	__Xanthomonadaceae	__Arenimonas	__Arenimonas soli	0	0	7	0	21	0	50	8
ASV713	Bacteria	__Pseudomonadota	__Gammaproteobacteria	__Xanthomonadales	__Xanthomonadaceae	__Arenimonas	__Arenimonas alkanexedens	0	26	7	0	21	0	36	0
ASV714	Bacteria	__Actinomycetota	__Actinomycetes	__Micromonosporales	__Micromonosporaceae	__Micromonospora	__Micromonospora tarapacensis	0	0	0	0	0	0	89	0
ASV715	Bacteria	__Planctomycetota	__Phycisphaerae	__Phycisphaerales	__Phycisphaeraceae	__Mucisphaera	__Mucisphaera calidilacus	13	0	0	15	0	15	33	0
ASV716	Bacteria	__Bacteroidota	__Cytophagia	__Cytophagales	__Fulvivirgaceae	__Ohtaekwangia	__Ohtaekwangia koreensis	0	28	0	0	45	0	6	7
ASV717	Bacteria	__Pseudomonadota	__Alphaproteobacteria	__Hyphomicrobiales	__Rhizobiaceae	__Sinorhizobium	__Sinorhizobium alkalisoli	0	0	16	14	8	11	21	0
ASV718	Bacteria	__Pseudomonadota	__Alphaproteobacteria	__Hyphomicrobiales	__Devosiaceae	__Paradevosia	__Paradevosia shaoguanensis	0	0	0	6	0	9	58	0
ASV719	Bacteria	__Bacteroidota	__Flavobacteriia	__Flavobacteriales	__Flavobacteriaceae	__Allomuricauda	__Allomuricauda ruestringensis	0	0	0	0	22	0	34	22
ASV720	Bacteria	__Thermomicrobiota	__Thermomicrobia	__Sphaerobacterales	__Sphaerobacteraceae	__Sphaerobacter	__Sphaerobacter thermophilus	0	0	0	0	0	10	69	0
ASV721	Bacteria	__Pseudomonadota	__Alphaproteobacteria	__Hyphomicrobiales	__Methylobacteriaceae	__Microvirga	__Microvirga vignae	16	0	24	0	0	18	0	20
ASV722	Bacteria	__Planctomycetota	__Planctomycetia	__Planctomycetales	__Planctomycetaceae	__Thalassoroseus	__Thalassoroseus pseudoceratinae	14	0	0	0	0	18	0	47
ASV723	Bacteria	__Pseudomonadota	__Alphaproteobacteria	__Rhodospirillales	__Rhodospirillaceae	__Ferruginivarius	__Ferruginivarius sediminum	0	45	10	0	18	16	0	0
ASV724	Bacteria	__Actinomycetota	__Thermoleophilia	__Solirubrobacterales	__Baekduiaceae	__Baekduia	__Baekduia soli	0	12	0	0	0	10	0	59
ASV725	Bacteria	__Pseudomonadota	__Alphaproteobacteria	__Rhodospirillales	__Thalassobaculaceae	__Nisaea	__Nisaea sediminum	0	0	5	0	0	22	50	0
ASV726	Bacteria	__Pseudomonadota	__Gammaproteobacteria	__Xanthomonadales	__Xanthomonadaceae	__Lysobacter	__Lysobacter spongiicola	0	0	0	38	0	0	32	0
ASV727	Bacteria	__Pseudomonadota	__Alphaproteobacteria	__Rhodospirillales	__Thalassobaculaceae	__Thalassobaculum	__Thalassobaculum fulvum	0	0	0	0	34	0	54	0
ASV728	Bacteria	__Pseudomonadota	__Betaproteobacteria	__Nitrosomonadales	__Methylophilaceae	__Pseudomethylobacillus	__Pseudomethylobacillus aquaticus	24	7	0	41	0	0	0	0
ASV729	Bacteria	__Actinomycetota	__Acidimicrobiia	__Acidimicrobiales	__Iamiaceae	__Actinomarinicola	__Actinomarinicola tropica	14	17	7	0	22	9	0	0
ASV730		__	__	__	__	__	__	0	43	0	43	0	4	0	0
ASV731	Bacteria	__Chloroflexota	__Caldilineae	__Caldilineales	__Caldilineaceae	__Litorilinea	__Litorilinea aerophila	22	0	0	0	0	25	33	0
ASV732	Bacteria	__Pseudomonadota	__Gammaproteobacteria	__Oceanospirillales	__Halomonadaceae	__Halomonas	__Halomonas stenophila	0	52	0	8	0	20	0	9
ASV733	Bacteria	__Actinomycetota	__Actinomycetes	__Actinopolysporales	__Actinopolysporaceae	__Actinopolyspora	__Actinopolyspora righensis	0	16	0	0	13	28	6	18
ASV734	Bacteria	__Planctomycetota	__Planctomycetia	__Pirellulales	__Pirellulaceae	__Pirellula	__Pirellula staleyi	36	15	0	32	0	0	0	0
ASV735	Bacteria	__Chloroflexota	__Caldilineae	__Caldilineales	__Caldilineaceae	__Litorilinea	__Litorilinea aerophila	20	33	18	0	0	0	0	0
ASV736	Bacteria	__Pseudomonadota	__Alphaproteobacteria	__Rhodospirillales	__Rhodospirillaceae	__Aliidongia	__Aliidongia dinghuensis	13	21	11	0	17	0	0	17
ASV737	Bacteria	__Pseudomonadota	__Betaproteobacteria	__Burkholderiales	__Comamonadaceae	__Ramlibacter	__Ramlibacter monticola	0	0	0	68	0	0	0	0
ASV738	Bacteria	__Bacillota	__Bacilli	__Bacillales	__Bacillaceae	__Ectobacillus	__Ectobacillus funiculus	19	0	0	0	28	11	0	22
ASV739	Bacteria	__Bacteroidota	__Cytophagia	__Cytophagales	__Cytophagaceae	__Chryseosolibacter	__Chryseosolibacter histidini	0	29	0	0	0	8	22	22
ASV740	Bacteria	__Planctomycetota	__Planctomycetia	__Planctomycetales	__Planctomycetaceae	__Symmachiella	__Symmachiella macrocystis	0	20	0	0	43	0	21	0
ASV741	Bacteria	__Pseudomonadota	__Gammaproteobacteria	__Xanthomonadales	__Xanthomonadaceae	__Lysobacter	__Lysobacter spongiicola	0	0	36	0	16	0	0	13
ASV742	Bacteria	__Planctomycetota	__Planctomycetia	__Pirellulales	__Pirellulaceae	__Rubripirellula	__Rubripirellula lacrimiformis	0	0	22	0	0	0	0	36
ASV743	Bacteria	__Bacillota	__Clostridia	__Eubacteriales	__Peptostreptococcaceae	__Paeniclostridium	__[Eubacterium] tenue	0	0	0	14	0	47	11	0
ASV744	Bacteria	__Pseudomonadota	__Gammaproteobacteria	__Cellvibrionales	__Cellvibrionaceae	__Marinimicrobium	__Marinimicrobium koreense	0	0	0	0	34	11	7	24
ASV745	Bacteria	__Myxococcota	__Myxococcia	__Myxococcales	__Anaeromyxobacteraceae	__Anaeromyxobacter	__Anaeromyxobacter dehalogenans	6	18	0	0	15	13	10	10
ASV746		__	__	__	__	__	__	6	9	17	0	11	9	14	8
ASV747	Bacteria	__Pseudomonadota	__Alphaproteobacteria	__Hyphomicrobiales	__Devosiaceae	__Devosia	__Devosia insulae	0	16	23	0	19	16	0	0
ASV748	Bacteria	__Chloroflexota	__Caldilineae	__Caldilineales	__Caldilineaceae	__Litorilinea	__Litorilinea aerophila	0	12	10	0	15	0	23	20
ASV749	Bacteria	__Pseudomonadota	__Alphaproteobacteria	__Hyphomicrobiales	__Blastochloridaceae	__Blastochloris	__Blastochloris sulfoviridis	0	0	12	16	16	19	10	2
ASV750	Bacteria	__Bacillota	__Bacilli	__Bacillales	__Thermoactinomycetaceae	__Novibacillus	__Novibacillus thermophilus	0	0	0	0	0	13	65	0
ASV751	Bacteria	__Bacillota	__Bacilli	__Bacillales	__Bacillaceae	__Bacillus	__Bacillus suaedaesalsae	0	19	0	41	0	0	0	12
ASV752	Bacteria	__Planctomycetota	__Planctomycetia	__Planctomycetales	__Planctomycetaceae	__Gimesia	__Gimesia benthica	0	0	61	0	0	0	0	0
ASV753		__	__	__	__	__	__	0	0	6	0	17	13	0	22
ASV754	Bacteria	__Gemmatimonadota	__Longimicrobiia	__Longimicrobiales	__Longimicrobiaceae	__Longimicrobium	__Longimicrobium terrae	13	0	0	0	0	33	0	31
ASV755	Bacteria	__Actinomycetota	__Acidimicrobiia	__Acidimicrobiales	__Iamiaceae	__Rhabdothermincola	__Rhabdothermincola salaria	0	25	0	0	8	5	0	43
ASV756	Bacteria	__Planctomycetota	__Planctomycetia	__Pirellulales	__Thermoguttaceae	__Thermostilla	__Thermostilla marina	0	25	0	0	21	38	0	0
ASV757	Bacteria	__Pseudomonadota	__Alphaproteobacteria	__Hyphomicrobiales	__Devosiaceae	__Pelagibacterium	__Pelagibacterium sediminicola	0	0	0	11	25	16	22	0
ASV758		__	__	__	__	__	__	0	0	0	0	68	0	0	5
ASV759	Bacteria	__Bacillota	__Clostridia	__Eubacteriales	__Heliobacteriaceae	__Heliophilum	__Heliophilum fasciatum	0	0	0	0	13	29	11	25
ASV760	Bacteria	__Actinomycetota	__Actinomycetes	__Mycobacteriales	__Mycobacteriaceae	__Mycolicibacterium	__Mycolicibacterium holsaticum	0	0	0	0	0	75	0	0
ASV761	Bacteria	__Pseudomonadota	__Alphaproteobacteria	__Rhodospirillales	__Thalassospiraceae	__Thalassospira	__Thalassospira permensis	0	0	0	0	0	0	43	32
ASV762		__	__	__	__	__	__	22	20	4	22	4	0	0	0
ASV763	Bacteria	__Pseudomonadota	__Alphaproteobacteria	__Rhodospirillales	__Geminicoccaceae	__Arboricoccus	__Arboricoccus pini	13	0	0	10	0	26	30	0
ASV764	Bacteria	__Chloroflexota	__Anaerolineae	__Anaerolineales	__Anaerolineaceae	__Thermomarinilinea	__Thermomarinilinea lacunifontana	9	0	9	0	11	30	0	13
ASV765	Bacteria	__Pseudomonadota	__Gammaproteobacteria	__Pseudomonadales	__Pseudomonadaceae	__Pseudomonas	__Pseudomonas sihuiensis	0	81	0	0	0	0	15	0
ASV766	Bacteria	__Actinomycetota	__Acidimicrobiia	__Acidimicrobiales	__Iamiaceae	__Actinomarinicola	__Actinomarinicola tropica	0	45	0	22	9	0	0	0
ASV767	Bacteria	__Planctomycetota	__Planctomycetia	__Planctomycetales	__Planctomycetaceae	__Symmachiella	__Symmachiella macrocystis	0	27	18	0	9	14	0	0
ASV768	Bacteria	__Planctomycetota	__Planctomycetia	__Pirellulales	__Lacipirellulaceae	__Bythopirellula	__Bythopirellula polymerisocia	0	20	0	0	8	15	10	23
ASV769	Bacteria	__Pseudomonadota	__Alphaproteobacteria	__Rhodospirillales	__Geminicoccaceae	__Arboricoccus	__Arboricoccus pini	0	13	0	0	13	19	18	15
ASV770	Bacteria	__Verrucomicrobiota	__Verrucomicrobiae	__Verrucomicrobiales	__Verrucomicrobiaceae	__Luteolibacter	__Luteolibacter flavescens	0	4	0	0	27	0	48	0
ASV771	Bacteria	__Pseudomonadota	__Alphaproteobacteria	__Hyphomicrobiales	__Phyllobacteriaceae	__Mesorhizobium	__Mesorhizobium xinjiangense	0	0	0	0	12	19	44	0
ASV772	Bacteria	__Planctomycetota	__Planctomycetia	__Pirellulales	__Lacipirellulaceae	__Lacipirellula	__Lacipirellula limnantheis	0	0	0	0	7	0	51	19
ASV773	Bacteria	__Planctomycetota	__Planctomycetia	__Planctomycetales	__Planctomycetaceae	__Symmachiella	__Symmachiella macrocystis	31	26	4	0	13	10	0	0
ASV774		__	__	__	__	__	__	0	13	3	0	10	15	19	12
ASV775	Bacteria	__Actinomycetota	__Actinomycetes	__Micrococcales	__Micrococcaceae	__Kocuria	__Kocuria salina	0	0	0	7	21	42	0	0
ASV776	Bacteria	__Pseudomonadota	__Alphaproteobacteria	__Holosporales	__Holosporaceae	__Holospora	__Holospora caryophila	9	0	44	0	0	0	0	0
ASV777	Bacteria	__Planctomycetota	__Planctomycetia	__Pirellulales	__Pirellulaceae	__Aureliella	__Aureliella helgolandensis	0	46	0	30	0	0	0	0
ASV778	Bacteria	__Pseudomonadota	__Alphaproteobacteria	__Sphingomonadales	__Sphingomonadaceae	__Novosphingobium	__Novosphingobium arabidopsis	0	29	0	47	0	0	0	0
ASV779	Bacteria	__Pseudomonadota	__Betaproteobacteria	__Burkholderiales	__Oxalobacteraceae	__Noviherbaspirillum	__Noviherbaspirillum autotrophicum	22	13	7	0	16	0	9	12
ASV780	Bacteria	__Pseudomonadota	__Betaproteobacteria	__Burkholderiales	__Oxalobacteraceae	__Noviherbaspirillum	__Noviherbaspirillum denitrificans	0	19	0	38	0	0	0	13
ASV781	Bacteria	__Actinomycetota	__Actinomycetes	__Propionibacteriales	__Nocardioidaceae	__Nocardioides	__Nocardioides hankookensis	0	0	0	14	12	17	8	14
ASV782	Bacteria	__Bacillota	__Bacilli	__Bacillales	__Bacillaceae	__Bacillus	__Bacillus zanthoxyli	0	0	0	0	0	22	0	52
ASV783	Bacteria	__Bacteroidota	__Flavobacteriia	__Flavobacteriales	__Flavobacteriaceae	__Flavobacterium	__Flavobacterium pokkalii	28	0	4	40	0	0	0	0
ASV784		__	__	__	__	__	__	18	0	0	0	9	28	0	16
ASV785	Bacteria	__Pseudomonadota	__Alphaproteobacteria	__Sphingomonadales	__Sphingomonadaceae	__Rhizorhabdus	__Rhizorhabdus wittichii	0	26	0	0	18	13	16	2
ASV786		__	__	__	__	__	__	0	7	0	33	11	9	6	0
ASV787	Bacteria	__Actinomycetota	__Actinomycetes	__Micrococcales	__Micrococcaceae	__Kocuria	__Kocuria flava	0	0	8	0	20	36	0	0
ASV788	Bacteria	__Bacteroidota	__Chitinophagia	__Chitinophagales	__Chitinophagaceae	__Niabella	__Niabella ginsengisoli	43	0	21	0	5	0	0	0
ASV789	Bacteria	__Pseudomonadota	__Gammaproteobacteria	__Salinisphaerales	__Salinisphaeraceae	__Halophibacterium	__Halophibacterium profundimaris	9	9	0	0	21	0	13	21
ASV790	Bacteria	__Actinomycetota	__Actinomycetes	__Micrococcales	__Micrococcaceae	__Arthrobacter	__Arthrobacter subterraneus	0	33	0	0	18	0	0	22
ASV791	Bacteria	__Pseudomonadota	__Gammaproteobacteria	__Pseudomonadales	__Pseudomonadaceae	__Pseudomonas	__Pseudomonas flexibilis	47	0	14	0	0	0	0	7
ASV792	Bacteria	__Acidobacteriota	__Vicinamibacteria	__Vicinamibacterales	__Vicinamibacteraceae	__Luteitalea	__Luteitalea pratensis	43	0	24	0	0	0	0	0
ASV793	Bacteria	__Myxococcota	__	__Nannocystales	__Nannocystaceae	__Nannocystis	__Nannocystis pusilla	15	0	27	0	0	0	0	0
ASV794	Bacteria	__Pseudomonadota	__Gammaproteobacteria	__Pseudomonadales	__Pseudomonadaceae	__Pseudomonas	__Pseudomonas yangonensis	0	77	0	0	0	6	5	0
ASV795	Bacteria	__Pseudomonadota	__Gammaproteobacteria	__Moraxellales	__Moraxellaceae	__Acinetobacter	__Acinetobacter oryzae	0	46	4	15	0	0	5	0
ASV796	Bacteria	__Actinomycetota	__Actinomycetes	__Propionibacteriales	__Nocardioidaceae	__Nocardioides	__Nocardioides panacisoli	0	15	0	0	7	14	0	34
ASV797	Bacteria	__Thermomicrobiota	__Thermomicrobia	__Sphaerobacterales	__Sphaerobacteraceae	__Sphaerobacter	__Sphaerobacter thermophilus	0	0	5	0	5	10	39	12
ASV798	Bacteria	__Bacteroidota	__Flavobacteriia	__Flavobacteriales	__Flavobacteriaceae	__Arenibacter	__Arenibacter algicola	0	0	0	20	46	0	0	0
ASV799	Bacteria	__Chloroflexota	__Caldilineae	__Caldilineales	__Caldilineaceae	__Litorilinea	__Litorilinea aerophila	0	0	0	0	19	0	33	19
ASV800	Bacteria	__Pseudomonadota	__Gammaproteobacteria	__Cellvibrionales	__Halieaceae	__Haliea	__Haliea atlantica	0	0	0	0	15	21	23	7
ASV801	Bacteria	__Pseudomonadota	__Alphaproteobacteria	__Hyphomicrobiales	__Hyphomicrobiaceae	__Hyphomicrobium	__Hyphomicrobium aestuarii	0	0	0	0	0	8	66	0
ASV802	Bacteria	__Chloroflexota	__Tepidiformia	__Tepidiformales	__Tepidiformaceae	__Tepidiforma	__Tepidiforma bonchosmolovskayae	0	34	0	0	32	0	0	0
ASV803	Bacteria	__Pseudomonadota	__Gammaproteobacteria	__Chromatiales	__Thioprofundaceae	__Thioprofundum	__Thioprofundum lithotrophicum	0	15	0	8	13	16	0	13
ASV804	Bacteria	__Actinomycetota	__Actinomycetes	__Micromonosporales	__Micromonosporaceae	__Micromonospora	__Micromonospora spongicola	0	0	0	0	10	0	60	0
ASV805	Bacteria	__Bacillota	__Erysipelotrichia	__Erysipelotrichales	__Turicibacteraceae	__Turicibacter	__Turicibacter bilis	0	0	0	0	8	42	14	4
ASV806	Bacteria	__Actinomycetota	__Actinomycetes	__Pseudonocardiales	__Pseudonocardiaceae	__Pseudonocardia	__Pseudonocardia nigra	0	0	0	0	0	71	0	0
ASV807	Bacteria	__Pseudomonadota	__Alphaproteobacteria	__Hyphomicrobiales	__Phyllobacteriaceae	__Chelativorans	__Chelativorans composti	12	0	6	0	41	0	0	7
ASV808	Bacteria	__Pseudomonadota	__Gammaproteobacteria	__Chromatiales	__Thioprofundaceae	__Thioprofundum	__Thioprofundum hispidum	0	0	0	0	10	44	0	0
ASV809	Bacteria	__Actinomycetota	__Actinomycetes	__Kitasatosporales	__Streptomycetaceae	__Streptomyces	__Streptomyces reniochalinae	0	0	0	0	0	0	0	69
ASV810	Bacteria	__Planctomycetota	__Phycisphaerae	__Tepidisphaerales	__Tepidisphaeraceae	__Tepidisphaera	__Tepidisphaera mucosa	17	10	12	0	7	10	0	4
ASV811	Bacteria	__Pseudomonadota	__Alphaproteobacteria	__Rhodobacterales	__Roseobacteraceae	__Roseovarius	__Roseovarius indicus	11	12	13	9	0	8	6	10
ASV812	Bacteria	__Pseudomonadota	__Alphaproteobacteria	__Hyphomicrobiales	__Stappiaceae	__Roseibium	__Roseibium aestuarii	0	41	24	0	0	0	0	0
ASV813	Bacteria	__Bacteroidota	__Cytophagia	__Cytophagales	__Roseivirgaceae	__Roseivirga	__Roseivirga spongicola	0	38	11	0	0	7	16	0
ASV814	Bacteria	__Actinomycetota	__Nitriliruptoria	__Nitriliruptorales	__Nitriliruptoraceae	__Profundirhabdus	__Profundirhabdus halotolerans	0	31	12	0	0	17	0	15
ASV815	Bacteria	__Bacteroidota	__Cytophagia	__Cytophagales	__Fulvivirgaceae	__Fulvivirga	__Fulvivirga imtechensis	0	18	6	11	0	0	20	19
ASV816	Bacteria	__Gemmatimonadota	__Longimicrobiia	__Longimicrobiales	__Longimicrobiaceae	__Longimicrobium	__Longimicrobium terrae	0	0	10	7	0	0	44	0
ASV817	Bacteria	__Actinomycetota	__Actinomycetes	__Mycobacteriales	__Nocardiaceae	__Rhodococcus	__Rhodococcus olei	0	0	0	59	0	0	0	0
ASV818	Bacteria	__Pseudomonadota	__Betaproteobacteria	__Burkholderiales	__Alcaligenaceae	__Achromobacter	__Achromobacter insolitus	38	0	0	0	32	0	0	0
ASV819	Bacteria	__Bacteroidota	__Cytophagia	__Cytophagales	__Cyclobacteriaceae	__Echinicola	__Echinicola arenosa	22	29	0	0	23	0	0	0
ASV820	Bacteria	__Chloroflexota	__Caldilineae	__Caldilineales	__Caldilineaceae	__Caldilinea	__Caldilinea tarbellica	0	41	0	0	19	0	0	14
ASV821	Bacteria	__Pseudomonadota	__Alphaproteobacteria	__Hyphomicrobiales	__Phyllobacteriaceae	__Mesorhizobium	__Mesorhizobium thiogangeticum	0	20	0	8	10	0	31	0
ASV822	Bacteria	__Bacillota	__Bacilli	__Bacillales	__Bacillaceae	__Bacillus	__Bacillus suaedaesalsae	0	12	0	0	10	23	18	11
ASV823	Bacteria	__Pseudomonadota	__Alphaproteobacteria	__Hyphomicrobiales	__Devosiaceae	__Devosia	__Devosia insulae	0	11	9	0	24	6	16	0
ASV824	Bacteria	__Pseudomonadota	__Gammaproteobacteria	__Alteromonadales	__Alteromonadaceae	__Alishewanella	__Alishewanella alkalitolerans	0	0	9	0	7	12	9	23
ASV825	Bacteria	__Gemmatimonadota	__Gemmatimonadetes	__Gemmatimonadales	__Gemmatimonadaceae	__Gemmatimonas	__Gemmatimonas aurantiaca	0	0	4	10	12	0	28	0
ASV826	Bacteria	__Planctomycetota	__Planctomycetia	__Planctomycetales	__Planctomycetaceae	__Gimesia	__Gimesia aquarii	0	0	0	55	0	0	0	0
ASV827	Bacteria	__Pseudomonadota	__Alphaproteobacteria	__Rhodospirillales	__Thalassospiraceae	__Thalassospira	__Thalassospira permensis	0	0	0	0	0	25	0	37
ASV828	Bacteria	__Pseudomonadota	__Alphaproteobacteria	__Micropepsales	__Micropepsaceae	__Rhizomicrobium	__Rhizomicrobium electricum	0	0	0	0	0	0	64	0
ASV829	Bacteria	__Pseudomonadota	__Alphaproteobacteria	__Rhodospirillales	__Azospirillaceae	__Desertibacter	__Desertibacter xinjiangensis	0	0	0	0	0	0	73	0
ASV830	Bacteria	__Bacillota	__Bacilli	__Bacillales	__Paenibacillaceae	__Paenibacillus	__Paenibacillus populi	33	0	25	0	0	0	0	0
ASV831	Bacteria	__Pseudomonadota	__Alphaproteobacteria	__Hyphomicrobiales	__Phyllobacteriaceae	__Oricola	__Oricola indica	0	17	0	0	12	10	8	15
ASV832	Bacteria	__Pseudomonadota	__Gammaproteobacteria	__Chromatiales	__Ectothiorhodospiraceae	__Thiorhodospira	__Thiorhodospira sibirica	0	10	8	0	8	5	0	34
ASV833	Bacteria	__Pseudomonadota	__Alphaproteobacteria	__Sphingomonadales	__Sphingosinicellaceae	__Sphingosinicella	__Sphingosinicella flava	0	0	0	27	13	15	0	0
ASV834	Bacteria	__Pseudomonadota	__Gammaproteobacteria	__Oceanospirillales	__Halomonadaceae	__Halomonas	__Halomonas rifensis	10	14	0	20	0	5	0	22
ASV835	Bacteria	__Planctomycetota	__Planctomycetia	__Pirellulales	__Pirellulaceae	__Roseimaritima	__Roseimaritima multifibrata	0	0	4	0	0	6	50	8
ASV836	Bacteria	__Bacillota	__Bacilli	__Bacillales	__Thermoactinomycetaceae	__Planifilum	__Planifilum fimeticola	0	0	0	0	0	0	69	0
ASV837	Bacteria	__Pseudomonadota	__Gammaproteobacteria	__Chromatiales	__Thioprofundaceae	__Thioprofundum	__Thioprofundum lithotrophicum	0	26	0	0	0	0	21	22
ASV838	Bacteria	__Actinomycetota	__Actinomycetes	__Propionibacteriales	__Nocardioidaceae	__Nocardioides	__Nocardioides hungaricus	0	26	0	0	21	12	0	12
ASV839	Bacteria	__Pseudomonadota	__Alphaproteobacteria	__Sphingomonadales	__Sphingomonadaceae	__Sphingopyxis	__Sphingopyxis ginsengisoli	0	0	27	0	20	0	0	0
ASV840	Bacteria	__Actinomycetota	__Acidimicrobiia	__Acidimicrobiales	__Ilumatobacteraceae	__Ilumatobacter	__Ilumatobacter fluminis	0	0	0	0	0	39	0	23
ASV841	Bacteria	__Planctomycetota	__Planctomycetia	__Planctomycetales	__Planctomycetaceae	__Symmachiella	__Symmachiella macrocystis	27	0	15	0	14	0	0	0
ASV842	Bacteria	__Pseudomonadota	__Betaproteobacteria	__Nitrosomonadales	__Methylophilaceae	__Methylobacillus	__Methylobacillus flagellatus	23	13	12	7	0	6	0	9
ASV843	Bacteria	__Pseudomonadota	__Gammaproteobacteria	__Cellvibrionales	__Microbulbiferaceae	__Microbulbifer	__Microbulbifer okinawensis	19	0	26	0	0	0	13	0
ASV844	Bacteria	__Bacillota	__Bacilli	__Bacillales	__Bacillaceae	__Litchfieldia	__Litchfieldia salsa	0	24	0	0	4	24	0	11
ASV845	Bacteria	__Pseudomonadota	__Gammaproteobacteria	__Cellvibrionales	__Cellvibrionaceae	__Cellvibrio	__Cellvibrio mixtus	0	0	0	0	41	0	18	0
ASV846	Bacteria	__Actinomycetota	__Actinomycetes	__Micrococcales	__Bogoriellaceae	__Georgenia	__Georgenia deserti	0	0	0	0	33	19	6	0
ASV847	Bacteria	__Pseudomonadota	__Alphaproteobacteria	__Parvularculales	__Parvularculaceae	__Marinicaulis	__Marinicaulis aureus	0	0	0	0	20	0	41	0
ASV848	Bacteria	__Bacillota	__Bacilli	__Bacillales	__Bacillaceae	__Gracilibacillus	__Gracilibacillus dipsosauri	0	0	0	0	7	27	29	0
ASV849	Bacteria	__Chloroflexota	__Caldilineae	__Caldilineales	__Caldilineaceae	__Litorilinea	__Litorilinea aerophila	22	36	0	0	0	0	16	0
ASV850	Bacteria	__Pseudomonadota	__Alphaproteobacteria	__Sphingomonadales	__Sphingomonadaceae	__Sphingomonas	__Sphingomonas changnyeongensis	18	18	15	0	0	0	0	12
ASV851	Bacteria	__Actinomycetota	__Actinomycetes	__Propionibacteriales	__Nocardioidaceae	__Nocardioides	__Nocardioides daejeonensis	0	0	0	0	24	13	0	21
ASV852	Bacteria	__Pseudomonadota	__Alphaproteobacteria	__Rhodospirillales	__Thalassobaculaceae	__Thalassobaculum	__Thalassobaculum fulvum	0	0	0	0	21	0	44	0
ASV853	Bacteria	__Myxococcota	__Myxococcia	__Myxococcales	__Myxococcaceae	__Simulacricoccus	__Simulacricoccus ruber	14	0	31	4	0	5	0	0
ASV854	Bacteria	__Pseudomonadota	__Betaproteobacteria	__Burkholderiales	__Oxalobacteraceae	__Oxalicibacterium	__Oxalicibacterium faecigallinarum	9	0	14	33	0	0	0	0
ASV855	Bacteria	__Actinomycetota	__Acidimicrobiia	__Acidimicrobiales	__Iamiaceae	__Rhabdothermincola	__Rhabdothermincola salaria	0	36	0	0	13	0	12	11
ASV856	Bacteria	__Planctomycetota	__Planctomycetia	__Planctomycetales	__Planctomycetaceae	__Symmachiella	__Symmachiella macrocystis	0	36	0	0	22	4	10	0
ASV857	Bacteria	__Planctomycetota	__Planctomycetia	__Planctomycetales	__Planctomycetaceae	__Thalassoroseus	__Thalassoroseus pseudoceratinae	0	20	0	0	37	0	9	0
ASV858	Bacteria	__Myxococcota	__	__Nannocystales	__Nannocystaceae	__Nannocystis	__Nannocystis exedens	0	17	0	0	0	10	12	27
ASV859	Bacteria	__Pseudomonadota	__Gammaproteobacteria	__Pseudomonadales	__Pseudomonadaceae	__Permianibacter	__Permianibacter aggregans	0	14	0	42	0	3	0	0
ASV860	Bacteria	__Bacteroidota	__Chitinophagia	__Chitinophagales	__Chitinophagaceae	__Flavisolibacter	__Flavisolibacter ginsengiterrae	0	6	0	33	12	10	0	0
ASV861	Bacteria	__Pseudomonadota	__Gammaproteobacteria	__Xanthomonadales	__Xanthomonadaceae	__Luteimonas	__Luteimonas pelagia	0	0	25	0	19	0	0	0
ASV862	Bacteria	__Actinomycetota	__Nitriliruptoria	__Euzebyales	__Euzebyaceae	__Euzebya	__Euzebya tangerina	0	0	0	0	0	0	64	0
ASV863	Bacteria	__Acidobacteriota	__Vicinamibacteria	__Vicinamibacterales	__Vicinamibacteraceae	__Vicinamibacter	__Vicinamibacter silvestris	15	13	20	0	0	0	14	0
ASV864	Bacteria	__Pseudomonadota	__Alphaproteobacteria	__Sphingomonadales	__Sphingomonadaceae	__Sphingomicrobium	__Sphingomicrobium aestuariivivum	17	0	0	29	8	0	0	0
ASV865	Bacteria	__Bacteroidota	__Cytophagia	__Cytophagales	__Cytophagaceae	__Chryseosolibacter	__Chryseosolibacter indicus	0	32	0	0	0	0	0	36
ASV866	Bacteria	__Bacteroidota	__Flavobacteriia	__Flavobacteriales	__Flavobacteriaceae	__Allomuricauda	__Allomuricauda marina	0	16	0	0	26	12	5	0
ASV867	Bacteria	__Actinomycetota	__Actinomycetes	__Micrococcales	__Promicromonosporaceae	__Isoptericola	__Isoptericola salitolerans	0	16	0	0	0	19	0	26
ASV868	Bacteria	__Pseudomonadota	__Alphaproteobacteria	__Rhodobacterales	__Roseobacteraceae	__Wenxinia	__Wenxinia saemankumensis	0	0	0	17	0	38	0	0
ASV869	Bacteria	__Planctomycetota	__Planctomycetia	__Planctomycetales	__Planctomycetaceae	__Symmachiella	__Symmachiella macrocystis	11	26	0	4	11	0	0	12
ASV870	Bacteria	__Bacteroidota	__Chitinophagia	__Chitinophagales	__Chitinophagaceae	__Mucibacter	__Mucibacter soli	0	0	33	0	0	11	0	0
ASV871	Bacteria	__Actinomycetota	__Actinomycetes	__Streptosporangiales	__Thermomonosporaceae	__Actinomadura	__Actinomadura sputi	0	0	5	0	0	19	26	0
ASV872		__	__	__	__	__	__	0	0	0	0	12	29	0	14
ASV873	Bacteria	__Myxococcota	__Myxococcia	__Myxococcales	__Vulgatibacteraceae	__Vulgatibacter	__Vulgatibacter incomptus	0	0	0	0	16	10	15	19
ASV874	Bacteria	__Actinomycetota	__Actinomycetes	__Micromonosporales	__Micromonosporaceae	__Micromonospora	__Micromonospora zhanjiangensis	0	0	0	0	0	58	0	0
ASV875	Bacteria	__Bacteroidota	__Flavobacteriia	__Flavobacteriales	__Vicingaceae	__Vicingus	__Vicingus serpentipes	0	0	0	0	0	0	64	0
ASV876	Bacteria	__Pseudomonadota	__Alphaproteobacteria	__Rhodospirillales	__Kiloniellaceae	__Aestuariispira	__Aestuariispira insulae	0	0	0	0	0	0	33	20
ASV877	Bacteria	__Verrucomicrobiota	__Opitutae	__Opitutales	__Opitutaceae	__Ereboglobus	__Ereboglobus luteus	0	19	0	0	6	4	11	18
ASV878	Bacteria	__Pseudomonadota	__Gammaproteobacteria	__Pseudomonadales	__Pseudomonadaceae	__Azotobacter	__Azotobacter bryophylli	0	0	0	47	0	0	0	0
ASV879	Bacteria	__Actinomycetota	__Thermoleophilia	__Miltoncostaeales	__Miltoncostaeaceae	__Miltoncostaea	__Miltoncostaea marina	0	0	0	0	36	20	9	0
ASV880	Bacteria	__Pseudomonadota	__Alphaproteobacteria	__Hyphomicrobiales	__Rhodovibrionaceae	__Tistlia	__Tistlia consotensis	0	0	0	0	0	0	57	0
ASV881	Bacteria	__Actinomycetota	__Actinomycetes	__Propionibacteriales	__Nocardioidaceae	__Nocardioides	__Nocardioides islandensis	21	0	15	8	0	9	0	0
ASV882	Bacteria	__Pseudomonadota	__Alphaproteobacteria	__Rhodospirillales	__Stellaceae	__Constrictibacter	__Constrictibacter antarcticus	8	8	0	10	7	15	6	8
ASV883	Bacteria	__Verrucomicrobiota	__Spartobacteria	__Chthoniobacterales	__Chthoniobacteraceae	__Chthoniobacter	__Chthoniobacter flavus	6	0	18	0	0	29	0	3
ASV884	Bacteria	__Pseudomonadota	__Alphaproteobacteria	__Hyphomicrobiales	__Devosiaceae	__Devosia	__Devosia faecipullorum	0	25	0	0	11	20	0	0
ASV885	Bacteria	__Actinomycetota	__Actinomycetes	__Micromonosporales	__Micromonosporaceae	__Plantactinospora	__Plantactinospora sonchi	0	0	0	0	0	62	0	0
ASV886	Bacteria	__Pseudomonadota	__Gammaproteobacteria	__Chromatiales	__Ectothiorhodospiraceae	__Nitrococcus	__Nitrococcus mobilis	0	0	0	0	0	7	49	0
ASV887	Bacteria	__Pseudomonadota	__Betaproteobacteria	__Burkholderiales	__Oxalobacteraceae	__Massilia	__Massilia solisilvae	0	0	0	0	0	0	0	59
ASV888	Bacteria	__Actinomycetota	__Acidimicrobiia	__Acidimicrobiales	__Iamiaceae	__Rhabdothermincola	__Rhabdothermincola sediminis	15	0	25	9	0	0	0	0
ASV889	Bacteria	__Pseudomonadota	__Gammaproteobacteria	__Pseudomonadales	__Pseudomonadaceae	__Pseudomonas	__Pseudomonas sihuiensis	9	0	9	23	0	0	0	13
ASV890	Bacteria	__Verrucomicrobiota	__Opitutae	__Puniceicoccales	__Pelagicoccaceae	__Pelagicoccus	__Pelagicoccus croceus	0	0	9	0	12	0	0	31
ASV891	Bacteria	__Bacteroidota	__Flavobacteriia	__Flavobacteriales	__Flavobacteriaceae	__Allomuricauda	__Allomuricauda oceanensis	0	0	0	0	0	58	0	0
ASV892	Bacteria	__Planctomycetota	__Planctomycetia	__Pirellulales	__Lacipirellulaceae	__Adhaeretor	__Adhaeretor mobilis	0	0	0	0	0	0	15	42
ASV893	Bacteria	__Myxococcota	__	__Haliangiales	__Kofleriaceae	__Haliangium	__Haliangium ochraceum	20	0	9	27	0	0	0	0
ASV894		__	__	__	__	__	__	10	0	0	29	3	5	0	5
ASV895	Bacteria	__Bacteroidota	__Saprospiria	__Saprospirales	__Saprospiraceae	__Membranihabitans	__Membranihabitans marinus	9	10	0	15	15	0	10	0
ASV896	Bacteria	__Pseudomonadota	__Alphaproteobacteria	__Rhodospirillales	__Azospirillaceae	__Azospirillum	__Azospirillum brasilense	0	17	0	5	0	20	0	21
ASV897	Bacteria	__Pseudomonadota	__Alphaproteobacteria	__Sphingomonadales	__Sphingomonadaceae	__Rhizorhabdus	__Rhizorhabdus dicambivorans	0	0	0	0	17	0	0	31
ASV898	Bacteria	__Pseudomonadota	__Gammaproteobacteria	__Salinisphaerales	__Salinisphaeraceae	__Halophibacterium	__Halophibacterium profundimaris	0	0	0	0	10	0	38	0
ASV899	Bacteria	__Myxococcota	__	__Polyangiales	__Polyangiaceae	__Racemicystis	__Racemicystis persica	23	0	28	0	0	0	0	0
ASV900	Bacteria	__Pseudomonadota	__Alphaproteobacteria	__Hyphomicrobiales	__Rhizobiaceae	__Rhizobium	__Rhizobium rosettiformans	13	0	0	7	13	5	16	0
ASV901	Bacteria	__Myxococcota	__Myxococcia	__Myxococcales	__Archangiaceae	__Vitiosangium	__Vitiosangium cumulatum	6	0	0	18	14	12	0	0
ASV902	Bacteria	__Actinomycetota	__Actinomycetes	__Propionibacteriales	__Nocardioidaceae	__Nocardioides	__Nocardioides jishulii	0	38	0	0	0	15	0	9
ASV903	Bacteria	__Planctomycetota	__Planctomycetia	__Planctomycetales	__Planctomycetaceae	__Symmachiella	__Symmachiella macrocystis	0	0	16	0	0	0	0	34
ASV904		__	__	__	__	__	__	0	0	0	48	0	2	0	0
ASV905	Bacteria	__Pseudomonadota	__Alphaproteobacteria	__Rhodospirillales	__Shumkoniaceae	__Shumkonia	__Shumkonia mesophila	0	0	0	15	0	15	11	17
ASV906	Bacteria	__Verrucomicrobiota	__Verrucomicrobiae	__Limisphaerales	__Fontisphaeraceae	__Fontisphaera	__Fontisphaera persica	0	0	0	0	0	0	45	13
ASV907	Bacteria	__Pseudomonadota	__Gammaproteobacteria	__Salinisphaerales	__Salinisphaeraceae	__Halophibacterium	__Halophibacterium profundimaris	0	9	0	0	0	5	27	24
ASV908	Bacteria	__Chloroflexota	__Caldilineae	__Caldilineales	__Caldilineaceae	__Litorilinea	__Litorilinea aerophila	0	0	8	0	12	0	14	21
ASV909	Bacteria	__Pseudomonadota	__Alphaproteobacteria	__Rhodobacterales	__Paracoccaceae	__Rubribacterium	__Rubribacterium polymorphum	0	0	0	40	0	0	0	10
ASV910		__	__	__	__	__	__	0	0	0	0	0	0	0	52
ASV911	Bacteria	__Planctomycetota	__Planctomycetia	__Planctomycetales	__Planctomycetaceae	__Symmachiella	__Symmachiella macrocystis	27	0	23	0	0	0	0	0
ASV912	Bacteria	__Bacteroidota	__Cytophagia	__Cytophagales	__Cyclobacteriaceae	__Algoriphagus	__Algoriphagus aestuariicola	22	0	22	0	0	0	2	0
ASV913	Bacteria	__Myxococcota	__	__Polyangiales	__Labilitrichaceae	__Labilithrix	__Labilithrix luteola	11	0	15	0	0	13	10	0
ASV914	Bacteria	__Rhodothermota	__Rhodothermia	__Rhodothermales	__Salisaetaceae	__Roseithermus	__Roseithermus sacchariphilus	9	31	5	0	8	0	0	10
ASV915	Bacteria	__Planctomycetota	__Planctomycetia	__Pirellulales	__Lacipirellulaceae	__Botrimarina	__Botrimarina mediterranea	7	4	20	0	2	0	20	0
ASV916	Bacteria	__Pseudomonadota	__Gammaproteobacteria	__Pseudomonadales	__Marinobacteraceae	__Marinobacter	__Marinobacter bryozoorum	4	8	0	0	11	12	9	9
ASV917	Bacteria	__Planctomycetota	__Phycisphaerae	__Phycisphaerales	__Phycisphaeraceae	__Mucisphaera	__Mucisphaera calidilacus	0	20	11	0	15	0	0	10
ASV918	Bacteria	__Pseudomonadota	__Gammaproteobacteria	__Xanthomonadales	__Xanthomonadaceae	__Lysobacter	__Lysobacter spongiicola	0	15	11	0	0	16	10	0
ASV919	Bacteria	__Gemmatimonadota	__Longimicrobiia	__Longimicrobiales	__Longimicrobiaceae	__Longimicrobium	__Longimicrobium terrae	0	0	17	13	0	10	0	6
ASV920	Bacteria	__Myxococcota	__	__Polyangiales	__Labilitrichaceae	__Labilithrix	__Labilithrix luteola	44	0	12	0	0	0	0	0
ASV921	Bacteria	__Pseudomonadota	__Gammaproteobacteria	__Nevskiales	__Nevskiaceae	__Panacagrimonas	__Panacagrimonas perspica	17	8	23	0	0	0	0	0
ASV922	Bacteria	__Pseudomonadota	__Alphaproteobacteria	__Rhodobacterales	__Paracoccaceae	__Defluviimonas	__Defluviimonas aquaemixtae	18	10	10	0	7	0	7	0
ASV923		__	__	__	__	__	__	9	9	9	0	8	3	0	14
ASV924	Bacteria	__Planctomycetota	__Planctomycetia	__Pirellulales	__Pirellulaceae	__Lignipirellula	__Lignipirellula cremea	6	0	7	0	6	5	0	35
ASV925	Bacteria	__Myxococcota	__	__Polyangiales	__Labilitrichaceae	__Labilithrix	__Labilithrix luteola	0	29	0	0	0	31	0	0
ASV926	Bacteria	__Actinomycetota	__Actinomycetes	__Streptosporangiales	__Streptosporangiaceae	__Nonomuraea	__Nonomuraea aridisoli	0	18	0	0	0	34	9	0
ASV927	Bacteria	__Planctomycetota	__Planctomycetia	__Planctomycetales	__Planctomycetaceae	__Maioricimonas	__Maioricimonas rarisocia	0	13	13	0	20	11	0	0
ASV928	Bacteria	__Bacteroidota	__Flavobacteriia	__Flavobacteriales	__Flavobacteriaceae	__Arenibacter	__Arenibacter algicola	0	5	0	0	22	0	29	0
ASV929	Bacteria	__Bacillota	__Bacilli	__Bacillales	__Bacillaceae	__Melghiribacillus	__Melghiribacillus thermohalophilus	0	0	0	0	0	0	54	0
ASV930	Bacteria	__Chloroflexota	__Tepidiformia	__Tepidiformales	__Tepidiformaceae	__Tepidiforma	__Tepidiforma bonchosmolovskayae	32	34	0	0	0	0	0	0
ASV931	Bacteria	__Bdellovibrionota	__Bdellovibrionia	__Bdellovibrionales	__Pseudobdellovibrionaceae	__Bdellovibrio	__Bdellovibrio bacteriovorus	16	5	2	0	10	11	0	11
ASV932	Bacteria	__Actinomycetota	__Acidimicrobiia	__Acidimicrobiales	__Ilumatobacteraceae	__Ilumatobacter	__Ilumatobacter fluminis	0	44	0	0	0	19	0	0
ASV933	Bacteria	__Bacillota	__Bacilli	__Bacillales	__Bacillaceae	__Ectobacillus	__Ectobacillus funiculus	0	23	0	0	0	11	0	25
ASV934	Bacteria	__Pseudomonadota	__Alphaproteobacteria	__Caulobacterales	__Caulobacteraceae	__Brevundimonas	__Brevundimonas viscosa	0	0	26	0	20	0	0	0
ASV935	Bacteria	__Planctomycetota	__Phycisphaerae	__Phycisphaerales	__Phycisphaeraceae	__Mucisphaera	__Mucisphaera calidilacus	0	0	10	14	3	5	19	0
ASV936	Bacteria	__Actinomycetota	__Actinomycetes	__Micrococcales	__Micrococcaceae	__Kocuria	__Kocuria oceani	0	0	0	0	13	17	0	21
ASV937	Bacteria	__Planctomycetota	__Planctomycetia	__Isosphaerales	__Isosphaeraceae	__Tautonia	__Tautonia plasticadhaerens	0	0	0	0	10	30	0	9
ASV938	Bacteria	__Actinomycetota	__Actinomycetes	__Kitasatosporales	__Streptomycetaceae	__Streptomyces	__Streptomyces fuscigenes	0	0	0	0	0	58	0	0
ASV939	Bacteria	__Pseudomonadota	__Alphaproteobacteria	__Sphingomonadales	__Erythrobacteraceae	__Croceibacterium	__Croceibacterium soli	0	0	0	0	0	0	0	52
ASV940	Bacteria	__Pseudomonadota	__Betaproteobacteria	__Burkholderiales	__Oxalobacteraceae	__Noviherbaspirillum	__Noviherbaspirillum aerium	36	0	0	0	7	0	10	5
ASV941	Bacteria	__Actinomycetota	__Acidimicrobiia	__Acidimicrobiales	__Iamiaceae	__Actinomarinicola	__Actinomarinicola tropica	33	0	22	0	0	0	0	0
ASV942	Bacteria	__Pseudomonadota	__Gammaproteobacteria	__Cellvibrionales	__Halieaceae	__Haliea	__Haliea atlantica	19	0	19	0	0	0	0	0
ASV943	Bacteria	__Pseudomonadota	__Alphaproteobacteria	__Hyphomicrobiales	__Phyllobacteriaceae	__Mesorhizobium	__Mesorhizobium soli	7	8	0	0	3	15	4	16
ASV944	Bacteria	__Actinomycetota	__Actinomycetes	__Propionibacteriales	__Nocardioidaceae	__Nocardioides	__Nocardioides jishulii	0	24	14	0	0	0	0	19
ASV945	Bacteria	__Bacteroidota	__Cytophagia	__Cytophagales	__Hymenobacteraceae	__Adhaeribacter	__Adhaeribacter aerophilus	0	13	0	0	36	0	0	0
ASV946	Bacteria	__Myxococcota	__	__Polyangiales	__Polyangiaceae	__Racemicystis	__Racemicystis persica	0	0	41	0	0	0	0	0
ASV947	Bacteria	__Pseudomonadota	__Gammaproteobacteria	__Enterobacterales	__Enterobacteriaceae	__Leclercia	__Leclercia adecarboxylata	0	0	0	44	0	0	0	0
ASV948	Bacteria	__Pseudomonadota	__Betaproteobacteria	__Rhodocyclales	__Zoogloeaceae	__Azoarcus	__Azoarcus olearius	0	0	0	0	14	11	12	18
ASV949	Bacteria	__Pseudomonadota	__Gammaproteobacteria	__Thiotrichales	__Piscirickettsiaceae	__Methylophaga	__Methylophaga pinxianii	0	0	0	0	0	13	31	8
ASV950	Bacteria	__Actinomycetota	__Actinomycetes	__Pseudonocardiales	__Pseudonocardiaceae	__Pseudonocardia	__Pseudonocardia alni	30	0	21	5	0	0	0	0
ASV951	Bacteria	__Actinomycetota	__Acidimicrobiia	__Acidimicrobiales	__Iamiaceae	__Rhabdothermincola	__Rhabdothermincola salaria	19	0	12	14	0	0	0	0
ASV952	Bacteria	__Pseudomonadota	__Betaproteobacteria	__Rhodocyclales	__Zoogloeaceae	__Azoarcus	__Azoarcus olearius	5	18	0	0	10	8	18	0
ASV953	Bacteria	__Actinomycetota	__Nitriliruptoria	__Salsipaludibacterales	__Salsipaludibacteraceae	__Salsipaludibacter	__Salsipaludibacter albus	0	38	0	0	0	0	0	28
ASV954	Bacteria	__Balneolota	__Balneolia	__Balneolales	__Balneolaceae	__Fodinibius	__Fodinibius sediminis	0	29	0	0	0	29	0	0
ASV955	Bacteria	__Pseudomonadota	__Alphaproteobacteria	__Hyphomicrobiales	__Rhizobiaceae	__Rhizobium	__Rhizobium puerariae	0	13	0	0	0	46	0	0
ASV956	Bacteria	__Pseudomonadota	__Alphaproteobacteria	__Minwuiales	__Minwuiaceae	__Minwuia	__Minwuia thermotolerans	0	12	0	0	12	0	0	29
ASV957	Bacteria	__Actinomycetota	__Acidimicrobiia	__Acidimicrobiales	__Iamiaceae	__Dermatobacter	__Dermatobacter hominis	0	10	11	0	9	5	0	15
ASV958	Bacteria	__Myxococcota	__	__Haliangiales	__Kofleriaceae	__Kofleria	__Kofleria flava	0	0	0	36	0	0	0	7
ASV959	Bacteria	__Pseudomonadota	__Alphaproteobacteria	__Rhodospirillales	__Thalassobaculaceae	__Oceanibaculum	__Oceanibaculum indicum	0	0	0	17	4	10	16	0
ASV960	Bacteria	__Thermodesulfobacteriota	__Desulfovibrionia	__Desulfovibrionales	__Desulfovibrionaceae	__Oceanidesulfovibrio	__Oceanidesulfovibrio marinus	0	0	0	0	0	44	0	0
ASV961	Bacteria	__Thermomicrobiota	__Thermomicrobia	__Sphaerobacterales	__Sphaerobacteraceae	__Sphaerobacter	__Sphaerobacter thermophilus	0	0	0	0	0	37	0	9
ASV962	Bacteria	__Planctomycetota	__Planctomycetia	__Planctomycetales	__Planctomycetaceae	__Symmachiella	__Symmachiella macrocystis	0	0	0	0	0	0	55	0
ASV963	Bacteria	__Acidobacteriota	__Vicinamibacteria	__Vicinamibacterales	__Vicinamibacteraceae	__Luteitalea	__Luteitalea pratensis	33	8	5	0	4	1	0	5
ASV964	Bacteria	__	__Deltaproteobacteria	__	__Dissulfurirhabdaceae	__Dissulfurirhabdus	__Dissulfurirhabdus thermomarina	25	0	0	5	0	5	6	16
ASV965	Bacteria	__Actinomycetota	__Thermoleophilia	__Miltoncostaeales	__Miltoncostaeaceae	__Miltoncostaea	__Miltoncostaea oceani	12	0	0	36	0	0	0	0
ASV966	Bacteria	__Pseudomonadota	__Gammaproteobacteria	__Chromatiales	__Thioprofundaceae	__Thioprofundum	__Thioprofundum lithotrophicum	0	24	9	0	0	0	18	0
ASV967	Bacteria	__Actinomycetota	__Actinomycetes	__Glycomycetales	__Glycomycetaceae	__Glycomyces	__Glycomyces salinus	0	10	0	0	30	16	0	0
ASV968	Bacteria	__Pseudomonadota	__Alphaproteobacteria	__Hyphomicrobiales	__Phyllobacteriaceae	__Phyllobacterium	__Phyllobacterium phragmitis	0	0	42	0	0	0	0	0
ASV969	Bacteria	__Pseudomonadota	__Alphaproteobacteria	__Hyphomicrobiales	__Phyllobacteriaceae	__Aliihoeflea	__Aliihoeflea aestuarii	0	0	10	34	0	0	0	0
ASV970	Bacteria	__Pseudomonadota	__Gammaproteobacteria	__	__	__Litorivivens	__Litorivivens lipolytica	0	0	0	0	15	8	7	15
ASV971	Bacteria	__Actinomycetota	__Actinomycetes	__Propionibacteriales	__Nocardioidaceae	__Nocardioides	__Nocardioides aquiterrae	0	0	0	0	0	48	0	0
ASV972	Bacteria	__Pseudomonadota	__Alphaproteobacteria	__Sphingomonadales	__Erythrobacteraceae	__Pelagerythrobacter	__Pelagerythrobacter marensis	0	0	0	0	0	49	0	0
ASV973	Bacteria	__Pseudomonadota	__Gammaproteobacteria	__Cellvibrionales	__Cellvibrionaceae	__Cellvibrio	__Cellvibrio zantedeschiae	0	0	0	0	0	12	36	0
ASV974	Bacteria	__Bacillota	__Bacilli	__Bacillales	__Bacillaceae	__Peribacillus	__Peribacillus acanthi	0	0	0	0	0	15	0	37
ASV975	Bacteria	__Bacillota	__Bacilli	__Bacillales	__Bacillaceae	__Salinibacillus	__Salinibacillus xinjiangensis	0	0	0	0	0	0	56	0
ASV976	Bacteria	__Pseudomonadota	__Alphaproteobacteria	__Rhodospirillales	__Geminicoccaceae	__Arboricoccus	__Arboricoccus pini	0	0	0	0	0	0	57	0
ASV977	Bacteria	__Actinomycetota	__Actinomycetes	__Propionibacteriales	__Nocardioidaceae	__Nocardioides	__Nocardioides aromaticivorans	25	0	10	11	0	0	0	0
ASV978	Bacteria	__Chloroflexota	__Tepidiformia	__Tepidiformales	__Tepidiformaceae	__Tepidiforma	__Tepidiforma bonchosmolovskayae	10	0	19	0	0	9	0	0
ASV979	Bacteria	__Pseudomonadota	__Alphaproteobacteria	__Sphingomonadales	__Erythrobacteraceae	__Alteraurantiacibacter	__Alteraurantiacibacter aquimixticola	10	0	25	0	0	0	0	0
ASV980	Bacteria	__Pseudomonadota	__Gammaproteobacteria	__Pseudomonadales	__Pseudomonadaceae	__Pseudomonas	__Pseudomonas straminea	7	23	7	0	0	0	0	20
ASV981	Bacteria	__Gemmatimonadota	__Longimicrobiia	__Longimicrobiales	__Longimicrobiaceae	__Longimicrobium	__Longimicrobium terrae	0	29	0	0	13	0	0	15
ASV982	Bacteria	__Pseudomonadota	__Gammaproteobacteria	__Cellvibrionales	__Cellvibrionaceae	__Marinimicrobium	__Marinimicrobium alkaliphilum	0	27	0	0	0	28	0	0
ASV983	Bacteria	__Deinococcota	__Deinococci	__Trueperales	__Trueperaceae	__Truepera	__Truepera radiovictrix	0	21	0	0	0	0	19	18
ASV984	Bacteria	__Pseudomonadota	__Gammaproteobacteria	__Xanthomonadales	__Xanthomonadaceae	__Pseudoxanthomonas	__Pseudoxanthomonas mexicana	0	0	3	5	38	0	0	0
ASV985	Bacteria	__Actinomycetota	__Actinomycetes	__Kitasatosporales	__Streptomycetaceae	__Streptomyces	__Streptomyces boncukensis	0	0	0	0	19	0	0	28
ASV986	Bacteria	__Gemmatimonadota	__Longimicrobiia	__Longimicrobiales	__Longimicrobiaceae	__Longimicrobium	__Longimicrobium terrae	0	0	0	0	0	48	0	0
ASV987	Bacteria	__Planctomycetota	__Planctomycetia	__Pirellulales	__Lacipirellulaceae	__Aeoliella	__Aeoliella mucimassa	0	0	0	0	0	27	27	0
ASV988	Bacteria	__Pseudomonadota	__Gammaproteobacteria	__Oceanospirillales	__Oceanospirillaceae	__Marinobacterium	__Marinobacterium aestuariivivens	36	0	11	0	8	0	0	0
ASV989	Bacteria	__Planctomycetota	__Planctomycetia	__Pirellulales	__Pirellulaceae	__Rubripirellula	__Rubripirellula lacrimiformis	18	2	0	0	3	1	30	2
ASV990	Bacteria	__Verrucomicrobiota	__Opitutae	__Puniceicoccales	__Pelagicoccaceae	__Pelagicoccus	__Pelagicoccus croceus	14	0	0	10	13	10	0	0
ASV991	Bacteria	__Pseudomonadota	__Gammaproteobacteria	__Oceanospirillales	__Halomonadaceae	__Halomonas	__Halomonas pellis	0	29	0	0	14	13	0	0
ASV992	Archaea	__Euryarchaeota	__Halobacteria	__Halobacteriales	__Haloarculaceae	__Halocatena	__Halocatena pleomorpha	0	8	5	0	6	12	9	9
ASV993	Bacteria	__Verrucomicrobiota	__Opitutae	__Opitutales	__Alterococcaeae	__Alterococcus	__Alterococcus agarolyticus	0	0	14	22	0	0	0	0
ASV994	Bacteria	__Gemmatimonadota	__Longimicrobiia	__Longimicrobiales	__Longimicrobiaceae	__Longimicrobium	__Longimicrobium terrae	0	0	4	0	0	39	0	0
ASV995	Bacteria	__Bacillota	__Bacilli	__Bacillales	__Bacillaceae	__Bacillus	__Bacillus sinesaloumensis	0	0	0	0	8	17	23	0
ASV996	Bacteria	__Actinomycetota	__Acidimicrobiia	__Acidimicrobiales	__Iamiaceae	__Actinomarinicola	__Actinomarinicola tropica	0	0	0	0	0	34	0	20
ASV997	Bacteria	__Bacillota	__Bacilli	__Bacillales	__Thermoactinomycetaceae	__Planifilum	__Planifilum fimeticola	0	0	0	0	0	0	51	0
ASV998	Bacteria	__Pseudomonadota	__Gammaproteobacteria	__Xanthomonadales	__Xanthomonadaceae	__Stenotrophomonas	__[Pseudomonas] hibiscicola	37	0	0	0	10	0	0	7
ASV999	Bacteria	__Bacteroidota	__Flavobacteriia	__Flavobacteriales	__Flavobacteriaceae	__Allomuricauda	__Allomuricauda hadalis	32	0	12	0	0	0	0	0
ASV1000	Bacteria	__Pseudomonadota	__Alphaproteobacteria	__Hyphomicrobiales	__Phyllobacteriaceae	__Aquibium	__Aquibium oceanicum	0	21	0	0	14	14	0	0
ASV1001	Bacteria	__Pseudomonadota	__Gammaproteobacteria	__Xanthomonadales	__Xanthomonadaceae	__Lysobacter	__Lysobacter sediminicola	0	0	37	0	0	0	0	0
ASV1002	Bacteria	__Pseudomonadota	__Betaproteobacteria	__Nitrosomonadales	__Methylophilaceae	__Methylovorus	__Methylovorus menthalis	0	0	0	44	0	0	0	0
ASV1003	Bacteria	__Thermomicrobiota	__Thermomicrobia	__Sphaerobacterales	__Sphaerobacteraceae	__Sphaerobacter	__Sphaerobacter thermophilus	0	0	0	40	0	0	0	0
ASV1004	Bacteria	__Acidobacteriota	__Terriglobia	__Bryobacterales	__Bryobacteraceae	__Paludibaculum	__Paludibaculum fermentans	0	0	0	28	0	6	14	0
ASV1005	Bacteria	__Actinomycetota	__Acidimicrobiia	__Acidimicrobiales	__Iamiaceae	__Actinomarinicola	__Actinomarinicola tropica	0	0	0	0	0	45	0	0
ASV1006	Bacteria	__Bacillota	__Bacilli	__Bacillales	__Paenibacillaceae	__Paenibacillus	__Paenibacillus agaridevorans	0	0	0	0	0	48	0	0
ASV1007	Bacteria	__Bacillota	__Bacilli	__Bacillales	__Thermoactinomycetaceae	__Paludifilum	__Paludifilum halophilum	0	0	0	0	0	0	56	0
ASV1008	Bacteria	__Bacillota	__Bacilli	__Bacillales	__Bacillaceae	__Priestia	__Priestia filamentosa	0	0	0	0	0	0	24	21
ASV1009	Bacteria	__Pseudomonadota	__Alphaproteobacteria	__Hyphomicrobiales	__Stappiaceae	__Stappia	__Stappia albiluteola	12	0	0	27	0	0	0	0
ASV1010	Bacteria	__Pseudomonadota	__Gammaproteobacteria	__Thiotrichales	__Piscirickettsiaceae	__Methylophaga	__Methylophaga frappieri	12	0	21	0	18	0	0	0
ASV1011	Bacteria	__Planctomycetota	__Planctomycetia	__Planctomycetales	__Planctomycetaceae	__Symmachiella	__Symmachiella macrocystis	11	0	16	15	0	0	0	0
ASV1012	Bacteria	__Nitrospinota	__Nitrospinia	__Nitrospinales	__Nitrospinaceae	__Nitrospina	__Nitrospina watsonii	7	7	0	0	4	15	5	13
ASV1013	Bacteria	__Verrucomicrobiota	__Opitutae	__Puniceicoccales	__Oceanipulchritudinaceae	__Oceanipulchritudo	__Oceanipulchritudo coccoides	4	0	7	0	5	8	12	11
ASV1014	Bacteria	__Deinococcota	__Deinococci	__Trueperales	__Trueperaceae	__Truepera	__Truepera radiovictrix	0	34	0	0	0	21	0	0
ASV1015	Bacteria	__Thermomicrobiota	__Thermomicrobia	__Sphaerobacterales	__Sphaerobacteraceae	__Sphaerobacter	__Sphaerobacter thermophilus	0	15	0	12	5	15	0	0
ASV1016	Bacteria	__Pseudomonadota	__Alphaproteobacteria	__Rhodobacterales	__Paracoccaceae	__Paracoccus	__Paracoccus oceanense	0	13	0	33	0	0	0	0
ASV1017	Bacteria	__Planctomycetota	__Planctomycetia	__Planctomycetales	__Planctomycetaceae	__Calycomorphotria	__Calycomorphotria hydatis	0	0	19	22	0	0	0	0
ASV1018	Bacteria	__Pseudomonadota	__Alphaproteobacteria	__Hyphomicrobiales	__Devosiaceae	__Devosia	__Devosia enhydra	0	0	0	0	19	16	14	0
ASV1019	Bacteria	__Pseudomonadota	__Alphaproteobacteria	__Kordiimonadales	__Kordiimonadaceae	__Kordiimonas	__Kordiimonas gwangyangensis	0	0	0	0	11	0	11	18
ASV1020	Bacteria	__Planctomycetota	__Planctomycetia	__Planctomycetales	__Planctomycetaceae	__Calycomorphotria	__Calycomorphotria hydatis	0	0	0	0	8	0	0	35
ASV1021	Bacteria	__Pseudomonadota	__Gammaproteobacteria	__Oceanospirillales	__Hahellaceae	__Hahella	__Hahella chejuensis	0	0	0	0	0	23	19	4
ASV1022	Bacteria	__Planctomycetota	__Planctomycetia	__Pirellulales	__Pirellulaceae	__Bremerella	__Bremerella volcania	0	0	0	0	0	0	51	0
ASV1023	Bacteria	__Actinomycetota	__Actinomycetes	__Pseudonocardiales	__Pseudonocardiaceae	__Saccharopolyspora	__Saccharopolyspora halophila	0	0	0	0	0	0	0	47
ASV1024	Bacteria	__Actinomycetota	__Actinomycetes	__Pseudonocardiales	__Pseudonocardiaceae	__Amycolatopsis	__Amycolatopsis minnesotensis	44	0	7	0	0	0	0	0
ASV1025	Bacteria	__Pseudomonadota	__Gammaproteobacteria	__Cellvibrionales	__Microbulbiferaceae	__Microbulbifer	__Microbulbifer harenosus	33	0	6	0	0	7	0	0
ASV1026	Bacteria	__Actinomycetota	__Thermoleophilia	__Solirubrobacterales	__Capillimicrobiaceae	__Capillimicrobium	__Capillimicrobium parvum	17	0	21	4	0	0	0	0
ASV1027	Bacteria	__Actinomycetota	__Actinomycetes	__Geodermatophilales	__Geodermatophilaceae	__Blastococcus	__Blastococcus atacamensis	0	63	0	0	0	0	0	0
ASV1028	Bacteria	__Pseudomonadota	__Alphaproteobacteria	__Hyphomicrobiales	__Parvibaculaceae	__Kaustia	__Kaustia mangrovi	0	7	0	0	14	6	16	6
ASV1029	Bacteria	__Verrucomicrobiota	__Verrucomicrobiae	__Limisphaerales	__Fontisphaeraceae	__Fontisphaera	__Fontisphaera persica	0	0	9	16	0	0	18	0
ASV1030	Bacteria	__Chloroflexota	__Tepidiformia	__Tepidiformales	__Tepidiformaceae	__Tepidiforma	__Tepidiforma bonchosmolovskayae	0	0	4	0	5	32	0	6
ASV1031	Bacteria	__Pseudomonadota	__Alphaproteobacteria	__Rhodospirillales	__Geminicoccaceae	__Arboricoccus	__Arboricoccus pini	0	0	0	0	0	44	0	0
ASV1032	Bacteria	__Pseudomonadota	__Alphaproteobacteria	__Caulobacterales	__Caulobacteraceae	__Caulobacter	__Caulobacter mirabilis	0	0	0	0	0	0	0	49
ASV1033	Bacteria	__Pseudomonadota	__Alphaproteobacteria	__Sphingomonadales	__Sphingomonadaceae	__Sphingomicrobium	__Sphingomicrobium lutaoense	23	0	9	15	0	0	0	0
ASV1034		__	__	__	__	__	__	6	5	2	0	0	16	7	8
ASV1035	Bacteria	__Bacteroidota	__Cytophagia	__Cytophagales	__Hymenobacteraceae	__Adhaeribacter	__Adhaeribacter aerophilus	0	11	0	0	0	17	19	0
ASV1036	Bacteria	__Bacteroidota	__Cytophagia	__Cytophagales	__Flammeovirgaceae	__Imperialibacter	__Imperialibacter roseus	0	0	4	6	0	16	20	0
ASV1037		__	__	__	__	__	__	0	0	1	0	19	11	14	0
ASV1038	Bacteria	__Acidobacteriota	__Terriglobia	__Bryobacterales	__Bryobacteraceae	__Paludibaculum	__Paludibaculum fermentans	0	0	6	0	2	18	6	12
ASV1039	Bacteria	__Pseudomonadota	__Alphaproteobacteria	__Rhodobacterales	__Roseobacteraceae	__Salipiger	__Salipiger profundus	0	0	0	37	0	0	0	0
ASV1040	Bacteria	__Pseudomonadota	__Alphaproteobacteria	__Sphingomonadales	__Erythrobacteraceae	__Qipengyuania	__Qipengyuania huizhouensis	0	0	0	37	0	0	0	0
ASV1041	Bacteria	__Bacteroidota	__Cytophagia	__Cytophagales	__Hymenobacteraceae	__Adhaeribacter	__Adhaeribacter aerophilus	0	0	0	16	26	0	0	0
ASV1042	Bacteria	__Actinomycetota	__Actinomycetes	__Kitasatosporales	__Streptomycetaceae	__Streptomyces	__Streptomyces fuscigenes	0	0	0	0	43	0	0	0
ASV1043	Bacteria	__Actinomycetota	__Acidimicrobiia	__Acidimicrobiales	__Acidimicrobiaceae	__Aciditerrimonas	__Aciditerrimonas ferrireducens	0	0	0	0	28	15	0	6
ASV1044		__	__	__	__	__	__	0	0	0	0	18	28	0	0
ASV1045	Bacteria	__Pseudomonadota	__Alphaproteobacteria	__Hyphomicrobiales	__Tepidamorphaceae	__Butyratibacter	__Butyratibacter algicola	0	0	0	0	0	30	13	13
ASV1046	Bacteria	__Bacteroidota	__Cytophagia	__Cytophagales	__Catalimonadaceae	__Catalinimonas	__Catalinimonas niigatensis	0	0	0	0	0	6	44	0
ASV1047	Bacteria	__Bacillota	__Bacilli	__Bacillales	__Bacillaceae	__Tenuibacillus	__Tenuibacillus halotolerans	0	0	0	0	0	0	51	0
ASV1048	Bacteria	__Bacillota	__Bacilli	__Bacillales	__Bacillaceae	__Priestia	__Priestia flexa	0	0	0	0	0	0	0	48
ASV1049	Bacteria	__Bacteroidota	__Chitinophagia	__Chitinophagales	__Chitinophagaceae	__Niastella	__Niastella koreensis	33	0	13	0	0	0	0	0
ASV1050	Bacteria	__Planctomycetota	__Phycisphaerae	__Tepidisphaerales	__Tepidisphaeraceae	__Tepidisphaera	__Tepidisphaera mucosa	30	0	11	0	0	0	0	7
ASV1051	Bacteria	__Pseudomonadota	__Gammaproteobacteria	__Xanthomonadales	__Xanthomonadaceae	__Stenotrophomonas	__Stenotrophomonas bentonitica	13	0	26	0	0	0	0	0
ASV1052	Bacteria	__Pseudomonadota	__Alphaproteobacteria	__Rhodospirillales	__Thalassobaculaceae	__Oceanibaculum	__Oceanibaculum pacificum	10	22	0	0	0	14	0	10
ASV1053	Bacteria	__Verrucomicrobiota	__Verrucomicrobiae	__Limisphaerales	__Fontisphaeraceae	__Fontisphaera	__Fontisphaera persica	8	0	0	9	13	5	9	0
ASV1054	Bacteria	__Deinococcota	__Deinococci	__Trueperales	__Trueperaceae	__Truepera	__Truepera radiovictrix	0	17	0	10	0	0	0	23
ASV1055	Bacteria	__Thermomicrobiota	__Thermomicrobia	__Sphaerobacterales	__Sphaerobacteraceae	__Sphaerobacter	__Sphaerobacter thermophilus	0	11	14	7	0	0	0	0
ASV1056		__	__	__	__	__	__	0	2	8	0	0	0	0	27
ASV1057	Bacteria	__Pseudomonadota	__Alphaproteobacteria	__Minwuiales	__Minwuiaceae	__Minwuia	__Minwuia thermotolerans	0	0	17	11	0	0	10	0
ASV1058	Bacteria	__Planctomycetota	__Planctomycetia	__Pirellulales	__Pirellulaceae	__Aureliella	__Aureliella helgolandensis	0	0	6	13	10	0	0	12
ASV1059	Bacteria	__Pseudomonadota	__Gammaproteobacteria	__Moraxellales	__Moraxellaceae	__Acinetobacter	__Acinetobacter johnsonii	0	0	0	45	0	0	0	0
ASV1060	Bacteria	__Chloroflexota	__Tepidiformia	__Tepidiformales	__Tepidiformaceae	__Tepidiforma	__Tepidiforma bonchosmolovskayae	0	0	0	0	47	0	0	0
ASV1061	Bacteria	__Pseudomonadota	__Alphaproteobacteria	__Rhodospirillales	__Geminicoccaceae	__Arboricoccus	__Arboricoccus pini	0	0	0	0	0	46	0	0
ASV1062	Bacteria	__Bacillota	__Bacilli	__Bacillales	__Planococcaceae	__Solibacillus	__Solibacillus cecembensis	0	0	0	0	0	41	0	0
ASV1063	Bacteria	__Planctomycetota	__Phycisphaerae	__Phycisphaerales	__Phycisphaeraceae	__Mucisphaera	__Mucisphaera calidilacus	0	0	0	0	0	0	44	0
ASV1064	Bacteria	__Bacteroidota	__Flavobacteriia	__Flavobacteriales	__Flavobacteriaceae	__Christiangramia	__Christiangramia oceani	0	60	0	0	0	0	0	0
ASV1065	Bacteria	__Pseudomonadota	__Gammaproteobacteria	__Oceanospirillales	__Halomonadaceae	__Halomonas	__Halomonas anticariensis	0	20	0	17	13	0	0	0
ASV1066	Bacteria	__Pseudomonadota	__Gammaproteobacteria	__Oceanospirillales	__Halomonadaceae	__Halomonas	__Halomonas antri	0	14	0	0	14	0	0	20
ASV1067	Bacteria	__Planctomycetota	__Phycisphaerae	__Phycisphaerales	__Phycisphaeraceae	__Mucisphaera	__Mucisphaera calidilacus	0	5	5	0	12	6	0	11
ASV1068	Bacteria	__Pseudomonadota	__Alphaproteobacteria	__Hyphomicrobiales	__Phyllobacteriaceae	__Chelativorans	__Chelativorans alearense	0	0	15	0	12	6	6	0
ASV1069	Bacteria	__Verrucomicrobiota	__Verrucomicrobiae	__Verrucomicrobiales	__Verrucomicrobiaceae	__Luteolibacter	__Luteolibacter pohnpeiensis	0	0	3	38	0	0	0	0
ASV1070	Bacteria	__Bacteroidota	__Cytophagia	__Cytophagales	__Reichenbachiellaceae	__Marinoscillum	__Marinoscillum luteum	0	0	0	0	16	5	0	27
ASV1071	Bacteria	__Pseudomonadota	__Alphaproteobacteria	__Hyphomicrobiales	__Breoghaniaceae	__Breoghania	__Breoghania corrubedonensis	0	0	0	0	6	10	19	9
ASV1072	Bacteria	__Bacteroidota	__Sphingobacteriia	__Sphingobacteriales	__Sphingobacteriaceae	__Parapedobacter	__Parapedobacter defluvii	0	0	0	0	0	27	19	0
ASV1073	Bacteria	__Bacteroidota	__Cytophagia	__Cytophagales	__Roseivirgaceae	__Roseivirga	__Roseivirga spongicola	0	0	0	0	0	0	51	0
ASV1074	Bacteria	__Bacteroidota	__Cytophagia	__Cytophagales	__Hymenobacteraceae	__Adhaeribacter	__Adhaeribacter terreus	13	0	0	0	19	0	0	17
ASV1075	Bacteria	__Bacteroidota	__Flavobacteriia	__Flavobacteriales	__Flavobacteriaceae	__Mangrovimonas	__Mangrovimonas xylaniphaga	0	18	0	0	0	0	32	0
ASV1076	Bacteria	__Pseudomonadota	__Alphaproteobacteria	__Rhodospirillales	__Acetobacteraceae	__Humitalea	__Humitalea rosea	0	0	8	23	5	0	0	0
ASV1077	Bacteria	__Pseudomonadota	__Alphaproteobacteria	__Rhodobacterales	__Roseobacteraceae	__Salipiger	__Salipiger mangrovisoli	0	0	0	41	0	0	0	0
ASV1078	Bacteria	__Bacteroidota	__Chitinophagia	__Chitinophagales	__Chitinophagaceae	__Chitinophaga	__Chitinophaga salinisoli	0	0	0	28	12	0	0	0
ASV1079	Bacteria	__Acidobacteriota	__Vicinamibacteria	__Vicinamibacterales	__Vicinamibacteraceae	__Vicinamibacter	__Vicinamibacter silvestris	0	0	0	29	0	0	17	0
ASV1080	Bacteria	__Actinomycetota	__Actinomycetes	__Propionibacteriales	__Nocardioidaceae	__Nocardioides	__Nocardioides malaquae	0	0	0	13	24	0	0	0
ASV1081	Bacteria	__Bacteroidota	__Flavobacteriia	__Flavobacteriales	__Flavobacteriaceae	__Allomuricauda	__Muricauda brasiliensis	0	0	0	14	0	0	0	27
ASV1082	Bacteria	__Pseudomonadota	__Gammaproteobacteria	__Chromatiales	__Ectothiorhodospiraceae	__Thioalkalivibrio	__Thioalkalivibrio denitrificans	0	0	0	0	0	0	46	0
ASV1083	Bacteria	__Pseudomonadota	__Betaproteobacteria	__Burkholderiales	__Oxalobacteraceae	__Noviherbaspirillum	__Noviherbaspirillum autotrophicum	0	0	0	0	0	0	0	45
ASV1084	Bacteria	__Actinomycetota	__Acidimicrobiia	__Acidimicrobiales	__Ilumatobacteraceae	__Ilumatobacter	__Ilumatobacter fluminis	36	0	9	0	0	0	0	0
ASV1085	Bacteria	__Myxococcota	__	__Polyangiales	__Polyangiaceae	__Jahnella	__Jahnella thaxteri	19	0	16	0	0	0	0	0
ASV1086	Bacteria	__Pseudomonadota	__Alphaproteobacteria	__Sphingomonadales	__Sphingomonadaceae	__Sphingopyxis	__Sphingopyxis solisilvae	0	58	0	0	0	0	0	0
ASV1087	Bacteria	__Pseudomonadota	__Gammaproteobacteria	__Cellvibrionales	__Microbulbiferaceae	__Microbulbifer	__Microbulbifer arenaceous	0	26	0	0	17	6	0	0
ASV1088	Bacteria	__Acidobacteriota	__Vicinamibacteria	__Vicinamibacterales	__Vicinamibacteraceae	__Vicinamibacter	__Vicinamibacter silvestris	0	25	0	20	0	0	0	0
ASV1089	Bacteria	__Planctomycetota	__Planctomycetia	__Planctomycetales	__Planctomycetaceae	__Thalassoglobus	__Thalassoglobus neptunius	0	17	0	0	17	4	12	0
ASV1090	Bacteria	__Pseudomonadota	__Gammaproteobacteria	__Cellvibrionales	__Halieaceae	__Haliea	__Haliea atlantica	0	16	0	0	0	0	23	10
ASV1091	Bacteria	__Actinomycetota	__Acidimicrobiia	__Acidimicrobiales	__Acidimicrobiaceae	__Aciditerrimonas	__Aciditerrimonas ferrireducens	0	0	14	18	0	0	0	0
ASV1092	Bacteria	__Bacillota	__Bacilli	__Bacillales	__Paenibacillaceae	__Paenibacillus	__Paenibacillus sinopodophylli	0	0	0	16	21	0	0	0
ASV1093	Bacteria	__Actinomycetota	__Actinomycetes	__Actinomycetales	__Actinomycetaceae	__Schaalia	__Schaalia canis	0	0	0	0	9	19	14	0
ASV1094	Bacteria	__Pseudomonadota	__Gammaproteobacteria	__Chromatiales	__Chromatiaceae	__Halochromatium	__Halochromatium glycolicum	0	0	0	0	0	7	42	0
ASV1095	Bacteria	__Pseudomonadota	__Gammaproteobacteria	__Chromatiales	__Chromatiaceae	__Rheinheimera	__Rheinheimera pleomorphica	0	0	0	0	0	0	48	0
ASV1096	Bacteria	__Pseudomonadota	__Alphaproteobacteria	__Hyphomicrobiales	__	__Nordella	__Nordella oligomobilis	11	0	15	9	0	0	0	0
ASV1097		__	__	__	__	__	__	0	11	0	17	6	0	10	0
ASV1098		__	__	__	__	__	__	0	10	8	23	0	0	0	0
ASV1099	Bacteria	__Pseudomonadota	__Alphaproteobacteria	__Rhodobacterales	__Paracoccaceae	__Paracoccus	__Paracoccus homiensis	0	0	30	0	0	0	0	0
ASV1100	Bacteria	__Pseudomonadota	__Alphaproteobacteria	__Caulobacterales	__Caulobacteraceae	__Caulobacter	__Caulobacter profundus	0	0	8	20	0	0	13	0
ASV1101	Bacteria	__Actinomycetota	__Actinomycetes	__Micrococcales	__Micrococcaceae	__Sinomonas	__Sinomonas halotolerans	0	0	7	5	0	0	0	25
ASV1102	Bacteria	__Pseudomonadota	__Alphaproteobacteria	__Rhodobacterales	__Roseobacteraceae	__Seohaeicola	__Seohaeicola nanhaiensis	0	0	0	39	0	0	0	0
ASV1103	Bacteria	__Pseudomonadota	__Gammaproteobacteria	__Xanthomonadales	__Xanthomonadaceae	__Luteimonas	__Luteimonas aestuarii	0	0	0	35	0	0	0	0
ASV1104	Bacteria	__Actinomycetota	__Actinomycetes	__Propionibacteriales	__Nocardioidaceae	__Nocardioides	__Nocardioides coralli	0	0	0	0	23	16	0	0
ASV1105	Bacteria	__Pseudomonadota	__Alphaproteobacteria	__Hyphomicrobiales	__Rhizobiaceae	__Shinella	__Shinella pollutisoli	0	0	0	0	25	10	12	0
ASV1106	Bacteria	__Pseudomonadota	__Alphaproteobacteria	__Kordiimonadales	__Temperatibacteraceae	__Gimibacter	__Gimibacter soli	0	0	0	0	0	0	45	0
ASV1107	Bacteria	__Verrucomicrobiota	__Verrucomicrobiae	__Verrucomicrobiales	__Verrucomicrobiaceae	__Roseibacillus	__Roseibacillus ponti	39	0	5	0	0	0	3	0
ASV1108		__	__	__	__	__	__	0	56	0	0	0	0	0	0
ASV1109	Bacteria	__Chloroflexota	__Tepidiformia	__Tepidiformales	__Tepidiformaceae	__Tepidiforma	__Tepidiforma bonchosmolovskayae	0	23	0	0	0	0	0	24
ASV1110	Bacteria	__Deinococcota	__Deinococci	__Trueperales	__Trueperaceae	__Truepera	__Truepera radiovictrix	0	12	14	0	0	3	0	7
ASV1111	Bacteria	__Planctomycetota	__Phycisphaerae	__Phycisphaerales	__Phycisphaeraceae	__Algisphaera	__Algisphaera agarilytica	0	11	4	0	11	9	10	0
ASV1112	Bacteria	__Pseudomonadota	__Betaproteobacteria	__Burkholderiales	__Comamonadaceae	__Hydrogenophaga	__Hydrogenophaga carboriunda	0	0	29	0	0	0	0	0
ASV1113	Bacteria	__Actinomycetota	__Actinomycetes	__Propionibacteriales	__Nocardioidaceae	__Marmoricola	__Marmoricola bigeumensis	0	0	13	12	0	0	9	0
ASV1114	Bacteria	__Gemmatimonadota	__Longimicrobiia	__Longimicrobiales	__Longimicrobiaceae	__Longimicrobium	__Longimicrobium terrae	0	0	0	0	17	0	20	0
ASV1115	Bacteria	__Pseudomonadota	__Alphaproteobacteria	__Rhodobacterales	__Paracoccaceae	__Rubribacterium	__Rubribacterium polymorphum	0	0	0	0	15	0	0	32
ASV1116	Bacteria	__Bacillota	__Bacilli	__Bacillales	__Thermoactinomycetaceae	__Paludifilum	__Paludifilum halophilum	0	0	0	0	0	0	40	0
ASV1117	Bacteria	__Pseudomonadota	__Alphaproteobacteria	__Sphingomonadales	__Erythrobacteraceae	__Aurantiacibacter	__Aurantiacibacter sediminis	0	0	0	0	0	0	43	0
ASV1118	Bacteria	__Pseudomonadota	__Betaproteobacteria	__Burkholderiales	__Sphaerotilaceae	__Azohydromonas	__Azohydromonas riparia	15	0	16	0	2	0	0	0
ASV1119	Bacteria	__Pseudomonadota	__Alphaproteobacteria	__Hyphomicrobiales	__Aurantimonadaceae	__Mangrovicella	__Mangrovicella endophytica	16	12	16	0	0	0	0	0
ASV1120	Bacteria	__Myxococcota	__	__Polyangiales	__Polyangiaceae	__Chondromyces	__Chondromyces lanuginosus	12	0	0	26	0	0	6	0
ASV1121	Bacteria	__Gemmatimonadota	__Gemmatimonadetes	__Gemmatimonadales	__Gemmatimonadaceae	__Gemmatirosa	__Gemmatirosa kalamazoonensis	10	12	5	5	9	0	0	0
ASV1122		__	__	__	__	__	__	0	8	8	14	4	0	0	0
ASV1123	Bacteria	__Myxococcota	__	__Polyangiales	__Polyangiaceae	__Polyangium	__Polyangium spumosum	0	0	26	0	0	10	0	0
ASV1124	Bacteria	__Myxococcota	__	__Haliangiales	__Kofleriaceae	__Haliangium	__Haliangium tepidum	0	0	11	21	0	0	0	0
ASV1125	Bacteria	__Pseudomonadota	__Alphaproteobacteria	__Rhodobacterales	__Paracoccaceae	__Psychromarinibacter	__Psychromarinibacter halotolerans	0	0	7	0	7	0	0	32
ASV1126		__	__	__	__	__	__	0	0	0	23	0	0	2	14
ASV1127	Bacteria	__Pseudomonadota	__Alphaproteobacteria	__Hyphomicrobiales	__Rhizobiaceae	__Rhizobium	__Rhizobium flavescens	0	0	0	11	0	23	0	0
ASV1128	Bacteria	__Bacteroidota	__Cytophagia	__Cytophagales	__Hymenobacteraceae	__Adhaeribacter	__Adhaeribacter aerophilus	0	0	0	0	23	0	20	0
ASV1129	Bacteria	__Actinomycetota	__Actinomycetes	__Micromonosporales	__Micromonosporaceae	__Micromonospora	__Micromonospora tarapacensis	0	0	0	0	0	0	46	0
ASV1130	Bacteria	__Bacillota	__Clostridia	__Moorellales	__Moorellaceae	__Thermanaeromonas	__Thermanaeromonas toyohensis	0	0	0	0	0	0	0	42
ASV1131	Bacteria	__Pseudomonadota	__Gammaproteobacteria	__Nevskiales	__Nevskiaceae	__Sinimarinibacterium	__Sinimarinibacterium flocculans	20	0	19	0	0	0	0	0
ASV1132	Bacteria	__Pseudomonadota	__Betaproteobacteria	__Burkholderiales	__Oxalobacteraceae	__Herminiimonas	__Herminiimonas fonticola	12	11	3	1	0	0	12	3
ASV1133	Bacteria	__Planctomycetota	__Planctomycetia	__Planctomycetales	__Planctomycetaceae	__Symmachiella	__Symmachiella macrocystis	10	13	0	13	12	0	0	0
ASV1134		__	__	__	__	__	__	7	16	0	8	12	0	0	0
ASV1135	Bacteria	__Pseudomonadota	__Alphaproteobacteria	__Hyphomicrobiales	__Hyphomicrobiaceae	__Hyphomicrobium	__Hyphomicrobium aestuarii	0	16	0	0	0	13	20	0
ASV1136	Bacteria	__Pseudomonadota	__Alphaproteobacteria	__Rhodobacterales	__Paracoccaceae	__Paracoccus	__Paracoccus acridae	0	0	25	0	0	0	0	0
ASV1137	Bacteria	__Bacteroidota	__Flavobacteriia	__Flavobacteriales	__Schleiferiaceae	__Owenweeksia	__Owenweeksia hongkongensis	0	0	19	0	0	0	4	9
ASV1138	Bacteria	__Bacillota	__Clostridia	__Natranaerobiales	__Natranaerobiaceae	__Natranaerobaculum	__Natranaerobaculum magadiense	0	0	7	21	0	6	0	0
ASV1139	Bacteria	__Pseudomonadota	__Alphaproteobacteria	__Rhodospirillales	__Azospirillaceae	__Desertibacter	__Desertibacter xinjiangensis	0	0	0	29	0	0	0	7
ASV1140	Bacteria	__Bacteroidota	__Flavobacteriia	__Flavobacteriales	__Crocinitomicaceae	__Fluviicola	__Fluviicola chungangensis	0	0	0	18	0	17	0	0
ASV1141	Bacteria	__Pseudomonadota	__Alphaproteobacteria	__Caulobacterales	__Caulobacteraceae	__Brevundimonas	__Brevundimonas basaltis	0	0	0	17	0	0	0	22
ASV1142	Bacteria	__Planctomycetota	__Planctomycetia	__Pirellulales	__Lacipirellulaceae	__Aeoliella	__Aeoliella mucimassa	0	0	0	0	0	41	0	0
ASV1143	Bacteria	__Myxococcota	__	__Polyangiales	__Sandaracinaceae	__Sandaracinus	__Sandaracinus amylolyticus	26	0	6	0	0	9	0	0
ASV1144	Bacteria	__Pseudomonadota	__Alphaproteobacteria	__Hyphomicrobiales	__Kaistiaceae	__Bauldia	__Bauldia consociata	25	0	5	0	0	0	0	0
ASV1145	Bacteria	__Bacteroidota	__Chitinophagia	__Chitinophagales	__Chitinophagaceae	__Mucibacter	__Mucibacter soli	19	21	0	0	0	0	11	0
ASV1146		__	__	__	__	__	__	7	16	3	2	0	0	8	5
ASV1147	Bacteria	__Verrucomicrobiota	__Verrucomicrobiae	__Verrucomicrobiales	__Verrucomicrobiaceae	__Luteolibacter	__Luteolibacter flavescens	7	19	6	0	0	0	11	0
ASV1148	Bacteria	__Bacteroidota	__Flavobacteriia	__Flavobacteriales	__Crocinitomicaceae	__Fluviicola	__Fluviicola hefeinensis	4	7	15	0	10	0	6	0
ASV1149	Bacteria	__Bacteroidota	__Chitinophagia	__Chitinophagales	__Chitinophagaceae	__Chitinophaga	__Chitinophaga cymbidii	0	30	0	15	0	0	0	0
ASV1150	Bacteria	__Actinomycetota	__Actinomycetes	__Streptosporangiales	__Thermomonosporaceae	__Actinoallomurus	__Actinoallomurus purpureus	0	10	0	0	6	22	5	3
ASV1151	Bacteria	__Pseudomonadota	__Alphaproteobacteria	__Micropepsales	__Micropepsaceae	__Micropepsis	__Micropepsis pineolensis	0	6	0	0	10	7	6	10
ASV1152	Bacteria	__Pseudomonadota	__Alphaproteobacteria	__Hyphomicrobiales	__Phyllobacteriaceae	__Mesorhizobium	__Mesorhizobium helmanticense	0	0	8	22	0	0	0	0
ASV1153	Bacteria	__Pseudomonadota	__Gammaproteobacteria	__Oceanospirillales	__Oceanospirillaceae	__Marinobacterium	__Marinobacterium aestuariivivens	0	0	0	32	0	0	0	0
ASV1154	Bacteria	__Pseudomonadota	__Gammaproteobacteria	__Xanthomonadales	__Xanthomonadaceae	__Lysobacter	__Lysobacter caseinilyticus	0	0	0	0	15	0	28	0
ASV1155	Bacteria	__Planctomycetota	__Planctomycetia	__Planctomycetales	__Planctomycetaceae	__Symmachiella	__Symmachiella macrocystis	0	0	0	0	8	8	13	7
ASV1156	Bacteria	__Pseudomonadota	__Alphaproteobacteria	__Micropepsales	__Micropepsaceae	__Rhizomicrobium	__Rhizomicrobium palustre	0	0	0	0	9	12	23	0
ASV1157	Bacteria	__Pseudomonadota	__Gammaproteobacteria	__Chromatiales	__Ectothiorhodospiraceae	__Thioalkalivibrio	__Thioalkalivibrio sulfidiphilus	0	0	0	0	8	30	0	0
ASV1158	Bacteria	__Bacillota	__Bacilli	__Bacillales	__Thermoactinomycetaceae	__Paludifilum	__Paludifilum halophilum	0	0	0	0	0	0	41	0
ASV1159	Bacteria	__Actinomycetota	__Actinomycetes	__Propionibacteriales	__Nocardioidaceae	__Aeromicrobium	__Aeromicrobium stalagmiti	27	0	10	0	0	0	0	0
ASV1160	Bacteria	__Pseudomonadota	__Alphaproteobacteria	__Hyphomicrobiales	__Blastochloridaceae	__Blastochloris	__Blastochloris sulfoviridis	26	0	0	19	0	0	0	0
ASV1161		__	__	__	__	__	__	10	0	0	21	0	0	4	7
ASV1162	Bacteria	__Chloroflexota	__Tepidiformia	__Tepidiformales	__Tepidiformaceae	__Tepidiforma	__Tepidiforma bonchosmolovskayae	8	15	4	0	0	0	0	11
ASV1163	Bacteria	__Bacteroidota	__Flavobacteriia	__Flavobacteriales	__Vicingaceae	__Vicingus	__Vicingus serpentipes	7	0	2	18	0	0	5	0
ASV1164	Bacteria	__Actinomycetota	__Actinomycetes	__Micromonosporales	__Micromonosporaceae	__Natronosporangium	__Natronosporangium hydrolyticum	0	25	0	10	0	0	7	0
ASV1165	Bacteria	__Pseudomonadota	__Alphaproteobacteria	__Hyphomicrobiales	__Rhodovibrionaceae	__Fodinicurvata	__Fodinicurvata halophila	0	23	0	0	21	0	0	0
ASV1166	Bacteria	__Pseudomonadota	__Gammaproteobacteria	__Chromatiales	__Thioprofundaceae	__Thioprofundum	__Thioprofundum hispidum	0	21	0	0	16	0	0	4
ASV1167	Bacteria	__Bacteroidota	__Cytophagia	__Cytophagales	__Fulvivirgaceae	__Ohtaekwangia	__Ohtaekwangia koreensis	0	11	9	0	0	0	6	11
ASV1168	Bacteria	__Pseudomonadota	__Gammaproteobacteria	__Moraxellales	__Moraxellaceae	__Moraxella	__Moraxella osloensis	0	0	14	12	4	0	0	0
ASV1169	Bacteria	__Planctomycetota	__Planctomycetia	__Planctomycetales	__Planctomycetaceae	__Gimesia	__Gimesia benthica	0	0	0	36	0	0	0	0
ASV1170	Bacteria	__Pseudomonadota	__Alphaproteobacteria	__Hyphomicrobiales	__Rhodovibrionaceae	__Fodinicurvata	__Fodinicurvata halophila	0	0	0	36	0	0	0	0
ASV1171	Bacteria	__Pseudomonadota	__Betaproteobacteria	__Burkholderiales	__Comamonadaceae	__Ramlibacter	__Ramlibacter pinisoli	0	0	0	18	12	0	0	0
ASV1172	Bacteria	__Pseudomonadota	__Alphaproteobacteria	__Rhodospirillales	__Geminicoccaceae	__Geminicoccus	__Geminicoccus roseus	0	0	0	8	0	24	0	0
ASV1173	Bacteria	__Pseudomonadota	__Alphaproteobacteria	__Hyphomicrobiales	__Devosiaceae	__Devosia	__Devosia pacifica	0	0	0	13	0	13	0	13
ASV1174	Bacteria	__Actinomycetota	__Actinomycetes	__Kitasatosporales	__Streptomycetaceae	__Wenjunlia	__Wenjunlia vitaminophila	0	0	0	0	16	6	20	0
ASV1175	Bacteria	__Actinomycetota	__Actinomycetes	__Kineosporiales	__Kineosporiaceae	__Thalassiella	__Thalassiella azotivora	0	0	0	0	5	33	0	0
ASV1176	Bacteria	__Bacteroidota	__Flavobacteriia	__Flavobacteriales	__Crocinitomicaceae	__Fluviicola	__Fluviicola chungangensis	0	0	0	0	0	36	0	0
ASV1177	Bacteria	__Rhodothermota	__Rhodothermia	__Rhodothermales	__Salisaetaceae	__Roseithermus	__Roseithermus sacchariphilus	0	0	0	0	0	7	23	10
ASV1178	Bacteria	__Pseudomonadota	__Gammaproteobacteria	__Xanthomonadales	__Xanthomonadaceae	__Lysobacter	__Lysobacter terrigena	18	0	14	0	0	0	0	0
ASV1179	Bacteria	__Actinomycetota	__Actinomycetes	__Propionibacteriales	__Nocardioidaceae	__Nocardioides	__Nocardioides hungaricus	20	0	16	0	0	0	0	0
ASV1180		__	__	__	__	__	__	17	8	11	0	0	0	0	0
ASV1181	Bacteria	__Chloroflexota	__Tepidiformia	__Tepidiformales	__Tepidiformaceae	__Tepidiforma	__Tepidiforma bonchosmolovskayae	10	11	0	4	3	7	0	6
ASV1182	Bacteria	__Chloroflexota	__Tepidiformia	__Tepidiformales	__Tepidiformaceae	__Tepidiforma	__Tepidiforma bonchosmolovskayae	6	9	0	0	10	0	11	7
ASV1183	Bacteria	__	__Deltaproteobacteria	__Bradymonadales	__Microvenatoraceae	__Microvenator	__Microvenator marinus	6	8	0	10	7	0	0	8
ASV1184	Bacteria	__Pseudomonadota	__Alphaproteobacteria	__Hyphomicrobiales	__Rhizobiaceae	__Pararhizobium	__Pararhizobium haloflavum	3	0	0	0	12	1	19	6
ASV1185	Bacteria	__Pseudomonadota	__Gammaproteobacteria	__Oceanospirillales	__Halomonadaceae	__Halomonas	__Halomonas azerbaijanica	0	35	0	0	12	0	0	0
ASV1186	Bacteria	__Pseudomonadota	__Betaproteobacteria	__Burkholderiales	__	__Thiobacter	__Thiobacter subterraneus	0	32	0	0	14	0	0	0
ASV1187	Bacteria	__Bacteroidota	__Cytophagia	__Cytophagales	__Hymenobacteraceae	__Adhaeribacter	__Adhaeribacter aerophilus	0	28	0	0	18	0	0	0
ASV1188	Bacteria	__Pseudomonadota	__Alphaproteobacteria	__Hyphomicrobiales	__Rhodovibrionaceae	__Fodinicurvata	__Fodinicurvata fenggangensis	0	22	0	0	13	0	0	7
ASV1189	Bacteria	__Actinomycetota	__Acidimicrobiia	__Acidimicrobiales	__Iamiaceae	__Actinomarinicola	__Actinomarinicola tropica	0	18	14	0	0	0	10	0
ASV1190	Bacteria	__Bacteroidota	__Flavobacteriia	__Flavobacteriales	__Flavobacteriaceae	__Zeaxanthinibacter	__Zeaxanthinibacter aestuarii	0	18	0	0	21	0	0	0
ASV1191	Bacteria	__Bacteroidota	__Cytophagia	__Cytophagales	__Fulvivirgaceae	__Fulvivirga	__Fulvivirga lutea	0	5	8	0	14	0	0	6
ASV1192	Bacteria	__Pseudomonadota	__Gammaproteobacteria	__Moraxellales	__Moraxellaceae	__Acinetobacter	__Acinetobacter lwoffii	0	0	25	0	0	0	0	0
ASV1193	Bacteria	__Pseudomonadota	__Alphaproteobacteria	__Hyphomicrobiales	__Rhizobiaceae	__Ensifer	__Ensifer adhaerens	0	0	27	0	0	0	0	0
ASV1194	Bacteria	__Actinomycetota	__Acidimicrobiia	__Acidimicrobiales	__Iamiaceae	__Actinomarinicola	__Actinomarinicola tropica	0	0	8	0	0	19	0	7
ASV1195	Bacteria	__Chloroflexota	__Tepidiformia	__Tepidiformales	__Tepidiformaceae	__Tepidiforma	__Tepidiforma bonchosmolovskayae	0	0	6	0	16	11	0	0
ASV1196	Bacteria	__Pseudomonadota	__Alphaproteobacteria	__Hyphomicrobiales	__Methylobacteriaceae	__Microvirga	__Microvirga makkahensis	0	0	0	0	15	18	0	5
ASV1197	Bacteria	__Pseudomonadota	__Alphaproteobacteria	__Emcibacterales	__Govaniaceae	__Govania	__Govania unica	0	0	0	0	7	27	0	0
ASV1198	Bacteria	__Acidobacteriota	__Thermoanaerobaculia	__Thermoanaerobaculales	__Thermoanaerobaculaceae	__Thermoanaerobaculum	__Thermoanaerobaculum aquaticum	0	0	0	0	0	35	0	0
ASV1199	Bacteria	__Chloroflexota	__Anaerolineae	__Anaerolineales	__Anaerolineaceae	__Bellilinea	__Bellilinea caldifistulae	0	0	0	0	0	31	0	0
ASV1200	Bacteria	__Bacillota	__Bacilli	__Bacillales	__Bacillaceae	__Niallia	__Niallia endozanthoxylica	0	0	0	0	0	38	0	0
ASV1201		__	__	__	__	__	__	0	0	0	0	0	0	38	0
ASV1202		__	__	__	__	__	__	0	0	0	0	0	0	0	41
ASV1203	Bacteria	__Pseudomonadota	__Gammaproteobacteria	__Pseudomonadales	__Marinobacteraceae	__Marinobacter	__Marinobacter zhanjiangensis	12	0	3	7	0	0	0	18
ASV1204		__	__	__	__	__	__	3	7	0	0	6	14	3	8
ASV1205	Bacteria	__Pseudomonadota	__Alphaproteobacteria	__Sphingomonadales	__Sphingomonadaceae	__Novosphingobium	__Novosphingobium marinum	0	21	0	0	5	0	15	0
ASV1206	Bacteria	__Pseudomonadota	__Alphaproteobacteria	__Rhodospirillales	__Rhodospirillaceae	__Ferruginivarius	__Ferruginivarius sediminum	0	19	0	0	13	0	0	9
ASV1207	Bacteria	__Bacillota	__Bacilli	__Bacillales	__Paenibacillaceae	__Paenibacillus	__Paenibacillus paridis	0	15	21	0	0	0	0	0
ASV1208	Bacteria	__Rhodothermota	__Rhodothermia	__Rhodothermales	__Rubricoccaceae	__Rubrivirga	__Rubrivirga profundi	0	8	3	12	10	0	0	0
ASV1209	Bacteria	__Bacteroidota	__Chitinophagia	__Chitinophagales	__Chitinophagaceae	__Parasegetibacter	__Parasegetibacter luojiensis	0	0	27	0	0	0	0	0
ASV1210	Bacteria	__Pseudomonadota	__Alphaproteobacteria	__Hyphomicrobiales	__Rhizobiaceae	__Rhizobium	__Rhizobium helanshanense	0	0	27	0	0	0	0	0
ASV1211	Bacteria	__Pseudomonadota	__Gammaproteobacteria	__Cellvibrionales	__Porticoccaceae	__Porticoccus	__Porticoccus litoralis	0	0	0	14	5	0	12	0
ASV1212	Bacteria	__Pseudomonadota	__Alphaproteobacteria	__Iodidimonadales	__Iodidimonadaceae	__Iodidimonas	__Iodidimonas gelatinilytica	0	0	0	19	0	0	0	21
ASV1213	Bacteria	__Deinococcota	__Deinococci	__Trueperales	__Trueperaceae	__Truepera	__Truepera radiovictrix	0	0	0	0	10	11	0	18
ASV1214	Bacteria	__Pseudomonadota	__Alphaproteobacteria	__Hyphomicrobiales	__Tepidamorphaceae	__Tepidamorphus	__Tepidamorphus gemmatus	0	0	0	0	0	32	0	0
ASV1215	Bacteria	__Bacillota	__Clostridia	__Eubacteriales	__Clostridiaceae	__Alkaliphilus	__Alkaliphilus flagellatus	0	0	0	0	0	27	10	0
ASV1216	Bacteria	__Planctomycetota	__Planctomycetia	__Pirellulales	__Thermoguttaceae	__Thermostilla	__Thermostilla marina	0	0	0	0	0	18	0	22
ASV1217	Bacteria	__Verrucomicrobiota	__Verrucomicrobiae	__Limisphaerales	__Fontisphaeraceae	__Fontisphaera	__Fontisphaera persica	0	0	0	0	0	6	3	31
ASV1218	Bacteria	__Pseudomonadota	__Alphaproteobacteria	__Sphingomonadales	__Sphingomonadaceae	__Novosphingobium	__Novosphingobium arabidopsis	45	0	0	0	0	0	0	0
ASV1219	Bacteria	__Planctomycetota	__Planctomycetia	__Pirellulales	__Lacipirellulaceae	__Aeoliella	__Aeoliella mucimassa	27	0	14	0	0	0	0	0
ASV1220	Bacteria	__Pseudomonadota	__Alphaproteobacteria	__Sphingomonadales	__Sphingomonadaceae	__Novosphingobium	__Novosphingobium aureum	15	0	15	0	0	0	0	0
ASV1221	Bacteria	__Actinomycetota	__Actinomycetes	__Kitasatosporales	__Streptomycetaceae	__Streptomyces	__Streptomyces carpinensis	12	0	14	0	0	0	0	0
ASV1222	Bacteria	__Verrucomicrobiota	__Verrucomicrobiae	__Limisphaerales	__Fontisphaeraceae	__Fontisphaera	__Fontisphaera persica	13	13	3	0	0	0	14	0
ASV1223		__	__	__	__	__	__	0	27	2	0	0	0	11	0
ASV1224	Bacteria	__Planctomycetota	__Planctomycetia	__Planctomycetales	__Planctomycetaceae	__Gimesia	__Gimesia fumaroli	0	10	0	0	4	7	8	8
ASV1225	Bacteria	__Chloroflexota	__Caldilineae	__Caldilineales	__Caldilineaceae	__Litorilinea	__Litorilinea aerophila	0	0	17	0	0	20	0	0
ASV1226	Bacteria	__Actinomycetota	__Actinomycetes	__Pseudonocardiales	__Pseudonocardiaceae	__Goodfellowiella	__Goodfellowiella coeruleoviolacea	0	0	6	0	0	33	0	0
ASV1227	Bacteria	__Actinomycetota	__Actinomycetes	__Mycobacteriales	__Corynebacteriaceae	__Corynebacterium	__Corynebacterium lujinxingii	0	0	0	32	0	0	0	0
ASV1228	Bacteria	__Pseudomonadota	__Gammaproteobacteria	__Xanthomonadales	__Xanthomonadaceae	__Lysobacter	__Lysobacter spongiicola	0	0	0	31	0	0	0	0
ASV1229	Bacteria	__Pseudomonadota	__Alphaproteobacteria	__Hyphomicrobiales	__Rhizobiaceae	__Mycoplana	__Mycoplana ramosa	0	0	0	7	18	5	0	0
ASV1230	Bacteria	__Planctomycetota	__Planctomycetia	__Pirellulales	__Pirellulaceae	__Roseimaritima	__Roseimaritima multifibrata	0	0	0	0	20	0	0	15
ASV1231	Bacteria	__Actinomycetota	__Actinomycetes	__Micrococcales	__Microbacteriaceae	__Protaetiibacter	__Protaetiibacter intestinalis	0	0	0	0	0	34	0	0
ASV1232		__	__	__	__	__	__	0	0	0	0	0	0	33	4
ASV1233	Bacteria	__Pseudomonadota	__Alphaproteobacteria	__Sphingomonadales	__Sphingomonadaceae	__Novosphingobium	__Novosphingobium chloroacetimidivorans	0	0	0	0	0	0	0	29
ASV1234	Bacteria	__Actinomycetota	__Actinomycetes	__Kitasatosporales	__Streptomycetaceae	__Streptomyces	__Streptomyces spirodelae	0	0	0	0	0	0	0	39
ASV1235	Bacteria	__Planctomycetota	__Planctomycetia	__Pirellulales	__Lacipirellulaceae	__Aeoliella	__Aeoliella mucimassa	25	0	0	0	0	0	0	16
ASV1236	Bacteria	__Actinomycetota	__Acidimicrobiia	__Acidimicrobiales	__Acidimicrobiaceae	__Aciditerrimonas	__Aciditerrimonas ferrireducens	17	0	5	9	0	0	0	0
ASV1237	Bacteria	__Pseudomonadota	__Alphaproteobacteria	__Hyphomicrobiales	__Phyllobacteriaceae	__Mesorhizobium	__Mesorhizobium soli	0	35	0	0	0	0	13	0
ASV1238	Bacteria	__Bdellovibrionota	__Bdellovibrionia	__Bdellovibrionales	__Pseudobdellovibrionaceae	__Bdellovibrio	__Bdellovibrio bacteriovorus	0	14	0	0	14	0	0	14
ASV1239	Bacteria	__Planctomycetota	__Planctomycetia	__Planctomycetales	__Planctomycetaceae	__Symmachiella	__Symmachiella macrocystis	0	8	0	0	3	7	0	12
ASV1240	Bacteria	__Actinomycetota	__Actinomycetes	__Micrococcales	__Promicromonosporaceae	__Myceligenerans	__Myceligenerans halotolerans	0	7	0	15	0	0	17	0
ASV1241	Bacteria	__Myxococcota	__Myxococcia	__Myxococcales	__	__Enhygromyxa	__Enhygromyxa salina	0	0	22	0	0	0	0	0
ASV1242	Bacteria	__Pseudomonadota	__Gammaproteobacteria	__Nevskiales	__Steroidobacteraceae	__Steroidobacter	__Steroidobacter agaridevorans	0	0	18	0	0	0	11	0
ASV1243	Bacteria	__Actinomycetota	__Acidimicrobiia	__Acidimicrobiales	__Ilumatobacteraceae	__Desertimonas	__Desertimonas flava	0	0	11	19	0	0	0	0
ASV1244	Bacteria	__Gemmatimonadota	__Gemmatimonadetes	__Gemmatimonadales	__Gemmatimonadaceae	__Gemmatimonas	__Gemmatimonas phototrophica	0	0	0	0	15	4	16	0
ASV1245	Bacteria	__Actinomycetota	__Actinomycetes	__Micrococcales	__Microbacteriaceae	__Microbacterium	__Microbacterium lacusdiani	0	0	0	0	17	0	0	15
ASV1246	Bacteria	__Bacteroidota	__Chitinophagia	__Chitinophagales	__Chitinophagaceae	__Flavipsychrobacter	__Flavipsychrobacter stenotrophus	0	0	0	0	11	0	22	0
ASV1247	Bacteria	__Planctomycetota	__Planctomycetia	__Pirellulales	__Pirellulaceae	__Roseimaritima	__Roseimaritima multifibrata	0	0	0	0	13	6	11	0
ASV1248	Bacteria	__Pseudomonadota	__Alphaproteobacteria	__Hyphomicrobiales	__Stappiaceae	__Pseudovibrio	__Pseudovibrio denitrificans	0	0	0	0	7	0	26	4
ASV1249	Bacteria	__Actinomycetota	__Actinomycetes	__Micrococcales	__Micrococcaceae	__Arthrobacter	__Arthrobacter paludis	0	0	0	0	0	33	0	0
ASV1250	Bacteria	__Actinomycetota	__Actinomycetes	__Kitasatosporales	__Streptomycetaceae	__Streptomyces	__Streptomyces acidicola	0	0	0	0	0	36	0	0
ASV1251		__	__	__	__	__	__	0	0	0	0	0	12	7	16
ASV1252		__	__	__	__	__	__	0	0	0	0	0	0	0	36
ASV1253	Bacteria	__Pseudomonadota	__Gammaproteobacteria	__Pseudomonadales	__Pseudomonadaceae	__Pseudomonas	__Pseudomonas phenolilytica	40	0	0	0	0	0	0	0
ASV1254	Bacteria	__Bacillota	__Bacilli	__Bacillales	__Paenibacillaceae	__Paenibacillus	__Paenibacillus paridis	21	0	0	0	0	0	0	17
ASV1255	Bacteria	__Bacteroidota	__Sphingobacteriia	__Sphingobacteriales	__Sphingobacteriaceae	__Olivibacter	__Olivibacter jilunii	8	8	14	0	0	0	0	3
ASV1256	Bacteria	__Pseudomonadota	__Gammaproteobacteria	__Thiotrichales	__Piscirickettsiaceae	__Methylophaga	__Methylophaga thiooxydans	4	0	0	0	0	0	9	19
ASV1257	Bacteria	__Pseudomonadota	__Betaproteobacteria	__Burkholderiales	__Oxalobacteraceae	__Noviherbaspirillum	__Noviherbaspirillum arenae	0	47	0	0	0	0	0	0
ASV1258	Bacteria	__Pseudomonadota	__Gammaproteobacteria	__Pseudomonadales	__Marinobacteraceae	__Marinobacter	__Marinobacter aquaticus	0	47	0	0	0	0	0	0
ASV1259	Bacteria	__Pseudomonadota	__Alphaproteobacteria	__Hyphomicrobiales	__Methylocystaceae	__Methylosinus	__Methylosinus trichosporium	0	36	0	0	7	0	0	0
ASV1260		__	__	__	__	__	__	0	29	0	0	0	0	14	0
ASV1261	Bacteria	__Pseudomonadota	__Alphaproteobacteria	__Hyphomicrobiales	__Rhodovibrionaceae	__Pelagibius	__Pelagibius litoralis	0	15	0	0	16	9	0	0
ASV1262	Bacteria	__Pseudomonadota	__Alphaproteobacteria	__Sphingomonadales	__Sphingomonadaceae	__Sphingomonas	__Sphingomonas flavalba	0	0	24	0	0	0	0	0
ASV1263	Bacteria	__Pseudomonadota	__Gammaproteobacteria	__Pseudomonadales	__Pseudomonadaceae	__Pseudomonas	__Pseudomonas tianjinensis	0	0	23	0	0	0	0	0
ASV1264	Bacteria	__Bacteroidota	__Flavobacteriia	__Flavobacteriales	__Vicingaceae	__Vicingus	__Vicingus serpentipes	0	0	23	0	8	0	0	0
ASV1265	Bacteria	__Pseudomonadota	__Alphaproteobacteria	__Hyphomicrobiales	__Rhizobiaceae	__Georhizobium	__Georhizobium profundi	0	0	14	11	0	0	0	0
ASV1266	Bacteria	__Bacillota	__Bacilli	__Bacillales	__Bacillaceae	__Bacillus	__Bacillus xiapuensis	0	0	3	0	0	0	0	30
ASV1267	Bacteria	__Pseudomonadota	__Gammaproteobacteria	__Alteromonadales	__Alteromonadaceae	__Alishewanella	__Alishewanella aestuarii	0	0	0	20	9	0	0	0
ASV1268	Bacteria	__Bacteroidota	__Flavobacteriia	__Flavobacteriales	__Schleiferiaceae	__Owenweeksia	__Owenweeksia hongkongensis	0	0	0	8	15	9	0	0
ASV1269	Bacteria	__Actinomycetota	__Actinomycetes	__Propionibacteriales	__Actinopolymorphaceae	__Actinopolymorpha	__Actinopolymorpha rutila	0	0	0	0	8	7	19	0
ASV1270	Bacteria	__Bacillota	__	__	__	__Hydrogenispora	__Hydrogenispora ethanolica	0	0	0	0	0	30	0	0
ASV1271	Bacteria	__Pseudomonadota	__Alphaproteobacteria	__Hyphomicrobiales	__Rhizobiaceae	__Neorhizobium	__Neorhizobium vignae	0	0	0	0	0	38	0	0
ASV1272	Bacteria	__Pseudomonadota	__Gammaproteobacteria	__Moraxellales	__Moraxellaceae	__Cavicella	__Cavicella subterranea	0	0	0	0	0	16	11	0
ASV1273	Bacteria	__Pseudomonadota	__Gammaproteobacteria	__Chromatiales	__Ectothiorhodospiraceae	__Thioalkalivibrio	__Thioalkalivibrio denitrificans	0	0	0	0	0	0	36	0
ASV1274	Bacteria	__Planctomycetota	__Planctomycetia	__Pirellulales	__Lacipirellulaceae	__Lacipirellula	__Lacipirellula limnantheis	23	0	11	0	0	0	0	0
ASV1275	Bacteria	__Bacteroidota	__Cytophagia	__Cytophagales	__Fulvivirgaceae	__Fulvivirga	__Fulvivirga lutimaris	11	0	5	0	8	0	0	11
ASV1276	Bacteria	__Pseudomonadota	__Alphaproteobacteria	__Hyphomicrobiales	__Propylenellaceae	__Propylenella	__Propylenella binzhouense	8	0	0	11	17	0	0	0
ASV1277	Bacteria	__Verrucomicrobiota	__Verrucomicrobiae	__Limisphaerales	__Limisphaeraceae	__Limisphaera	__Limisphaera ngatamarikiensis	0	20	0	0	0	0	0	15
ASV1278	Bacteria	__Pseudomonadota	__Alphaproteobacteria	__Hyphomicrobiales	__Devosiaceae	__Devosia	__Devosia pacifica	0	17	0	0	6	14	0	0
ASV1279	Bacteria	__Actinomycetota	__Acidimicrobiia	__Acidimicrobiales	__Iamiaceae	__Rhabdothermincola	__Rhabdothermincola salaria	0	0	23	0	0	0	0	0
ASV1280	Bacteria	__Pseudomonadota	__Gammaproteobacteria	__Pseudomonadales	__Pseudomonadaceae	__Pseudomonas	__Pseudomonas straminea	0	0	0	23	8	0	0	0
ASV1281	Bacteria	__Pseudomonadota	__Betaproteobacteria	__Burkholderiales	__Oxalobacteraceae	__Massilia	__Massilia eburnea	0	0	0	0	28	0	0	7
ASV1282	Bacteria	__Bacteroidota	__Cytophagia	__Cytophagales	__Cyclobacteriaceae	__Algoriphagus	__Algoriphagus aestuarii	0	0	0	0	16	0	21	0
ASV1283	Bacteria	__Verrucomicrobiota	__Opitutae	__Opitutales	__Alterococcaeae	__Alterococcus	__Alterococcus agarolyticus	0	0	0	0	10	24	0	0
ASV1284	Bacteria	__Pseudomonadota	__Alphaproteobacteria	__Hyphomicrobiales	__Rhizobiaceae	__Fererhizobium	__Fererhizobium litorale	0	0	0	0	7	25	0	0
ASV1285	Bacteria	__Pseudomonadota	__Gammaproteobacteria	__Thiohalobacterales	__Thiohalobacteraceae	__Thiohalobacter	__Thiohalobacter thiocyanaticus	0	0	0	0	10	7	5	14
ASV1286		__	__	__	__	__	__	0	0	0	0	0	31	0	0
ASV1287	Bacteria	__Pseudomonadota	__Alphaproteobacteria	__Rhodospirillales	__Rhodospirillaceae	__Algihabitans	__Algihabitans albus	0	0	0	0	0	18	22	0
ASV1288	Bacteria	__Chloroflexota	__Caldilineae	__Caldilineales	__Caldilineaceae	__Litorilinea	__Litorilinea aerophila	0	0	0	0	0	0	0	33
ASV1289	Bacteria	__Actinomycetota	__Actinomycetes	__Pseudonocardiales	__Pseudonocardiaceae	__Saccharopolyspora	__Saccharopolyspora aridisoli	0	0	0	0	0	0	0	32
ASV1290	Bacteria	__Pseudomonadota	__Gammaproteobacteria	__Nevskiales	__Steroidobacteraceae	__Steroidobacter	__Steroidobacter denitrificans	21	0	10	0	0	0	0	0
ASV1291	Bacteria	__Bacteroidota	__Cytophagia	__Cytophagales	__Fulvivirgaceae	__Fulvivirga	__Fulvivirga lutimaris	16	0	0	16	0	0	0	0
ASV1292	Bacteria	__Planctomycetota	__Planctomycetia	__Pirellulales	__Lacipirellulaceae	__Adhaeretor	__Adhaeretor mobilis	13	13	9	0	6	0	0	0
ASV1293	Bacteria	__Bacteroidota	__Chitinophagia	__Chitinophagales	__Chitinophagaceae	__Flavipsychrobacter	__Flavipsychrobacter stenotrophus	9	0	0	0	0	0	0	29
ASV1294	Bacteria	__Planctomycetota	__Planctomycetia	__Pirellulales	__Pirellulaceae	__Pirellula	__Pirellula staleyi	6	7	0	0	9	10	0	0
ASV1295	Bacteria	__Actinomycetota	__Acidimicrobiia	__Acidimicrobiales	__Iamiaceae	__Actinomarinicola	__Actinomarinicola tropica	0	20	0	0	0	20	0	0
ASV1296	Bacteria	__Pseudomonadota	__Alphaproteobacteria	__Hyphomicrobiales	__Methylocystaceae	__Methylosinus	__Methylosinus trichosporium	0	19	0	0	0	0	0	19
ASV1297	Bacteria	__Myxococcota	__Myxococcia	__Myxococcales	__Myxococcaceae	__Corallococcus	__Corallococcus aberystwythensis	0	10	0	0	5	20	0	0
ASV1298	Bacteria	__Planctomycetota	__Planctomycetia	__Pirellulales	__Lacipirellulaceae	__Pseudobythopirellula	__Pseudobythopirellula maris	0	5	0	0	0	0	34	0
ASV1299	Bacteria	__Pseudomonadota	__Gammaproteobacteria	__Chromatiales	__Thioprofundaceae	__Thioprofundum	__Thioprofundum lithotrophicum	0	2	0	0	10	14	0	11
ASV1300	Bacteria	__Bdellovibrionota	__Bdellovibrionia	__Bdellovibrionales	__Pseudobdellovibrionaceae	__Bdellovibrio	__Bdellovibrio bacteriovorus	0	0	10	0	0	0	24	0
ASV1301		__	__	__	__	__	__	0	0	0	29	0	0	0	0
ASV1302	Bacteria	__Bacillota	__Bacilli	__Bacillales	__Bacillaceae	__Bacillus	__Bacillus dakarensis	0	0	0	33	0	0	0	0
ASV1303	Bacteria	__Bacteroidota	__Flavobacteriia	__Flavobacteriales	__Flavobacteriaceae	__Flavobacterium	__Flavobacterium suzhouense	0	0	0	33	0	0	0	0
ASV1304	Bacteria	__Pseudomonadota	__Alphaproteobacteria	__Hyphomicrobiales	__	__Terrihabitans	__Terrihabitans soli	0	0	0	29	0	0	0	0
ASV1305	Bacteria	__Bacillota	__Bacilli	__Bacillales	__Alicyclobacillaceae	__Tumebacillus	__Tumebacillus algifaecis	0	0	0	32	0	0	0	0
ASV1306	Bacteria	__Pseudomonadota	__Alphaproteobacteria	__Hyphomicrobiales	__Pleomorphomonadaceae	__Oharaeibacter	__Oharaeibacter diazotrophicus	0	0	0	26	0	0	0	0
ASV1307	Bacteria	__Actinomycetota	__Actinomycetes	__Mycobacteriales	__Nocardiaceae	__Prescottella	__Prescottella subtropica	0	0	0	8	0	0	0	22
ASV1308	Bacteria	__Verrucomicrobiota	__Spartobacteria	__Chthoniobacterales	__Chthoniobacteraceae	__Chthoniobacter	__Chthoniobacter flavus	0	0	0	8	17	0	0	9
ASV1309	Bacteria	__Verrucomicrobiota	__Spartobacteria	__Chthoniobacterales	__Chthoniobacteraceae	__Chthoniobacter	__Chthoniobacter flavus	0	0	0	0	32	0	0	0
ASV1310	Bacteria	__Pseudomonadota	__Alphaproteobacteria	__Rhodospirillales	__Geminicoccaceae	__Arboricoccus	__Arboricoccus pini	0	0	0	0	35	0	0	0
ASV1311	Bacteria	__Pseudomonadota	__Gammaproteobacteria	__Chromatiales	__Thioprofundaceae	__Thioprofundum	__Thioprofundum lithotrophicum	0	0	0	0	29	0	0	0
ASV1312	Bacteria	__Verrucomicrobiota	__Opitutae	__Puniceicoccales	__Pelagicoccaceae	__Pelagicoccus	__Pelagicoccus croceus	0	0	0	0	8	0	22	0
ASV1313	Bacteria	__Bacillota	__Bacilli	__Bacillales	__Paenibacillaceae	__Paenibacillus	__Paenibacillus soli	0	0	0	0	8	10	18	0
ASV1314	Bacteria	__Pseudomonadota	__Gammaproteobacteria	__Cellvibrionales	__Halieaceae	__Haliea	__Haliea atlantica	0	0	0	0	0	28	0	0
ASV1315	Bacteria	__Actinomycetota	__Acidimicrobiia	__Acidimicrobiales	__Iamiaceae	__Actinomarinicola	__Actinomarinicola tropica	0	0	0	0	0	34	0	0
ASV1316	Bacteria	__Bacillota	__Bacilli	__Bacillales	__Planococcaceae	__Solibacillus	__Solibacillus kalamii	0	0	0	0	0	34	0	0
ASV1317	Bacteria	__Thermomicrobiota	__Thermomicrobia	__Sphaerobacterales	__Sphaerobacteraceae	__Sphaerobacter	__Sphaerobacter thermophilus	0	0	0	0	0	32	0	0
ASV1318	Bacteria	__Pseudomonadota	__Gammaproteobacteria	__Pseudomonadales	__Pseudohongiellaceae	__Pseudohongiella	__Pseudohongiella acticola	0	0	0	0	0	33	0	0
ASV1319	Bacteria	__Pseudomonadota	__Alphaproteobacteria	__Hyphomicrobiales	__Phyllobacteriaceae	__Chelativorans	__Chelativorans alearense	0	0	0	0	0	18	2	12
ASV1320	Bacteria	__Planctomycetota	__Planctomycetia	__Planctomycetales	__Planctomycetaceae	__Calycomorphotria	__Calycomorphotria hydatis	0	0	0	0	0	9	0	25
ASV1321	Bacteria	__Actinomycetota	__Actinomycetes	__Mycobacteriales	__Mycobacteriaceae	__Mycolicibacterium	__Mycolicibacterium hassiacum	0	0	0	0	0	0	39	0
ASV1322	Bacteria	__Pseudomonadota	__Alphaproteobacteria	__Rhodospirillales	__Rhodospirillaceae	__Haematospirillum	__Haematospirillum jordaniae	0	0	0	0	0	0	23	10
ASV1323	Bacteria	__Pseudomonadota	__Alphaproteobacteria	__Rhodospirillales	__Thalassospiraceae	__Magnetospira	__Magnetospira thiophila	0	0	0	0	0	0	0	33
ASV1324	Bacteria	__Actinomycetota	__Actinomycetes	__Pseudonocardiales	__Pseudonocardiaceae	__Allosaccharopolyspora	__Allosaccharopolyspora coralli	0	0	0	0	0	0	0	33
ASV1325	Bacteria	__Chloroflexota	__Candidatus Thermofonsia	__Phototrophicales	__Phototrophicaceae	__Phototrophicus	__Phototrophicus methaneseepsis	17	0	7	0	0	0	0	12
ASV1326	Bacteria	__Actinomycetota	__Actinomycetes	__Streptosporangiales	__Thermomonosporaceae	__Actinomadura	__Actinomadura livida	15	0	13	0	0	0	0	0
ASV1327	Bacteria	__Actinomycetota	__Acidimicrobiia	__Acidimicrobiales	__Iamiaceae	__Actinomarinicola	__Actinomarinicola tropica	0	44	0	0	0	0	0	0
ASV1328	Bacteria	__Pseudomonadota	__Gammaproteobacteria	__Xanthomonadales	__Xanthomonadaceae	__Lysobacter	__Lysobacter erysipheiresistens	0	13	0	0	3	17	0	0
ASV1329	Bacteria	__Pseudomonadota	__Gammaproteobacteria	__Moraxellales	__Moraxellaceae	__Cavicella	__Cavicella subterranea	0	11	0	0	0	0	27	0
ASV1330	Bacteria	__Planctomycetota	__Planctomycetia	__Planctomycetales	__Planctomycetaceae	__Symmachiella	__Symmachiella macrocystis	0	0	8	0	0	9	0	15
ASV1331	Bacteria	__Deinococcota	__Deinococci	__Trueperales	__Trueperaceae	__Truepera	__Truepera radiovictrix	0	0	9	0	0	20	0	0
ASV1332	Bacteria	__Pseudomonadota	__Alphaproteobacteria	__Hyphomicrobiales	__Phyllobacteriaceae	__Chelativorans	__Chelativorans multitrophicus	0	0	0	24	0	0	0	0
ASV1333	Bacteria	__Pseudomonadota	__Gammaproteobacteria	__Pseudomonadales	__Pseudomonadaceae	__Pseudomonas	__Pseudomonas phenolilytica	0	0	0	35	0	0	0	0
ASV1334	Bacteria	__Bacillota	__Bacilli	__Bacillales	__Bacillaceae	__Pseudoneobacillus	__Pseudoneobacillus rhizosphaerae	0	0	0	13	0	19	0	0
ASV1335	Bacteria	__Verrucomicrobiota	__Opitutae	__Puniceicoccales	__Oceanipulchritudinaceae	__Oceanipulchritudo	__Oceanipulchritudo coccoides	0	0	0	0	4	0	14	16
ASV1336	Bacteria	__Pseudomonadota	__Gammaproteobacteria	__Chromatiales	__Ectothiorhodospiraceae	__Thioalkalivibrio	__Thioalkalivibrio sulfidiphilus	0	0	0	0	0	27	0	0
ASV1337	Bacteria	__Bacillota	__Bacilli	__Bacillales	__Bacillaceae	__Aquibacillus	__Aquibacillus salifodinae	0	0	0	0	0	0	31	0
ASV1338	Bacteria	__Pseudomonadota	__Gammaproteobacteria	__Moraxellales	__Moraxellaceae	__Cavicella	__Cavicella subterranea	0	0	0	0	0	0	33	0
ASV1339	Bacteria	__Verrucomicrobiota	__Opitutae	__Opitutales	__Opitutaceae	__Horticoccus	__Horticoccus luteus	0	0	0	0	0	0	0	31
ASV1340	Bacteria	__Pseudomonadota	__Alphaproteobacteria	__Hyphomicrobiales	__Phyllobacteriaceae	__Mesorhizobium	__Mesorhizobium hungaricum	23	0	10	0	0	0	0	0
ASV1341	Bacteria	__Bacteroidota	__Sphingobacteriia	__Sphingobacteriales	__Sphingobacteriaceae	__Sphingobacterium	__Sphingobacterium prati	18	0	15	0	0	0	0	0
ASV1342	Bacteria	__Pseudomonadota	__Alphaproteobacteria	__Hyphomicrobiales	__Hyphomicrobiaceae	__Hyphomicrobium	__Hyphomicrobium hollandicum	15	0	0	15	0	0	0	0
ASV1343	Bacteria	__Chloroflexota	__Caldilineae	__Caldilineales	__Caldilineaceae	__Litorilinea	__Litorilinea aerophila	3	0	15	0	0	0	0	11
ASV1344		__	__	__	__	__	__	0	43	0	0	0	0	0	0
ASV1345	Bacteria	__Pseudomonadota	__Gammaproteobacteria	__Legionellales	__Coxiellaceae	__Aquicella	__Aquicella siphonis	0	43	0	0	0	0	0	0
ASV1346	Bacteria	__Pseudomonadota	__Gammaproteobacteria	__Oceanospirillales	__Halomonadaceae	__Chromohalobacter	__Chromohalobacter salexigens	0	26	0	14	0	0	0	0
ASV1347	Bacteria	__Rhodothermota	__Rhodothermia	__Rhodothermales	__Salisaetaceae	__Roseithermus	__Roseithermus sacchariphilus	0	15	0	0	0	0	0	22
ASV1348	Bacteria	__Planctomycetota	__Planctomycetia	__Pirellulales	__Pirellulaceae	__Roseimaritima	__Roseimaritima sediminicola	0	0	4	13	0	0	0	0
ASV1349	Bacteria	__Pseudomonadota	__Alphaproteobacteria	__Rhodobacterales	__Roseobacteraceae	__Sagittula	__Sagittula stellata	0	0	0	36	0	0	0	0
ASV1350	Bacteria	__Pseudomonadota	__Gammaproteobacteria	__Cellvibrionales	__Cellvibrionaceae	__Marinimicrobium	__Marinimicrobium agarilyticum	0	0	0	13	0	0	5	12
ASV1351	Bacteria	__Planctomycetota	__Planctomycetia	__Planctomycetales	__Planctomycetaceae	__Rubinisphaera	__Rubinisphaera italica	0	0	0	0	10	0	21	0
ASV1352	Bacteria	__Acidobacteriota	__Vicinamibacteria	__Vicinamibacterales	__Vicinamibacteraceae	__Luteitalea	__Luteitalea pratensis	0	0	0	0	6	9	16	2
ASV1353		__	__	__	__	__	__	0	0	0	0	3	0	0	27
ASV1354	Bacteria	__Pseudomonadota	__Gammaproteobacteria	__Chromatiales	__Thioprofundaceae	__Thioprofundum	__Thioprofundum lithotrophicum	0	0	0	0	0	31	0	0
ASV1355	Bacteria	__Chloroflexota	__Caldilineae	__Caldilineales	__Caldilineaceae	__Litorilinea	__Litorilinea aerophila	0	0	0	0	0	29	0	0
ASV1356	Bacteria	__Bacillota	__Bacilli	__Bacillales	__Bacillaceae	__Niallia	__Niallia oryzisoli	0	0	0	0	0	11	10	6
ASV1357	Bacteria	__Pseudomonadota	__Alphaproteobacteria	__Hyphomicrobiales	__Rhodovibrionaceae	__Fodinicurvata	__Fodinicurvata halophila	0	0	0	0	0	0	0	33
ASV1358	Bacteria	__Pseudomonadota	__Alphaproteobacteria	__Sphingomonadales	__Sphingomonadaceae	__Novosphingobium	__Novosphingobium ginsenosidimutans	0	0	0	0	0	0	0	30
ASV1359	Bacteria	__Actinomycetota	__Thermoleophilia	__Solirubrobacterales	__Baekduiaceae	__Baekduia	__Baekduia soli	16	0	10	0	0	0	0	0
ASV1360	Bacteria	__Bacillota	__Tissierellia	__Tissierellales	__Thermohalobacteraceae	__Brassicibacter	__Brassicibacter thermophilus	9	15	0	11	0	0	0	0
ASV1361	Bacteria	__Actinomycetota	__Actinomycetes	__Propionibacteriales	__Nocardioidaceae	__Nocardioides	__Nocardioides acrostichi	3	0	0	11	0	9	0	9
ASV1362	Bacteria	__Verrucomicrobiota	__Opitutae	__Opitutales	__Opitutaceae	__Oleiharenicola	__Oleiharenicola lentus	0	42	0	0	0	0	0	0
ASV1363	Bacteria	__Acidobacteriota	__Thermoanaerobaculia	__Thermoanaerobaculales	__Thermoanaerobaculaceae	__Thermoanaerobaculum	__Thermoanaerobaculum aquaticum	0	27	0	0	0	11	0	0
ASV1364	Bacteria	__Actinomycetota	__Actinomycetes	__Propionibacteriales	__Nocardioidaceae	__Nocardioides	__Nocardioides islandensis	0	17	10	0	0	0	0	0
ASV1365		__	__	__	__	__	__	0	16	0	0	4	0	15	3
ASV1366	Bacteria	__Planctomycetota	__Planctomycetia	__Gemmatales	__Gemmataceae	__Limnoglobus	__Limnoglobus roseus	0	0	18	0	12	0	0	0
ASV1367	Bacteria	__Actinomycetota	__Actinomycetes	__Streptosporangiales	__Nocardiopsaceae	__Nocardiopsis	__Nocardiopsis halotolerans	0	0	3	0	0	10	0	11
ASV1368	Bacteria	__Pseudomonadota	__Alphaproteobacteria	__Rhodobacterales	__Roseobacteraceae	__Heliomarina	__Heliomarina baculiformis	0	0	0	29	0	0	0	0
ASV1369	Bacteria	__Pseudomonadota	__Gammaproteobacteria	__Cellvibrionales	__Cellvibrionaceae	__Agarilytica	__Agarilytica rhodophyticola	0	0	0	14	0	0	0	13
ASV1370	Bacteria	__Pseudomonadota	__Alphaproteobacteria	__Hyphomicrobiales	__Hyphomicrobiaceae	__Rhodoplanes	__Rhodoplanes azumiensis	0	0	0	14	11	0	0	3
ASV1371	Bacteria	__Planctomycetota	__Planctomycetia	__Planctomycetales	__Planctomycetaceae	__Gimesia	__Gimesia aquarii	0	0	0	0	29	0	0	0
ASV1372	Bacteria	__Pseudomonadota	__Betaproteobacteria	__Nitrosomonadales	__Methylophilaceae	__Methylovorus	__Methylovorus glucosotrophus	0	0	0	0	19	7	0	0
ASV1373	Bacteria	__Planctomycetota	__Planctomycetia	__Planctomycetales	__Planctomycetaceae	__Symmachiella	__Symmachiella macrocystis	0	0	0	0	11	7	11	0
ASV1374	Bacteria	__Pseudomonadota	__Alphaproteobacteria	__Caulobacterales	__Caulobacteraceae	__Brevundimonas	__Brevundimonas denitrificans	0	0	0	0	5	0	24	0
ASV1375	Bacteria	__Bacillota	__Bacilli	__Bacillales	__Bacillaceae	__Ornithinibacillus	__Ornithinibacillus halophilus	0	0	0	0	0	11	16	0
ASV1376	Bacteria	__Planctomycetota	__Planctomycetia	__Pirellulales	__Thermoguttaceae	__Thermostilla	__Thermostilla marina	0	0	0	0	0	0	32	0
ASV1377		__	__	__	__	__	__	0	0	0	0	0	0	0	33
ASV1378	Bacteria	__Pseudomonadota	__Alphaproteobacteria	__Rhodobacterales	__Paracoccaceae	__Psychromarinibacter	__Psychromarinibacter halotolerans	11	0	0	12	0	9	0	0
ASV1379	Bacteria	__Planctomycetota	__Planctomycetia	__Planctomycetales	__Planctomycetaceae	__Symmachiella	__Symmachiella macrocystis	10	0	0	0	14	0	0	6
ASV1380	Bacteria	__Pseudomonadota	__Alphaproteobacteria	__Sphingomonadales	__Sphingomonadaceae	__Sphingomicrobium	__Sphingomicrobium flavum	7	18	0	0	12	0	0	0
ASV1381	Bacteria	__Planctomycetota	__Planctomycetia	__Planctomycetales	__Planctomycetaceae	__Symmachiella	__Symmachiella macrocystis	0	15	3	0	17	0	0	0
ASV1382	Bacteria	__Pseudomonadota	__Gammaproteobacteria	__Pseudomonadales	__Pseudomonadaceae	__Pseudomonas	__Pseudomonas khazarica	0	13	0	0	17	0	0	0
ASV1383	Bacteria	__Pseudomonadota	__Gammaproteobacteria	__Oceanospirillales	__Halomonadaceae	__Halomonas	__Halomonas caseinilytica	0	2	0	0	2	8	9	11
ASV1384	Bacteria	__Actinomycetota	__Actinomycetes	__Micrococcales	__Promicromonosporaceae	__Isoptericola	__Isoptericola salitolerans	0	0	9	4	0	0	14	0
ASV1385	Bacteria	__Pseudomonadota	__Betaproteobacteria	__Burkholderiales	__Alcaligenaceae	__Achromobacter	__Achromobacter veterisilvae	0	0	6	18	0	0	0	0
ASV1386		__	__	__	__	__	__	0	0	6	0	7	15	0	0
ASV1387	Bacteria	__Bacteroidota	__Cytophagia	__Cytophagales	__Catalimonadaceae	__Tunicatimonas	__Tunicatimonas pelagia	0	0	0	6	3	8	16	0
ASV1388	Bacteria	__Pseudomonadota	__Alphaproteobacteria	__Hyphomicrobiales	__Rhizobiaceae	__Sinorhizobium	__Sinorhizobium glycinis	0	0	0	0	17	0	16	0
ASV1389	Bacteria	__Pseudomonadota	__Alphaproteobacteria	__Hyphomicrobiales	__Devosiaceae	__Devosia	__Devosia insulae	0	0	0	0	12	0	16	0
ASV1390	Bacteria	__Pseudomonadota	__Alphaproteobacteria	__Hyphomicrobiales	__Parvibaculaceae	__Rhodoligotrophos	__Rhodoligotrophos appendicifer	0	0	0	0	0	30	0	0
ASV1391	Bacteria	__Gemmatimonadota	__Gemmatimonadetes	__Gemmatimonadales	__Gemmatimonadaceae	__Gemmatimonas	__Gemmatimonas phototrophica	0	0	0	0	0	0	33	0
ASV1392	Bacteria	__Bacillota	__Bacilli	__Bacillales	__Bacillaceae	__Bacillus	__Bacillus daqingensis	0	0	0	0	0	0	32	0
ASV1393	Bacteria	__Planctomycetota	__Planctomycetia	__Planctomycetales	__Planctomycetaceae	__Calycomorphotria	__Calycomorphotria hydatis	0	0	0	0	0	0	34	0
ASV1394	Bacteria	__Actinomycetota	__Actinomycetes	__Propionibacteriales	__Nocardioidaceae	__Nocardioides	__Nocardioides coralli	8	0	0	0	0	0	0	25
ASV1395	Bacteria	__Pseudomonadota	__Gammaproteobacteria	__Oceanospirillales	__Halomonadaceae	__Halomonas	__Halomonas caseinilytica	0	27	0	7	0	0	0	0
ASV1396	Bacteria	__Pseudomonadota	__Alphaproteobacteria	__Sphingomonadales	__Sphingomonadaceae	__Sphingomonas	__Sphingomonas flavalba	0	22	5	0	0	0	0	0
ASV1397	Bacteria	__Pseudomonadota	__Alphaproteobacteria	__Rhodospirillales	__Rhodospirillaceae	__Ferruginivarius	__Ferruginivarius sediminum	0	13	0	0	0	8	0	14
ASV1398	Bacteria	__Pseudomonadota	__Alphaproteobacteria	__Kordiimonadales	__Kordiimonadaceae	__Kordiimonas	__Kordiimonas laminariae	0	4	0	0	0	0	28	0
ASV1399	Bacteria	__Actinomycetota	__Actinomycetes	__Mycobacteriales	__Lawsonellaceae	__Lawsonella	__Lawsonella clevelandensis	0	0	0	30	0	0	0	0
ASV1400	Bacteria	__Pseudomonadota	__Gammaproteobacteria	__Enterobacterales	__Enterobacteriaceae	__Enterobacter	__Enterobacter cloacae	0	0	0	24	0	0	0	0
ASV1401	Bacteria	__Pseudomonadota	__Gammaproteobacteria	__Moraxellales	__Moraxellaceae	__Acinetobacter	__Acinetobacter johnsonii	0	0	0	28	0	0	0	0
ASV1402	Bacteria	__Pseudomonadota	__Gammaproteobacteria	__Oceanospirillales	__Oceanospirillaceae	__Marinomonas	__Marinomonas dokdonensis	0	0	0	24	0	4	0	0
ASV1403	Bacteria	__Thermomicrobiota	__Thermomicrobia	__Sphaerobacterales	__Sphaerobacteraceae	__Sphaerobacter	__Sphaerobacter thermophilus	0	0	0	0	0	29	0	0
ASV1404	Bacteria	__Planctomycetota	__Planctomycetia	__Isosphaerales	__Isosphaeraceae	__Tautonia	__Tautonia sociabilis	0	0	0	0	0	28	0	2
ASV1405	Bacteria	__Bacteroidota	__Flavobacteriia	__Flavobacteriales	__Flavobacteriaceae	__Mangrovimonas	__Mangrovimonas xylaniphaga	0	0	0	0	0	0	32	0
ASV1406	Bacteria	__Verrucomicrobiota	__Verrucomicrobiae	__Limisphaerales	__Limisphaeraceae	__Limisphaera	__Limisphaera ngatamarikiensis	0	0	0	0	0	0	0	31
ASV1407	Bacteria	__Verrucomicrobiota	__Spartobacteria	__Chthoniobacterales	__Chthoniobacteraceae	__Chthoniobacter	__Chthoniobacter flavus	11	0	0	0	25	0	0	0
ASV1408	Bacteria	__Pseudomonadota	__Gammaproteobacteria	__Chromatiales	__Thioprofundaceae	__Thioprofundum	__Thioprofundum hispidum	0	25	0	0	0	0	12	0
ASV1409	Bacteria	__Planctomycetota	__Planctomycetia	__Gemmatales	__Gemmataceae	__Fimbriiglobus	__Fimbriiglobus ruber	0	12	0	0	0	12	0	8
ASV1410	Bacteria	__Pseudomonadota	__Gammaproteobacteria	__Xanthomonadales	__Xanthomonadaceae	__Pseudomarimonas	__Pseudomarimonas arenosa	0	10	3	0	0	0	0	16
ASV1411	Bacteria	__Bacteroidota	__Flavobacteriia	__Flavobacteriales	__Vicingaceae	__Vicingus	__Vicingus serpentipes	0	9	0	0	12	0	0	15
ASV1412	Bacteria	__Bacillota	__Bacilli	__Bacillales	__Paenibacillaceae	__Paenibacillus	__Paenibacillus paeoniae	0	0	19	0	0	0	0	0
ASV1413	Bacteria	__Pseudomonadota	__Alphaproteobacteria	__Hyphomicrobiales	__Hyphomicrobiaceae	__Hyphomicrobium	__Hyphomicrobium aestuarii	0	0	17	0	0	0	0	0
ASV1414	Bacteria	__Actinomycetota	__Actinomycetes	__Propionibacteriales	__Propionibacteriaceae	__Cutibacterium	__Cutibacterium acnes	0	0	5	17	0	0	0	0
ASV1415		__	__	__	__	__	__	0	0	0	0	0	8	4	14
ASV1416	Bacteria	__Pseudomonadota	__Gammaproteobacteria	__Moraxellales	__Moraxellaceae	__Acinetobacter	__Acinetobacter johnsonii	0	0	0	24	0	0	0	0
ASV1417	Bacteria	__Pseudomonadota	__Gammaproteobacteria	__Pseudomonadales	__Marinobacteraceae	__Marinobacter	__Marinobacter aquaticus	0	0	0	17	13	0	0	0
ASV1418	Bacteria	__Chloroflexota	__Candidatus Thermofonsia	__Phototrophicales	__Phototrophicaceae	__Phototrophicus	__Phototrophicus methaneseepsis	0	0	0	0	23	0	0	0
ASV1419	Bacteria	__Actinomycetota	__Actinomycetes	__Sporichthyales	__Sporichthyaceae	__Sporichthya	__Sporichthya polymorpha	0	0	0	0	7	26	0	0
ASV1420	Bacteria	__Pseudomonadota	__Alphaproteobacteria	__Hyphomicrobiales	__Hyphomicrobiaceae	__Methyloligella	__Methyloligella halotolerans	0	0	0	0	0	27	0	0
ASV1421	Bacteria	__Planctomycetota	__Planctomycetia	__Pirellulales	__Lacipirellulaceae	__Adhaeretor	__Adhaeretor mobilis	0	0	0	0	0	33	0	0
ASV1422	Bacteria	__Actinomycetota	__Actinomycetes	__Mycobacteriales	__Mycobacteriaceae	__Mycolicibacterium	__Mycolicibacterium pulveris	0	0	0	0	0	0	31	0
ASV1423	Bacteria	__Verrucomicrobiota	__Opitutae	__Opitutales	__Opitutaceae	__Horticoccus	__Horticoccus luteus	0	0	0	0	0	0	31	0
ASV1424	Bacteria	__Bacillota	__Bacilli	__Bacillales	__Bacillaceae	__Ectobacillus	__Ectobacillus funiculus	0	0	0	0	0	0	0	26
ASV1425	Bacteria	__Bacillota	__Bacilli	__Bacillales	__Bacillaceae	__Domibacillus	__Domibacillus iocasae	0	0	0	0	0	0	0	32
ASV1426	Bacteria	__Actinomycetota	__Nitriliruptoria	__Egicoccales	__Egicoccaceae	__Egicoccus	__Egicoccus halophilus	12	0	0	0	13	0	0	0
ASV1427	Bacteria	__Bacteroidota	__Flavobacteriia	__Flavobacteriales	__Flavobacteriaceae	__Flavobacterium	__Flavobacterium glycines	13	0	13	0	0	0	0	0
ASV1428	Bacteria	__Pseudomonadota	__Alphaproteobacteria	__Rhodobacterales	__Roseobacteraceae	__Pseudoponticoccus	__Pseudoponticoccus marisrubri	7	6	14	0	0	0	0	0
ASV1429	Bacteria	__Verrucomicrobiota	__Opitutae	__Opitutales	__Opitutaceae	__Horticoccus	__Horticoccus luteus	8	0	17	0	0	0	0	0
ASV1430	Bacteria	__Pseudomonadota	__Betaproteobacteria	__Burkholderiales	__	__Thiobacter	__Thiobacter subterraneus	7	0	0	0	0	21	0	0
ASV1431	Bacteria	__Actinomycetota	__Acidimicrobiia	__Acidimicrobiales	__Iamiaceae	__Actinomarinicola	__Actinomarinicola tropica	0	38	0	0	0	0	0	0
ASV1432	Bacteria	__Pseudomonadota	__Alphaproteobacteria	__Hyphomicrobiales	__Hyphomicrobiaceae	__Hyphomicrobium	__Hyphomicrobium aestuarii	0	27	6	0	0	0	0	0
ASV1433		__	__	__	__	__	__	0	22	0	0	12	0	0	0
ASV1434	Bacteria	__Bacillota	__Bacilli	__Bacillales	__Bacillaceae	__Rossellomorea	__Rossellomorea arthrocnemi	0	17	0	0	0	19	0	0
ASV1435	Bacteria	__Actinomycetota	__Nitriliruptoria	__Egicoccales	__Egicoccaceae	__Egicoccus	__Egicoccus halophilus	0	7	0	0	0	20	0	4
ASV1436	Bacteria	__Pseudomonadota	__Betaproteobacteria	__Burkholderiales	__Comamonadaceae	__Ramlibacter	__Ramlibacter pinisoli	0	0	21	0	0	0	0	0
ASV1437	Bacteria	__Pseudomonadota	__Gammaproteobacteria	__Oceanospirillales	__Halomonadaceae	__Chromohalobacter	__Chromohalobacter salexigens	0	0	21	0	0	0	0	0
ASV1438	Bacteria	__Pseudomonadota	__Alphaproteobacteria	__Hyphomicrobiales	__Rhodovibrionaceae	__Fodinicurvata	__Fodinicurvata halophila	0	0	15	0	0	10	0	0
ASV1439	Bacteria	__Myxococcota	__	__Haliangiales	__Kofleriaceae	__Kofleria	__Kofleria flava	0	0	3	0	0	15	0	8
ASV1440	Bacteria	__Bacillota	__Bacilli	__Bacillales	__Staphylococcaceae	__Staphylococcus	__Staphylococcus hominis	0	0	2	9	12	0	0	0
ASV1441		__	__	__	__	__	__	0	0	0	26	0	0	0	0
ASV1442	Bacteria	__Pseudomonadota	__Alphaproteobacteria	__Hyphomicrobiales	__Kaistiaceae	__Bauldia	__Bauldia consociata	0	0	0	33	0	0	0	0
ASV1443	Bacteria	__Acidobacteriota	__Thermoanaerobaculia	__Thermoanaerobaculales	__Thermoanaerobaculaceae	__Thermoanaerobaculum	__Thermoanaerobaculum aquaticum	0	0	0	14	11	0	0	0
ASV1444	Bacteria	__Pseudomonadota	__Alphaproteobacteria	__Hyphomicrobiales	__Hyphomicrobiaceae	__Hyphomicrobium	__Hyphomicrobium aestuarii	0	0	0	12	0	16	0	0
ASV1445	Bacteria	__Actinomycetota	__Acidimicrobiia	__Acidimicrobiales	__Acidimicrobiaceae	__Aciditerrimonas	__Aciditerrimonas ferrireducens	0	0	0	0	22	0	0	0
ASV1446	Bacteria	__Pseudomonadota	__Gammaproteobacteria	__Chromatiales	__Ectothiorhodospiraceae	__Thioalkalivibrio	__Thioalkalivibrio sulfidiphilus	0	0	0	0	15	13	0	0
ASV1447	Bacteria	__Bacillota	__Bacilli	__Bacillales	__Bacillaceae	__Marinococcus	__Marinococcus tarijensis	0	0	0	0	3	4	0	20
ASV1448	Bacteria	__Actinomycetota	__Actinomycetes	__Micrococcales	__Micrococcaceae	__Kocuria	__Kocuria salina	0	0	0	0	0	32	0	0
ASV1449	Bacteria	__Bacillota	__Bacilli	__Bacillales	__Bacillaceae	__Bacillus	__Bacillus haikouensis	0	0	0	0	0	27	0	0
ASV1450	Bacteria	__Balneolota	__Balneolia	__Balneolales	__Balneolaceae	__Fodinibius	__Fodinibius salicampi	0	0	0	0	0	2	23	0
ASV1451	Bacteria	__Bacteroidota	__Chitinophagia	__Chitinophagales	__Chitinophagaceae	__Mucibacter	__Mucibacter soli	0	0	0	0	0	0	31	0
ASV1452	Bacteria	__Bacillota	__Bacilli	__Bacillales	__Bacillaceae	__Bacillus	__Bacillus salis	0	0	0	0	0	0	32	0
ASV1453	Bacteria	__Actinomycetota	__Actinomycetes	__Kitasatosporales	__Streptomycetaceae	__Streptomyces	__Streptomyces fuscigenes	0	0	0	0	0	0	0	31
ASV1454	Bacteria	__Pseudomonadota	__Gammaproteobacteria	__Pseudomonadales	__Pseudohongiellaceae	__Pseudohongiella	__Pseudohongiella nitratireducens	0	0	0	0	0	0	0	29
ASV1455	Bacteria	__Bacillota	__Bacilli	__Bacillales	__Bacillaceae	__Mesobacillus	__Mesobacillus harenae	10	0	0	0	0	0	0	16
ASV1456	Bacteria	__Pseudomonadota	__Alphaproteobacteria	__Hyphomicrobiales	__Hyphomicrobiaceae	__Filomicrobium	__Filomicrobium insigne	10	0	0	0	0	19	0	0
ASV1457	Bacteria	__Pseudomonadota	__Alphaproteobacteria	__Sphingomonadales	__Erythrobacteraceae	__Croceicoccus	__Croceicoccus pelagius	7	0	10	0	0	0	0	8
ASV1458	Bacteria	__Gemmatimonadota	__Longimicrobiia	__Longimicrobiales	__Longimicrobiaceae	__Longimicrobium	__Longimicrobium terrae	0	18	0	5	5	0	5	0
ASV1459	Bacteria	__Bacillota	__Bacilli	__Bacillales	__Bacillaceae	__Bacillus	__Bacillus taeanensis	0	0	22	0	0	0	0	0
ASV1460	Bacteria	__Pseudomonadota	__Gammaproteobacteria	__Nevskiales	__Nevskiaceae	__Panacagrimonas	__Panacagrimonas perspica	0	0	7	0	11	0	0	0
ASV1461	Bacteria	__Pseudomonadota	__Alphaproteobacteria	__Rhodospirillales	__Azospirillaceae	__Azospirillum	__Azospirillum rugosum	0	0	8	5	0	0	0	12
ASV1462	Bacteria	__Pseudomonadota	__Alphaproteobacteria	__Caulobacterales	__Caulobacteraceae	__Phenylobacterium	__Phenylobacterium deserti	0	0	6	0	0	8	5	4
ASV1463	Bacteria	__Pseudomonadota	__Alphaproteobacteria	__Hyphomicrobiales	__Methylobacteriaceae	__Microvirga	__Microvirga splendida	0	0	5	0	10	7	0	5
ASV1464	Bacteria	__Pseudomonadota	__Alphaproteobacteria	__Sphingomonadales	__Sphingosinicellaceae	__Sphingosinicella	__Sphingosinicella humi	0	0	0	23	0	0	0	0
ASV1465		__	__	__	__	__	__	0	0	0	20	4	0	0	0
ASV1466	Bacteria	__Bacteroidota	__Cytophagia	__Cytophagales	__Hymenobacteraceae	__Pontibacter	__Pontibacter silvestris	0	0	0	17	15	0	0	0
ASV1467	Bacteria	__Pseudomonadota	__Gammaproteobacteria	__Pseudomonadales	__Pseudomonadaceae	__Pseudomonas	__Pseudomonas putida	0	0	0	0	30	0	0	0
ASV1468	Bacteria	__Actinomycetota	__Actinomycetes	__Propionibacteriales	__Nocardioidaceae	__Nocardioides	__Nocardioides astragali	0	0	0	0	22	0	0	0
ASV1469	Bacteria	__Bacteroidota	__Flavobacteriia	__Flavobacteriales	__Flavobacteriaceae	__Flavobacterium	__Flavobacterium alkalisoli	0	0	0	0	12	0	18	0
ASV1470	Bacteria	__Pseudomonadota	__Gammaproteobacteria	__Pseudomonadales	__Pseudohongiellaceae	__Pseudohongiella	__Pseudohongiella nitratireducens	0	0	0	0	6	19	7	0
ASV1471	Bacteria	__Gemmatimonadota	__Longimicrobiia	__Longimicrobiales	__Longimicrobiaceae	__Longimicrobium	__Longimicrobium terrae	0	0	0	0	0	28	0	0
ASV1472	Bacteria	__Verrucomicrobiota	__Verrucomicrobiae	__Verrucomicrobiales	__Rubritaleaceae	__Rubritalea	__Rubritalea sabuli	0	0	0	0	0	22	0	6
ASV1473	Bacteria	__Pseudomonadota	__Alphaproteobacteria	__Rhodospirillales	__Azospirillaceae	__Desertibacter	__Desertibacter xinjiangensis	0	0	0	0	0	0	32	0
ASV1474	Bacteria	__Pseudomonadota	__Gammaproteobacteria	__Xanthomonadales	__Xanthomonadaceae	__Lysobacter	__Lysobacter spongiicola	0	0	0	0	0	0	27	0
ASV1475		__	__	__	__	__	__	0	0	0	0	0	0	27	0
ASV1476	Bacteria	__Bacillota	__Bacilli	__Bacillales	__Bacillaceae	__Bacillus	__Bacillus dakarensis	0	0	0	0	0	0	0	25
ASV1477	Bacteria	__Actinomycetota	__Actinomycetes	__Micrococcales	__Microbacteriaceae	__Microbacterium	__Microbacterium stercoris	32	0	0	0	0	0	0	0
ASV1478		__	__	__	__	__	__	11	0	4	0	6	0	9	0
ASV1479	Bacteria	__Bacteroidota	__Cytophagia	__Cytophagales	__Cyclobacteriaceae	__Algoriphagus	__Algoriphagus oliviformis	9	9	0	0	12	0	0	0
ASV1480	Bacteria	__Bacteroidota	__Cytophagia	__Cytophagales	__Cytophagaceae	__Edaphorhabdus	__Edaphorhabdus rosea	7	0	0	0	5	5	0	7
ASV1481	Bacteria	__Pseudomonadota	__Betaproteobacteria	__Rhodocyclales	__Azonexaceae	__Azonexus	__Azonexus caeni	6	11	5	0	0	2	0	2
ASV1482	Bacteria	__Actinomycetota	__Nitriliruptoria	__Salsipaludibacterales	__Salsipaludibacteraceae	__Salsipaludibacter	__Salsipaludibacter albus	0	36	0	0	0	0	0	0
ASV1483	Bacteria	__Chloroflexota	__Caldilineae	__Caldilineales	__Caldilineaceae	__Litorilinea	__Litorilinea aerophila	0	25	0	0	0	7	0	0
ASV1484	Bacteria	__Actinomycetota	__Acidimicrobiia	__Acidimicrobiales	__Iamiaceae	__Actinomarinicola	__Actinomarinicola tropica	0	15	0	0	15	0	0	0
ASV1485	Bacteria	__Acidobacteriota	__Vicinamibacteria	__Vicinamibacterales	__Vicinamibacteraceae	__Vicinamibacter	__Vicinamibacter silvestris	0	12	0	0	8	0	9	0
ASV1486	Bacteria	__Pseudomonadota	__Alphaproteobacteria	__Hyphomicrobiales	__Phyllobacteriaceae	__Pseudaminobacter	__Pseudaminobacter soli	0	12	0	0	0	7	10	0
ASV1487	Bacteria	__Planctomycetota	__Planctomycetia	__Pirellulales	__Pirellulaceae	__Bremerella	__Bremerella alba	0	11	0	0	0	19	0	0
ASV1488	Bacteria	__Pseudomonadota	__Gammaproteobacteria	__Chromatiales	__Thioprofundaceae	__Thioprofundum	__Thioprofundum lithotrophicum	0	5	0	0	0	0	0	26
ASV1489	Bacteria	__Planctomycetota	__Planctomycetia	__Pirellulales	__Thermoguttaceae	__Thermostilla	__Thermostilla marina	0	0	11	0	4	0	0	0
ASV1490	Bacteria	__Pseudomonadota	__Alphaproteobacteria	__Hyphomicrobiales	__Phyllobacteriaceae	__Mesorhizobium	__Mesorhizobium terrae	0	0	6	0	0	0	0	15
ASV1491	Bacteria	__Planctomycetota	__Planctomycetia	__Pirellulales	__Lacipirellulaceae	__Pirellulimonas	__Pirellulimonas nuda	0	0	0	24	0	0	0	0
ASV1492	Bacteria	__Actinomycetota	__Acidimicrobiia	__Acidimicrobiales	__Ilumatobacteraceae	__Ilumatobacter	__Ilumatobacter fluminis	0	0	0	25	0	0	0	0
ASV1493	Bacteria	__Pseudomonadota	__Betaproteobacteria	__Nitrosomonadales	__Methylophilaceae	__Methylobacillus	__Methylobacillus rhizosphaerae	0	0	0	23	0	0	0	0
ASV1494	Bacteria	__Pseudomonadota	__Alphaproteobacteria	__Sphingomonadales	__Sphingomonadaceae	__Novosphingobium	__Novosphingobium arabidopsis	0	0	0	24	0	0	0	0
ASV1495	Bacteria	__Pseudomonadota	__Alphaproteobacteria	__Rhodobacterales	__Paracoccaceae	__Paracoccus	__Paracoccus rhizosphaerae	0	0	0	0	26	0	0	0
ASV1496	Bacteria	__Actinomycetota	__Actinomycetes	__Propionibacteriales	__Nocardioidaceae	__Nocardioides	__Nocardioides islandensis	0	0	0	0	24	0	0	0
ASV1497	Bacteria	__Actinomycetota	__Actinomycetes	__Propionibacteriales	__Propionibacteriaceae	__Tessaracoccus	__Tessaracoccus arenae	0	0	0	0	10	4	7	10
ASV1498	Bacteria	__Chloroflexota	__Tepidiformia	__Tepidiformales	__Tepidiformaceae	__Tepidiforma	__Tepidiforma bonchosmolovskayae	0	0	0	0	0	28	0	0
ASV1499	Bacteria	__Gemmatimonadota	__Longimicrobiia	__Longimicrobiales	__Longimicrobiaceae	__Longimicrobium	__Longimicrobium terrae	0	0	0	0	0	26	0	0
ASV1500	Bacteria	__Actinomycetota	__Actinomycetes	__Streptosporangiales	__Thermomonosporaceae	__Actinomadura	__Actinomadura adrarensis	0	0	0	0	0	22	0	0
ASV1501	Bacteria	__Actinomycetota	__Actinomycetes	__Propionibacteriales	__Nocardioidaceae	__Nocardioides	__Nocardioides ferulae	0	0	0	0	0	20	0	7
ASV1502	Bacteria	__Gemmatimonadota	__Longimicrobiia	__Longimicrobiales	__Longimicrobiaceae	__Longimicrobium	__Longimicrobium terrae	0	0	0	0	0	16	0	8
ASV1503	Bacteria	__Pseudomonadota	__Alphaproteobacteria	__Hyphomicrobiales	__Tepidamorphaceae	__Lutibaculum	__Lutibaculum pontilimi	0	0	0	0	0	13	0	11
ASV1504	Bacteria	__Bacteroidota	__Cytophagia	__Cytophagales	__Fulvivirgaceae	__Fulvivirga	__Fulvivirga lutimaris	0	0	0	0	0	0	26	0
ASV1505	Bacteria	__Thermodesulfobacteriota	__Desulfovibrionia	__Desulfovibrionales	__Desulfonatronaceae	__Desulfonatronum	__Desulfonatronum parangueonense	0	0	0	0	0	0	31	0
ASV1506	Bacteria	__Pseudomonadota	__Gammaproteobacteria	__Pseudomonadales	__Marinobacteraceae	__Marinobacter	__Marinobacter guineae	0	0	0	0	0	0	14	13
ASV1507	Bacteria	__Bacteroidota	__Cytophagia	__Cytophagales	__Cyclobacteriaceae	__Echinicola	__Echinicola pacifica	34	0	0	0	0	0	0	0
ASV1508	Bacteria	__Acidobacteriota	__Vicinamibacteria	__Vicinamibacterales	__Vicinamibacteraceae	__Luteitalea	__Luteitalea pratensis	14	9	0	0	0	10	0	0
ASV1509	Bacteria	__Pseudomonadota	__Gammaproteobacteria	__Xanthomonadales	__Xanthomonadaceae	__Lysobacter	__Lysobacter bugurensis	12	12	0	0	0	0	0	7
ASV1510	Bacteria	__Actinomycetota	__Actinomycetes	__Geodermatophilales	__Geodermatophilaceae	__Petropleomorpha	__Petropleomorpha daqingensis	0	35	0	0	0	0	0	0
ASV1511	Bacteria	__Actinomycetota	__Nitriliruptoria	__Egicoccales	__Egicoccaceae	__Egicoccus	__Egicoccus halophilus	0	23	8	0	0	0	0	0
ASV1512	Bacteria	__Pseudomonadota	__Betaproteobacteria	__Burkholderiales	__Sphaerotilaceae	__Caldimonas	__Caldimonas meghalayensis	0	12	11	0	0	0	4	0
ASV1513		__	__	__	__	__	__	0	11	0	0	4	0	0	12
ASV1514	Bacteria	__Planctomycetota	__Planctomycetia	__Planctomycetales	__Planctomycetaceae	__Symmachiella	__Symmachiella macrocystis	0	9	0	0	0	0	0	18
ASV1515	Bacteria	__Pseudomonadota	__Alphaproteobacteria	__Rhodospirillales	__Rhodospirillaceae	__Ferruginivarius	__Ferruginivarius sediminum	0	6	0	0	11	4	0	6
ASV1516	Bacteria	__Pseudomonadota	__Gammaproteobacteria	__Alteromonadales	__Alteromonadaceae	__Alishewanella	__Alishewanella aestuarii	0	0	20	0	0	0	0	0
ASV1517	Bacteria	__Myxococcota	__	__Polyangiales	__Sandaracinaceae	__Sandaracinus	__Sandaracinus amylolyticus	0	0	13	0	9	0	0	0
ASV1518	Bacteria	__Pseudomonadota	__Gammaproteobacteria	__Oceanospirillales	__Saccharospirillaceae	__Saccharospirillum	__Saccharospirillum alexandrii	0	0	6	0	11	6	0	0
ASV1519	Bacteria	__Pseudomonadota	__Gammaproteobacteria	__Cellvibrionales	__Microbulbiferaceae	__Microbulbifer	__Microbulbifer okinawensis	0	0	0	20	0	0	0	0
ASV1520	Bacteria	__Planctomycetota	__Planctomycetia	__Pirellulales	__Pirellulaceae	__Lignipirellula	__Lignipirellula cremea	0	0	0	19	0	0	0	0
ASV1521	Bacteria	__Pseudomonadota	__Betaproteobacteria	__Nitrosomonadales	__Methylophilaceae	__Methylobacillus	__Methylobacillus flagellatus	0	0	0	15	0	0	4	0
ASV1522	Bacteria	__Pseudomonadota	__Gammaproteobacteria	__Legionellales	__Legionellaceae	__Legionella	__Legionella nautarum	0	0	0	15	0	7	0	0
ASV1523	Bacteria	__Actinomycetota	__Actinomycetes	__Micrococcales	__Micrococcaceae	__Pseudarthrobacter	__Pseudarthrobacter phenanthrenivorans	0	0	0	0	21	0	0	0
ASV1524	Bacteria	__Planctomycetota	__Planctomycetia	__Pirellulales	__Pirellulaceae	__Bremerella	__Bremerella alba	0	0	0	0	23	0	0	0
ASV1525	Bacteria	__Pseudomonadota	__Alphaproteobacteria	__Rhodospirillales	__Azospirillaceae	__Arenibaculum	__Arenibaculum pallidiluteum	0	0	0	0	5	6	0	12
ASV1526	Bacteria	__Actinomycetota	__Acidimicrobiia	__Acidimicrobiales	__Iamiaceae	__Actinomarinicola	__Actinomarinicola tropica	0	0	0	0	0	24	0	0
ASV1527	Bacteria	__Pseudomonadota	__Alphaproteobacteria	__Rhodobacterales	__Paracoccaceae	__Thermohalobaculum	__Thermohalobaculum xanthum	0	0	0	0	0	29	0	0
ASV1528	Bacteria	__Pseudomonadota	__Gammaproteobacteria	__Pseudomonadales	__Pseudomonadaceae	__Pseudomonas	__Pseudomonas faucium	0	0	0	0	0	27	0	0
ASV1529	Bacteria	__Bacillota	__Bacilli	__Bacillales	__Staphylococcaceae	__Mammaliicoccus	__Mammaliicoccus sciuri	0	0	0	0	0	27	0	0
ASV1530	Bacteria	__Actinomycetota	__Actinomycetes	__Propionibacteriales	__Nocardioidaceae	__Nocardioides	__Nocardioides coralli	0	0	0	0	0	26	0	0
ASV1531	Bacteria	__Pseudomonadota	__Alphaproteobacteria	__Rhodospirillales	__Azospirillaceae	__Nitrospirillum	__Nitrospirillum amazonense	0	0	0	0	0	11	0	15
ASV1532	Bacteria	__Pseudomonadota	__Gammaproteobacteria	__Pseudomonadales	__Marinobacteraceae	__Mangrovitalea	__Mangrovitalea sediminis	0	0	0	0	0	0	29	0
ASV1533	Bacteria	__Planctomycetota	__Planctomycetia	__Planctomycetales	__Planctomycetaceae	__Calycomorphotria	__Calycomorphotria hydatis	0	0	0	0	0	0	0	28
ASV1534	Bacteria	__Pseudomonadota	__Alphaproteobacteria	__Rhodobacterales	__Paracoccaceae	__Paracoccus	__Paracoccus communis	12	0	0	10	0	0	0	0
ASV1535	Bacteria	__Bacteroidota	__Sphingobacteriia	__Sphingobacteriales	__Sphingobacteriaceae	__Mucilaginibacter	__Mucilaginibacter endophyticus	2	0	14	0	0	0	0	4
ASV1536	Bacteria	__Pseudomonadota	__Betaproteobacteria	__Burkholderiales	__Oxalobacteraceae	__Oxalicibacterium	__Oxalicibacterium faecigallinarum	3	13	1	1	10	0	0	0
ASV1537	Bacteria	__Actinomycetota	__Thermoleophilia	__Solirubrobacterales	__Capillimicrobiaceae	__Capillimicrobium	__Capillimicrobium parvum	0	34	0	0	0	0	0	0
ASV1538	Bacteria	__Pseudomonadota	__Betaproteobacteria	__Burkholderiales	__Oxalobacteraceae	__Noviherbaspirillum	__Noviherbaspirillum arenae	0	34	0	0	0	0	0	0
ASV1539	Bacteria	__Acidobacteriota	__Terriglobia	__Bryobacterales	__Bryobacteraceae	__Paludibaculum	__Paludibaculum fermentans	0	20	0	0	10	0	0	0
ASV1540		__	__	__	__	__	__	0	9	0	0	15	0	0	0
ASV1541	Bacteria	__Pseudomonadota	__Alphaproteobacteria	__Rhodospirillales	__Thalassospiraceae	__Thalassospira	__Thalassospira alkalitolerans	0	8	0	0	0	0	5	15
ASV1542	Bacteria	__Acidobacteriota	__Vicinamibacteria	__Vicinamibacterales	__Vicinamibacteraceae	__Vicinamibacter	__Vicinamibacter silvestris	0	0	17	0	0	0	0	0
ASV1543	Bacteria	__Bacteroidota	__Chitinophagia	__Chitinophagales	__Chitinophagaceae	__Niastella	__Niastella populi	0	0	18	0	0	0	0	0
ASV1544	Bacteria	__Bacteroidota	__Sphingobacteriia	__Sphingobacteriales	__Sphingobacteriaceae	__Mucilaginibacter	__Mucilaginibacter pankratovii	0	0	10	0	0	0	0	10
ASV1545	Bacteria	__Pseudomonadota	__Betaproteobacteria	__Nitrosomonadales	__Methylophilaceae	__Pseudomethylobacillus	__Pseudomethylobacillus aquaticus	0	0	7	0	0	0	0	15
ASV1546	Bacteria	__Pseudomonadota	__Alphaproteobacteria	__Sphingomonadales	__Sphingomonadaceae	__Tardibacter	__Tardibacter chloracetimidivorans	0	0	6	14	0	0	0	0
ASV1547	Bacteria	__Bacillota	__Bacilli	__Bacillales	__Paenibacillaceae	__Paenibacillus	__Paenibacillus filicis	0	0	7	0	0	0	0	17
ASV1548	Bacteria	__Pseudomonadota	__Alphaproteobacteria	__Sphingomonadales	__Sphingosinicellaceae	__Sphingosinicella	__Sphingosinicella cucumeris	0	0	0	24	0	0	0	0
ASV1549	Bacteria	__Bdellovibrionota	__Bdellovibrionia	__Bdellovibrionales	__Pseudobdellovibrionaceae	__Bdellovibrio	__Bdellovibrio bacteriovorus	0	0	0	23	0	0	0	0
ASV1550	Bacteria	__Pseudomonadota	__Gammaproteobacteria	__Pseudomonadales	__Pseudomonadaceae	__Azotobacter	__Azotobacter salinestris	0	0	0	17	0	0	0	0
ASV1551	Bacteria	__Pseudomonadota	__Alphaproteobacteria	__Hyphomicrobiales	__Kaistiaceae	__Bauldia	__Bauldia consociata	0	0	0	22	0	0	0	0
ASV1552	Bacteria	__Myxococcota	__	__Haliangiales	__Kofleriaceae	__Haliangium	__Haliangium tepidum	0	0	0	18	6	0	0	0
ASV1553	Bacteria	__Verrucomicrobiota	__Opitutae	__Puniceicoccales	__Pelagicoccaceae	__Pelagicoccus	__Pelagicoccus enzymogenes	0	0	0	10	9	0	6	0
ASV1554	Bacteria	__Pseudomonadota	__Alphaproteobacteria	__Hyphomicrobiales	__Rhodovibrionaceae	__Fodinicurvata	__Fodinicurvata halophila	0	0	0	0	12	8	0	0
ASV1555	Bacteria	__Pseudomonadota	__Alphaproteobacteria	__Sphingomonadales	__Sphingomonadaceae	__Rhizorhabdus	__Rhizorhabdus dicambivorans	0	0	0	0	15	8	0	0
ASV1556	Bacteria	__Actinomycetota	__Actinomycetes	__Propionibacteriales	__Nocardioidaceae	__Nocardioides	__Nocardioides pakistanensis	0	0	0	0	15	0	13	0
ASV1557	Bacteria	__Actinomycetota	__Actinomycetes	__Pseudonocardiales	__Pseudonocardiaceae	__Actinoalloteichus	__Actinoalloteichus spitiensis	0	0	0	0	9	0	9	10
ASV1558	Bacteria	__Actinomycetota	__Actinomycetes	__Micrococcales	__Intrasporangiaceae	__Janibacter	__Janibacter cremeus	0	0	0	0	7	0	0	17
ASV1559		__	__	__	__	__	__	0	0	0	0	0	0	23	0
ASV1560	Bacteria	__Bdellovibrionota	__Bacteriovoracia	__Bacteriovoracales	__Bacteriovoracaceae	__Peredibacter	__Peredibacter starrii	0	0	0	0	0	27	0	0
ASV1561	Bacteria	__Pseudomonadota	__Gammaproteobacteria	__Pseudomonadales	__Pseudomonadaceae	__Pseudomonas	__Pseudomonas khazarica	0	0	0	0	0	29	0	0
ASV1562	Bacteria	__Bacteroidota	__Cytophagia	__Cytophagales	__Reichenbachiellaceae	__Marinoscillum	__Marinoscillum luteum	0	0	0	0	0	24	0	0
ASV1563	Bacteria	__Actinomycetota	__Actinomycetes	__Streptosporangiales	__Streptosporangiaceae	__Sphaerimonospora	__Sphaerimonospora mesophila	0	0	0	0	0	18	0	3
ASV1564	Bacteria	__Actinomycetota	__Actinomycetes	__Nakamurellales	__Nakamurellaceae	__Nakamurella	__Nakamurella leprariae	0	0	0	0	0	11	13	0
ASV1565	Bacteria	__Pseudomonadota	__Gammaproteobacteria	__Chromatiales	__Thioprofundaceae	__Thioprofundum	__Thioprofundum hispidum	0	0	0	0	0	8	0	16
ASV1566	Bacteria	__Actinomycetota	__Acidimicrobiia	__Acidimicrobiales	__Iamiaceae	__Rhabdothermincola	__Rhabdothermincola sediminis	0	0	0	0	0	0	28	0
ASV1567		__	__	__	__	__	__	0	0	0	0	0	0	29	0
ASV1568	Bacteria	__Pseudomonadota	__Gammaproteobacteria	__Thiotrichales	__Piscirickettsiaceae	__Methylophaga	__Methylophaga thiooxydans	0	0	0	0	0	0	31	0
ASV1569	Bacteria	__Pseudomonadota	__Alphaproteobacteria	__Hyphomicrobiales	__Phyllobacteriaceae	__Chelativorans	__Chelativorans intermedius	0	0	0	0	0	0	29	0
ASV1570	Bacteria	__Actinomycetota	__Actinomycetes	__Nakamurellales	__Nakamurellaceae	__Nakamurella	__Nakamurella leprariae	0	0	0	0	0	0	0	23
ASV1571	Bacteria	__Bacteroidota	__Cytophagia	__Cytophagales	__Fulvivirgaceae	__Ohtaekwangia	__Ohtaekwangia koreensis	14	0	8	0	0	0	0	0
ASV1572	Bacteria	__Chloroflexota	__Candidatus Thermofonsia	__Phototrophicales	__Phototrophicaceae	__Phototrophicus	__Phototrophicus methaneseepsis	7	0	0	2	3	0	7	5
ASV1573	Bacteria	__Pseudomonadota	__Alphaproteobacteria	__Hyphomicrobiales	__Stappiaceae	__Stappia	__Stappia taiwanensis	8	0	17	0	0	0	0	0
ASV1574	Bacteria	__Myxococcota	__	__Polyangiales	__Polyangiaceae	__Aetherobacter	__Aetherobacter rufus	8	0	0	11	0	0	0	0
ASV1575	Bacteria	__Pseudomonadota	__Gammaproteobacteria	__Pseudomonadales	__Pseudohongiellaceae	__Pseudohongiella	__Pseudohongiella acticola	4	0	16	0	0	0	0	0
ASV1576	Bacteria	__Planctomycetota	__Planctomycetia	__Planctomycetales	__Planctomycetaceae	__Planctomicrobium	__Planctomicrobium piriforme	0	14	0	0	0	0	17	0
ASV1577	Bacteria	__Pseudomonadota	__Alphaproteobacteria	__Hyphomicrobiales	__Cohaesibacteraceae	__Cohaesibacter	__Cohaesibacter intestini	0	11	0	0	10	0	6	0
ASV1578	Bacteria	__Chloroflexota	__Anaerolineae	__Aggregatilineales	__Aggregatilineaceae	__Aggregatilinea	__Aggregatilinea lenta	0	5	0	0	21	0	0	0
ASV1579	Bacteria	__Chloroflexota	__Anaerolineae	__Aggregatilineales	__Aggregatilineaceae	__Aggregatilinea	__Aggregatilinea lenta	0	5	0	0	8	0	0	12
ASV1580		__	__	__	__	__	__	0	4	0	0	0	24	0	0
ASV1581	Bacteria	__Pseudomonadota	__Betaproteobacteria	__Burkholderiales	__Comamonadaceae	__Ramlibacter	__Ramlibacter monticola	0	0	15	0	0	0	0	0
ASV1582	Bacteria	__Verrucomicrobiota	__Spartobacteria	__Chthoniobacterales	__Chthoniobacteraceae	__Chthoniobacter	__Chthoniobacter flavus	0	0	15	0	0	0	0	0
ASV1583	Bacteria	__Gemmatimonadota	__Longimicrobiia	__Longimicrobiales	__Longimicrobiaceae	__Longimicrobium	__Longimicrobium terrae	0	0	8	12	0	0	0	0
ASV1584	Bacteria	__Myxococcota	__	__Polyangiales	__Sandaracinaceae	__Sandaracinus	__Sandaracinus amylolyticus	0	0	2	18	0	0	0	0
ASV1585	Bacteria	__Planctomycetota	__Planctomycetia	__Planctomycetales	__Planctomycetaceae	__Symmachiella	__Symmachiella macrocystis	0	0	0	21	0	0	0	0
ASV1586	Bacteria	__Bacteroidota	__Cytophagia	__Cytophagales	__Fulvivirgaceae	__Fulvivirga	__Fulvivirga aurantia	0	0	0	25	0	0	0	0
ASV1587	Bacteria	__Actinomycetota	__Acidimicrobiia	__Acidimicrobiales	__Iamiaceae	__Actinomarinicola	__Actinomarinicola tropica	0	0	0	18	0	0	0	0
ASV1588	Bacteria	__Planctomycetota	__Planctomycetia	__Pirellulales	__Pirellulaceae	__Roseimaritima	__Roseimaritima multifibrata	0	0	0	21	0	0	0	0
ASV1589	Bacteria	__Actinomycetota	__Actinomycetes	__Sporichthyales	__Sporichthyaceae	__Sporichthya	__Sporichthya polymorpha	0	0	0	10	0	13	4	0
ASV1590	Bacteria	__Chloroflexota	__Tepidiformia	__Tepidiformales	__Tepidiformaceae	__Tepidiforma	__Tepidiforma bonchosmolovskayae	0	0	0	0	13	11	0	0
ASV1591	Bacteria	__Planctomycetota	__Planctomycetia	__Planctomycetales	__Planctomycetaceae	__Symmachiella	__Symmachiella macrocystis	0	0	0	0	12	0	5	9
ASV1592	Bacteria	__Planctomycetota	__Phycisphaerae	__Tepidisphaerales	__Tepidisphaeraceae	__Tepidisphaera	__Tepidisphaera mucosa	0	0	0	0	6	0	0	16
ASV1593	Bacteria	__Actinomycetota	__Actinomycetes	__Kineosporiales	__Kineosporiaceae	__Kineococcus	__Kineococcus indalonis	0	0	0	0	5	18	0	0
ASV1594	Bacteria	__Bacillota	__Bacilli	__Bacillales	__Thermoactinomycetaceae	__Geothermomicrobium	__Geothermomicrobium terrae	0	0	0	0	0	24	0	0
ASV1595	Bacteria	__Planctomycetota	__Planctomycetia	__Isosphaerales	__Isosphaeraceae	__Tautonia	__Tautonia plasticadhaerens	0	0	0	0	0	26	0	0
ASV1596		__	__	__	__	__	__	0	0	0	0	0	19	5	0
ASV1597	Bacteria	__Bacillota	__Clostridia	__Eubacteriales	__Clostridiaceae	__Geosporobacter	__Geosporobacter subterraneus	0	0	0	0	0	16	0	9
ASV1598	Bacteria	__Actinomycetota	__Actinomycetes	__Jiangellales	__Jiangellaceae	__Phytoactinopolyspora	__Phytoactinopolyspora alkaliphila	0	0	0	0	0	0	24	0
ASV1599	Bacteria	__Pseudomonadota	__Gammaproteobacteria	__	__	__Acidibacter	__Acidibacter ferrireducens	0	0	0	0	0	0	14	7
ASV1600	Bacteria	__Actinomycetota	__Acidimicrobiia	__Acidimicrobiales	__Iamiaceae	__Actinomarinicola	__Actinomarinicola tropica	10	0	0	0	0	15	0	0
ASV1601	Bacteria	__Pseudomonadota	__Gammaproteobacteria	__Xanthomonadales	__Xanthomonadaceae	__Lysobacter	__Lysobacter prati	6	9	0	0	10	0	0	0
ASV1602	Bacteria	__Chloroflexota	__Candidatus Thermofonsia	__Phototrophicales	__Phototrophicaceae	__Phototrophicus	__Phototrophicus methaneseepsis	4	0	3	9	4	0	4	0
ASV1603	Bacteria	__Bacteroidota	__Chitinophagia	__Chitinophagales	__Chitinophagaceae	__Parasegetibacter	__Parasegetibacter luojiensis	3	0	11	0	0	0	0	3
ASV1604		__	__	__	__	__	__	0	32	0	0	0	0	0	0
ASV1605	Bacteria	__Bacteroidota	__Chitinophagia	__Chitinophagales	__Chitinophagaceae	__Paraflavisolibacter	__Paraflavisolibacter caeni	0	11	0	0	15	2	0	0
ASV1606	Bacteria	__Actinomycetota	__Thermoleophilia	__Solirubrobacterales	__Parviterribacteraceae	__Parviterribacter	__Parviterribacter multiflagellatus	0	10	5	6	0	4	0	0
ASV1607	Bacteria	__Pseudomonadota	__Betaproteobacteria	__Burkholderiales	__Oxalobacteraceae	__Noviherbaspirillum	__Noviherbaspirillum denitrificans	0	0	16	0	0	0	0	0
ASV1608	Bacteria	__Chloroflexota	__Caldilineae	__Caldilineales	__Caldilineaceae	__Litorilinea	__Litorilinea aerophila	0	0	16	0	0	0	0	0
ASV1609	Bacteria	__Actinomycetota	__Acidimicrobiia	__Acidimicrobiales	__Iamiaceae	__Actinomarinicola	__Actinomarinicola tropica	0	0	11	0	6	0	0	0
ASV1610	Bacteria	__Pseudomonadota	__Alphaproteobacteria	__Hyphomicrobiales	__Rhizobiaceae	__Pseudorhizobium	__Pseudorhizobium endolithicum	0	0	4	15	0	0	0	0
ASV1611	Bacteria	__Actinomycetota	__Actinomycetes	__Micrococcales	__Microbacteriaceae	__Agromyces	__Agromyces insulae	0	0	2	13	0	0	0	0
ASV1612	Bacteria	__Pseudomonadota	__Gammaproteobacteria	__Pseudomonadales	__Pseudomonadaceae	__Azotobacter	__Azotobacter salinestris	0	0	0	20	0	0	0	0
ASV1613	Bacteria	__Gemmatimonadota	__Longimicrobiia	__Longimicrobiales	__Longimicrobiaceae	__Longimicrobium	__Longimicrobium terrae	0	0	0	23	0	0	0	0
ASV1614	Bacteria	__Bacillota	__Bacilli	__Bacillales	__Bacillaceae	__Halobacillus	__Halobacillus dabanensis	0	0	0	23	0	0	0	0
ASV1615	Bacteria	__Pseudomonadota	__Alphaproteobacteria	__Rhodospirillales	__Rhodospirillaceae	__Tagaea	__Tagaea marina	0	0	0	20	0	0	0	0
ASV1616		__	__	__	__	__	__	0	0	0	23	6	0	0	0
ASV1617		__	__	__	__	__	__	0	0	0	12	0	2	0	2
ASV1618	Bacteria	__Actinomycetota	__Actinomycetes	__Propionibacteriales	__Nocardioidaceae	__Nocardioides	__Nocardioides marinus	0	0	0	8	0	16	0	0
ASV1619	Bacteria	__Pseudomonadota	__Betaproteobacteria	__Rhodocyclales	__Zoogloeaceae	__Azoarcus	__Azoarcus olearius	0	0	0	0	24	0	0	0
ASV1620	Bacteria	__Pseudomonadota	__Gammaproteobacteria	__Cellvibrionales	__Cellvibrionaceae	__Teredinibacter	__Teredinibacter waterburyi	0	0	0	0	14	0	8	0
ASV1621	Bacteria	__Chloroflexota	__Tepidiformia	__Tepidiformales	__Tepidiformaceae	__Tepidiforma	__Tepidiforma bonchosmolovskayae	0	0	0	0	0	23	0	0
ASV1622	Bacteria	__Actinomycetota	__Rubrobacteria	__Rubrobacterales	__Rubrobacteraceae	__Rubrobacter	__Rubrobacter bracarensis	0	0	0	0	0	0	0	25
ASV1623	Bacteria	__Verrucomicrobiota	__Verrucomicrobiae	__Limisphaerales	__Limisphaeraceae	__Limisphaera	__Limisphaera ngatamarikiensis	0	0	0	0	0	0	0	27
ASV1624	Bacteria	__Actinomycetota	__Actinomycetes	__Kitasatosporales	__Streptomycetaceae	__Streptomyces	__Streptomyces albiaxialis	0	0	0	0	0	0	0	26
ASV1625	Bacteria	__Actinomycetota	__Actinomycetes	__Propionibacteriales	__Nocardioidaceae	__Nocardioides	__Nocardioides jejuensis	0	0	0	0	0	0	0	22
ASV1626	Bacteria	__Pseudomonadota	__Alphaproteobacteria	__Caulobacterales	__Caulobacteraceae	__Phenylobacterium	__Phenylobacterium koreense	30	0	0	0	0	0	0	0
ASV1627		__	__	__	__	__	__	17	0	5	0	0	0	0	0
ASV1628		__	__	__	__	__	__	17	0	7	0	0	0	0	0
ASV1629	Bacteria	__Planctomycetota	__Planctomycetia	__Pirellulales	__Pirellulaceae	__Aureliella	__Aureliella helgolandensis	18	12	0	0	0	0	0	0
ASV1630	Bacteria	__Bacteroidota	__Cytophagia	__Cytophagales	__Hymenobacteraceae	__Pontibacter	__Pontibacter chitinilyticus	10	0	12	0	0	0	0	0
ASV1631	Bacteria	__Actinomycetota	__Actinomycetes	__Propionibacteriales	__Nocardioidaceae	__Nocardioides	__Nocardioides fonticola	9	3	0	0	3	0	9	3
ASV1632	Bacteria	__Bdellovibrionota	__Bdellovibrionia	__Bdellovibrionales	__Pseudobdellovibrionaceae	__Bdellovibrio	__Bdellovibrio bacteriovorus	7	0	0	11	3	3	0	0
ASV1633		__	__	__	__	__	__	8	0	15	0	0	0	0	0
ASV1634	Bacteria	__Pseudomonadota	__Gammaproteobacteria	__Cellvibrionales	__Porticoccaceae	__Porticoccus	__Porticoccus litoralis	7	0	0	11	0	0	0	7
ASV1635	Bacteria	__Pseudomonadota	__Alphaproteobacteria	__Sphingomonadales	__Sphingomonadaceae	__Sphingomonas	__Sphingomonas daechungensis	1	15	5	0	0	0	0	0
ASV1636		__	__	__	__	__	__	2	0	0	0	0	4	13	5
ASV1637	Bacteria	__Pseudomonadota	__Gammaproteobacteria	__Oceanospirillales	__Oceanospirillaceae	__Marinobacterium	__Marinobacterium aestuariivivens	0	17	0	0	12	0	0	0
ASV1638	Bacteria	__Pseudomonadota	__Gammaproteobacteria	__Nevskiales	__Steroidobacteraceae	__Steroidobacter	__Steroidobacter denitrificans	0	12	0	0	0	0	13	0
ASV1639	Bacteria	__Pseudomonadota	__Alphaproteobacteria	__Hyphomicrobiales	__Phyllobacteriaceae	__Nitratireductor	__Nitratireductor shengliensis	0	9	0	0	0	8	9	0
ASV1640	Bacteria	__Chloroflexota	__Anaerolineae	__Aggregatilineales	__Aggregatilineaceae	__Aggregatilinea	__Aggregatilinea lenta	0	9	0	0	0	5	0	12
ASV1641	Bacteria	__Pseudomonadota	__Betaproteobacteria	__Burkholderiales	__Burkholderiaceae	__Zeimonas	__Zeimonas arvi	0	0	18	0	0	0	0	0
ASV1642	Bacteria	__Pseudomonadota	__Alphaproteobacteria	__Hyphomicrobiales	__Rhizobiaceae	__Rhizobium	__Rhizobium rosettiformans	0	0	17	0	0	0	0	0
ASV1643	Bacteria	__Acidobacteriota	__Vicinamibacteria	__Vicinamibacterales	__Vicinamibacteraceae	__Luteitalea	__Luteitalea pratensis	0	0	13	6	0	0	0	0
ASV1644	Bacteria	__Chloroflexota	__Tepidiformia	__Tepidiformales	__Tepidiformaceae	__Tepidiforma	__Tepidiforma bonchosmolovskayae	0	0	9	0	0	9	0	0
ASV1645	Bacteria	__Pseudomonadota	__Alphaproteobacteria	__Hyphomicrobiales	__Blastochloridaceae	__Blastochloris	__Blastochloris sulfoviridis	0	0	8	0	9	0	0	0
ASV1646	Bacteria	__Pseudomonadota	__Betaproteobacteria	__Burkholderiales	__	__Thiobacter	__Thiobacter subterraneus	0	0	4	0	0	0	7	6
ASV1647	Bacteria	__Pseudomonadota	__Gammaproteobacteria	__Alteromonadales	__Alteromonadaceae	__Alishewanella	__Alishewanella jeotgali	0	0	5	18	0	0	0	0
ASV1648	Bacteria	__Myxococcota	__	__Polyangiales	__Phaselicystidaceae	__Phaselicystis	__Phaselicystis flava	0	0	0	19	0	0	0	0
ASV1649	Bacteria	__Actinomycetota	__Acidimicrobiia	__Acidimicrobiales	__Iamiaceae	__Actinomarinicola	__Actinomarinicola tropica	0	0	0	22	0	0	0	0
ASV1650	Bacteria	__Chloroflexota	__Caldilineae	__Caldilineales	__Caldilineaceae	__Litorilinea	__Litorilinea aerophila	0	0	0	20	0	0	0	0
ASV1651	Bacteria	__Bacteroidota	__Cytophagia	__Cytophagales	__Cytophagaceae	__Aquirufa	__Aquirufa rosea	0	0	0	12	5	0	0	0
ASV1652	Bacteria	__Pseudomonadota	__Gammaproteobacteria	__Cellvibrionales	__Cellvibrionaceae	__Agarilytica	__Agarilytica rhodophyticola	0	0	0	11	5	8	0	0
ASV1653	Bacteria	__Pseudomonadota	__Gammaproteobacteria	__Thiotrichales	__Piscirickettsiaceae	__Methylophaga	__Methylophaga frappieri	0	0	0	0	21	0	0	0
ASV1654	Bacteria	__Planctomycetota	__Planctomycetia	__Planctomycetales	__Planctomycetaceae	__Gimesia	__Gimesia fumaroli	0	0	0	0	18	0	0	0
ASV1655	Bacteria	__Pseudomonadota	__Alphaproteobacteria	__Sphingomonadales	__Erythrobacteraceae	__Alteraurantiacibacter	__Alteraurantiacibacter aquimixticola	0	0	0	0	25	0	0	0
ASV1656	Bacteria	__Bacillota	__Bacilli	__Bacillales	__Bacillaceae	__Bacillus	__Bacillus thaonhiensis	0	0	0	0	19	0	0	0
ASV1657	Bacteria	__Bacteroidota	__Sphingobacteriia	__Sphingobacteriales	__Sphingobacteriaceae	__Daejeonella	__Daejeonella oryzae	0	0	0	0	15	0	0	9
ASV1658		__	__	__	__	__	__	0	0	0	0	0	17	0	0
ASV1659	Bacteria	__Actinomycetota	__Actinomycetes	__Mycobacteriales	__Mycobacteriaceae	__Mycolicibacterium	__Mycolicibacterium baixiangningiae	0	0	0	0	0	27	0	0
ASV1660	Bacteria	__Pseudomonadota	__Alphaproteobacteria	__Rhodospirillales	__Thalassobaculaceae	__Thalassobaculum	__Thalassobaculum fulvum	0	0	0	0	0	19	0	0
ASV1661		__	__	__	__	__	__	0	0	0	0	0	25	0	0
ASV1662	Bacteria	__Bacillota	__Clostridia	__Eubacteriales	__Clostridiaceae	__Clostridium	__Clostridium jeddahitimonense	0	0	0	0	0	14	10	0
ASV1663	Bacteria	__Pseudomonadota	__Alphaproteobacteria	__Hyphomicrobiales	__Phyllobacteriaceae	__Chelativorans	__Chelativorans alearense	0	0	0	0	0	0	25	0
ASV1664	Bacteria	__Bacteroidota	__Flavobacteriia	__Flavobacteriales	__Vicingaceae	__Vicingus	__Vicingus serpentipes	0	0	0	0	0	0	27	0
ASV1665	Bacteria	__Verrucomicrobiota	__Opitutae	__Puniceicoccales	__Pelagicoccaceae	__Pelagicoccus	__Pelagicoccus enzymogenes	0	0	0	0	0	0	26	0
ASV1666	Bacteria	__Pseudomonadota	__Alphaproteobacteria	__Hyphomicrobiales	__Methylocystaceae	__Methylocystis	__Methylocystis parvus	0	0	0	0	0	0	13	14
ASV1667	Bacteria	__Pseudomonadota	__Alphaproteobacteria	__Hyphomicrobiales	__Rhodovibrionaceae	__Fodinicurvata	__Fodinicurvata halophila	0	0	0	0	0	0	12	16
ASV1668	Bacteria	__Pseudomonadota	__Gammaproteobacteria	__Chromatiales	__Ectothiorhodospiraceae	__Nitrococcus	__Nitrococcus mobilis	0	0	0	0	0	0	0	22
ASV1669	Bacteria	__Verrucomicrobiota	__Opitutae	__Puniceicoccales	__Pelagicoccaceae	__Pelagicoccus	__Pelagicoccus albus	0	0	0	0	0	0	0	22
ASV1670	Bacteria	__Actinomycetota	__Actinomycetes	__Propionibacteriales	__Nocardioidaceae	__Nocardioides	__Nocardioides euryhalodurans	8	0	9	0	0	0	0	0
ASV1671	Bacteria	__Chloroflexota	__Tepidiformia	__Tepidiformales	__Tepidiformaceae	__Tepidiforma	__Tepidiforma bonchosmolovskayae	9	0	8	0	0	0	4	0
ASV1672		__	__	__	__	__	__	0	30	0	0	0	0	0	0
ASV1673	Bacteria	__Pseudomonadota	__Gammaproteobacteria	__Legionellales	__Legionellaceae	__Legionella	__Legionella parisiensis	0	9	3	0	4	7	0	0
ASV1674	Bacteria	__Actinomycetota	__Acidimicrobiia	__Acidimicrobiales	__Iamiaceae	__Actinomarinicola	__Actinomarinicola tropica	0	8	0	0	5	11	0	0
ASV1675	Bacteria	__Myxococcota	__	__Haliangiales	__Kofleriaceae	__Kofleria	__Kofleria flava	0	7	4	0	0	0	9	0
ASV1676	Bacteria	__Pseudomonadota	__Gammaproteobacteria	__Legionellales	__Coxiellaceae	__Coxiella	__Coxiella cheraxi	0	0	16	0	0	0	0	0
ASV1677	Bacteria	__Pseudomonadota	__Alphaproteobacteria	__Caulobacterales	__Caulobacteraceae	__Phenylobacterium	__Phenylobacterium terrae	0	0	14	0	0	0	0	0
ASV1678	Bacteria	__Pseudomonadota	__Alphaproteobacteria	__Rhodospirillales	__Geminicoccaceae	__Arboricoccus	__Arboricoccus pini	0	0	15	0	0	0	0	0
ASV1679	Bacteria	__Myxococcota	__	__Polyangiales	__Labilitrichaceae	__Labilithrix	__Labilithrix luteola	0	0	14	0	0	0	0	0
ASV1680		__	__	__	__	__	__	0	0	10	3	5	0	0	0
ASV1681	Bacteria	__Pseudomonadota	__Alphaproteobacteria	__Hyphomicrobiales	__Beijerinckiaceae	__Methylocella	__Methylocella silvestris	0	0	9	11	0	0	0	0
ASV1682	Bacteria	__Verrucomicrobiota	__Opitutae	__Puniceicoccales	__Pelagicoccaceae	__Pelagicoccus	__Pelagicoccus croceus	0	0	3	13	0	0	0	0
ASV1683	Bacteria	__Acidobacteriota	__Thermoanaerobaculia	__Thermoanaerobaculales	__Thermoanaerobaculaceae	__Thermoanaerobaculum	__Thermoanaerobaculum aquaticum	0	0	4	0	0	14	0	0
ASV1684		__	__	__	__	__	__	0	0	0	16	0	0	0	0
ASV1685	Bacteria	__Pseudomonadota	__Alphaproteobacteria	__Hyphomicrobiales	__Phyllobacteriaceae	__Chelativorans	__Chelativorans intermedius	0	0	0	19	0	0	0	0
ASV1686	Bacteria	__Pseudomonadota	__Alphaproteobacteria	__Hyphomicrobiales	__	__Pseudorhodoplanes	__Pseudorhodoplanes sinuspersici	0	0	0	15	0	9	0	0
ASV1687	Bacteria	__Pseudomonadota	__Gammaproteobacteria	__Thiohalomonadales	__Thiohalophilaceae	__Thiohalophilus	__Thiohalophilus thiocyanatoxydans	0	0	0	3	5	0	0	11
ASV1688	Bacteria	__Thermodesulfobacteriota	__Desulfuromonadia	__Desulfuromonadales	__Geoalkalibacteraceae	__Geoalkalibacter	__Geoalkalibacter ferrihydriticus	0	0	0	0	23	0	0	0
ASV1689	Bacteria	__Pseudomonadota	__Gammaproteobacteria	__Cellvibrionales	__Halieaceae	__Haliea	__Haliea atlantica	0	0	0	0	16	4	3	0
ASV1690		__	__	__	__	__	__	0	0	0	0	16	0	9	0
ASV1691	Bacteria	__Bacteroidota	__Flavobacteriia	__Flavobacteriales	__Flavobacteriaceae	__Allomuricauda	__Allomuricauda flavescens	0	0	0	0	9	0	15	0
ASV1692	Bacteria	__Pseudomonadota	__Alphaproteobacteria	__Rhodospirillales	__Stellaceae	__Stella	__Stella humosa	0	0	0	0	9	0	0	15
ASV1693		__	__	__	__	__	__	0	0	0	0	9	0	16	0
ASV1694		__	__	__	__	__	__	0	0	0	0	6	12	0	0
ASV1695	Bacteria	__Pseudomonadota	__Gammaproteobacteria	__Cellvibrionales	__Microbulbiferaceae	__Microbulbifer	__Microbulbifer donghaiensis	0	0	0	0	0	25	0	0
ASV1696	Bacteria	__Acidobacteriota	__Vicinamibacteria	__Vicinamibacterales	__Vicinamibacteraceae	__Vicinamibacter	__Vicinamibacter silvestris	0	0	0	0	0	23	0	0
ASV1697	Bacteria	__Pseudomonadota	__Alphaproteobacteria	__Hyphomicrobiales	__Stappiaceae	__Stappia	__Stappia taiwanensis	0	0	0	0	0	17	0	0
ASV1698	Bacteria	__Thermodesulfobacteriota	__Thermodesulfobacteria	__Thermodesulfobacteriales	__Thermodesulfobacteriaceae	__Thermosulfurimonas	__Thermosulfurimonas marina	0	0	0	0	0	21	0	0
ASV1699	Bacteria	__Actinomycetota	__Actinomycetes	__Micrococcales	__Promicromonosporaceae	__Promicromonospora	__Promicromonospora citrea	0	0	0	0	0	16	0	0
ASV1700	Bacteria	__Planctomycetota	__Planctomycetia	__Pirellulales	__Pirellulaceae	__Roseimaritima	__Roseimaritima sediminicola	0	0	0	0	0	10	0	11
ASV1701	Bacteria	__Pseudomonadota	__Alphaproteobacteria	__Hyphomicrobiales	__Tepidamorphaceae	__Butyratibacter	__Butyratibacter algicola	0	0	0	0	0	6	0	15
ASV1702	Bacteria	__Planctomycetota	__Planctomycetia	__Pirellulales	__Lacipirellulaceae	__Pirellulimonas	__Pirellulimonas nuda	0	0	0	0	0	0	23	0
ASV1703		__	__	__	__	__	__	0	0	0	0	0	0	25	0
ASV1704	Bacteria	__Pseudomonadota	__Alphaproteobacteria	__Sphingomonadales	__Sphingomonadaceae	__Sphingomonas	__Sphingomonas hankyongensis	0	0	0	0	0	0	0	24
ASV1705	Bacteria	__Bacillota	__Bacilli	__Bacillales	__Bacillaceae	__Domibacillus	__Domibacillus indicus	0	0	0	0	0	0	0	21
ASV1706	Bacteria	__Pseudomonadota	__Alphaproteobacteria	__Sphingomonadales	__Sphingomonadaceae	__Sphingomonas	__Sphingomonas difficilis	23	0	0	0	0	0	0	0
ASV1707	Bacteria	__Bacteroidota	__Chitinophagia	__Chitinophagales	__Chitinophagaceae	__Flavipsychrobacter	__Flavipsychrobacter stenotrophus	15	0	0	0	0	0	0	7
ASV1708	Bacteria	__Pseudomonadota	__Alphaproteobacteria	__Hyphomicrobiales	__	__Pseudorhodoplanes	__Pseudorhodoplanes sinuspersici	10	0	12	0	0	0	0	0
ASV1709		__	__	__	__	__	__	9	7	0	0	2	0	6	0
ASV1710	Bacteria	__Pseudomonadota	__Alphaproteobacteria	__Rhodospirillales	__Rhodospirillaceae	__Haematospirillum	__Haematospirillum jordaniae	8	0	0	0	0	0	0	12
ASV1711	Bacteria	__Pseudomonadota	__Alphaproteobacteria	__Sphingomonadales	__Sphingosinicellaceae	__Sphingosinicella	__Sphingosinicella cucumeris	8	0	0	0	4	6	0	4
ASV1712	Bacteria	__Pseudomonadota	__Alphaproteobacteria	__Parvularculales	__Parvularculaceae	__Marinicaulis	__Marinicaulis aureus	6	0	0	9	0	0	0	0
ASV1713	Bacteria	__Pseudomonadota	__Gammaproteobacteria	__Cellvibrionales	__Halieaceae	__Haliea	__Haliea atlantica	4	0	0	0	8	0	11	0
ASV1714	Bacteria	__Verrucomicrobiota	__Verrucomicrobiae	__Limisphaerales	__Fontisphaeraceae	__Fontisphaera	__Fontisphaera persica	4	0	0	11	0	0	0	5
ASV1715	Bacteria	__Balneolota	__Balneolia	__Balneolales	__Balneolaceae	__Fodinibius	__Fodinibius sediminis	0	29	0	0	0	0	0	0
ASV1716	Bacteria	__Actinomycetota	__Actinomycetes	__Glycomycetales	__Glycomycetaceae	__Glycomyces	__Glycomyces halotolerans	0	15	0	0	0	7	4	0
ASV1717	Bacteria	__Pseudomonadota	__Alphaproteobacteria	__Hyphomicrobiales	__Xanthobacteraceae	__Pseudolabrys	__Pseudolabrys taiwanensis	0	11	10	0	0	0	0	0
ASV1718		__	__	__	__	__	__	0	9	0	0	3	0	7	5
ASV1719	Bacteria	__Bacillota	__Clostridia	__Eubacteriales	__Heliobacteriaceae	__Heliorestis	__Heliorestis acidaminivorans	0	9	4	10	0	0	0	0
ASV1720	Bacteria	__Chloroflexota	__Caldilineae	__Caldilineales	__Caldilineaceae	__Litorilinea	__Litorilinea aerophila	0	9	0	0	6	0	0	8
ASV1721	Bacteria	__Pseudomonadota	__Alphaproteobacteria	__Hyphomicrobiales	__Rhizobiaceae	__Ensifer	__Ensifer aridi	0	0	10	0	0	0	0	0
ASV1722	Bacteria	__Pseudomonadota	__Betaproteobacteria	__Burkholderiales	__Oxalobacteraceae	__Noviherbaspirillum	__Noviherbaspirillum aerium	0	0	10	0	0	0	0	0
ASV1723	Bacteria	__Pseudomonadota	__Alphaproteobacteria	__Hyphomicrobiales	__Phyllobacteriaceae	__Aquibium	__Aquibium oceanicum	0	0	15	0	0	0	0	0
ASV1724	Bacteria	__Pseudomonadota	__Betaproteobacteria	__Rhodocyclales	__Zoogloeaceae	__Azoarcus	__Azoarcus olearius	0	0	7	11	0	0	0	0
ASV1725	Bacteria	__Myxococcota	__	__Polyangiales	__Polyangiaceae	__Racemicystis	__Racemicystis persica	0	0	9	0	0	14	0	0
ASV1726	Bacteria	__Gemmatimonadota	__Longimicrobiia	__Longimicrobiales	__Longimicrobiaceae	__Longimicrobium	__Longimicrobium terrae	0	0	0	22	0	0	0	0
ASV1727	Bacteria	__Actinomycetota	__Thermoleophilia	__Miltoncostaeales	__Miltoncostaeaceae	__Miltoncostaea	__Miltoncostaea oceani	0	0	0	19	0	0	0	0
ASV1728	Bacteria	__Pseudomonadota	__Alphaproteobacteria	__Rhodospirillales	__Azospirillaceae	__Nitrospirillum	__Nitrospirillum amazonense	0	0	0	24	0	0	0	0
ASV1729	Bacteria	__Pseudomonadota	__Alphaproteobacteria	__Hyphomicrobiales	__Tepidamorphaceae	__Tepidamorphus	__Tepidamorphus gemmatus	0	0	0	18	0	0	0	0
ASV1730	Bacteria	__Bacteroidota	__Chitinophagia	__Chitinophagales	__Chitinophagaceae	__Flavitalea	__Flavitalea gansuensis	0	0	0	21	0	0	0	0
ASV1731	Bacteria	__Bacillota	__Clostridia	__Eubacteriales	__Heliobacteriaceae	__Heliophilum	__Heliophilum fasciatum	0	0	0	16	0	0	0	0
ASV1732	Bacteria	__Planctomycetota	__Planctomycetia	__Planctomycetales	__Planctomycetaceae	__Symmachiella	__Symmachiella macrocystis	0	0	0	0	21	0	0	0
ASV1733	Bacteria	__Pseudomonadota	__Alphaproteobacteria	__Maricaulales	__Maricaulaceae	__Maricaulis	__Maricaulis maris	0	0	0	0	22	0	0	0
ASV1734	Bacteria	__Pseudomonadota	__Alphaproteobacteria	__Rhodospirillales	__Thalassobaculaceae	__Nisaea	__Nisaea sediminum	0	0	0	0	19	0	0	0
ASV1735	Bacteria	__Actinomycetota	__Actinomycetes	__Kitasatosporales	__Streptomycetaceae	__Streptomyces	__Streptomyces gobiensis	0	0	0	0	20	0	0	0
ASV1736	Bacteria	__Pseudomonadota	__Alphaproteobacteria	__Hyphomicrobiales	__Devosiaceae	__Pelagibacterium	__Pelagibacterium rhizosphaerae	0	0	0	0	7	0	11	0
ASV1737	Bacteria	__Actinomycetota	__Actinomycetes	__Propionibacteriales	__Nocardioidaceae	__Nocardioides	__Nocardioides koreensis	0	0	0	0	10	9	0	0
ASV1738	Bacteria	__Myxococcota	__Myxococcia	__Myxococcales	__Archangiaceae	__Cystobacter	__Cystobacter miniatus	0	0	0	0	6	7	0	10
ASV1739	Bacteria	__Thermodesulfobacteriota	__Desulfuromonadia	__Desulfuromonadales	__Geoalkalibacteraceae	__Geoalkalibacter	__Geoalkalibacter subterraneus	0	0	0	0	0	23	0	0
ASV1740	Bacteria	__Pseudomonadota	__Betaproteobacteria	__Burkholderiales	__Oxalobacteraceae	__Lacisediminimonas	__Lacisediminimonas profundi	0	0	0	0	0	21	0	0
ASV1741	Bacteria	__Pseudomonadota	__Betaproteobacteria	__Burkholderiales	__Oxalobacteraceae	__Noviherbaspirillum	__Noviherbaspirillum agri	0	0	0	0	0	22	0	0
ASV1742	Bacteria	__Pseudomonadota	__Alphaproteobacteria	__Sphingomonadales	__Erythrobacteraceae	__Aurantiacibacter	__Aurantiacibacter suaedae	0	0	0	0	0	23	0	0
ASV1743	Bacteria	__Pseudomonadota	__Alphaproteobacteria	__Rhodospirillales	__Geminicoccaceae	__Arboricoccus	__Arboricoccus pini	0	0	0	0	0	22	0	0
ASV1744	Bacteria	__Deinococcota	__Deinococci	__Trueperales	__Trueperaceae	__Truepera	__Truepera radiovictrix	0	0	0	0	0	15	0	5
ASV1745	Bacteria	__Bacteroidota	__Cytophagia	__Cytophagales	__Fulvivirgaceae	__Ohtaekwangia	__Ohtaekwangia kribbensis	0	0	0	0	0	13	9	0
ASV1746	Bacteria	__Planctomycetota	__Planctomycetia	__Isosphaerales	__Isosphaeraceae	__Tautonia	__Tautonia sociabilis	0	0	0	0	0	10	0	14
ASV1747		__	__	__	__	__	__	0	0	0	0	0	10	0	14
ASV1748		__	__	__	__	__	__	0	0	0	0	0	0	25	0
ASV1749	Bacteria	__Pseudomonadota	__Gammaproteobacteria	__Legionellales	__Coxiellaceae	__Aquicella	__Aquicella lusitana	0	0	0	0	0	0	26	0
ASV1750		__	__	__	__	__	__	0	0	0	0	0	0	21	0
ASV1751	Bacteria	__Pseudomonadota	__Alphaproteobacteria	__Hyphomicrobiales	__Devosiaceae	__Devosia	__Devosia oryziradicis	0	0	0	0	0	0	0	18
ASV1752	Bacteria	__Pseudomonadota	__Alphaproteobacteria	__Hyphomicrobiales	__Brucellaceae	__Brucella	__Brucella oryzae	23	0	0	0	0	0	0	0
ASV1753	Bacteria	__Nitrospirota	__Nitrospiria	__Nitrospirales	__Nitrospiraceae	__Nitrospira	__Nitrospira moscoviensis	17	0	6	0	0	0	0	0
ASV1754	Bacteria	__Pseudomonadota	__Alphaproteobacteria	__Minwuiales	__Minwuiaceae	__Minwuia	__Minwuia thermotolerans	13	0	0	0	0	9	0	0
ASV1755	Bacteria	__Bacteroidota	__Cytophagia	__Cytophagales	__Cyclobacteriaceae	__Echinicola	__Echinicola jeungdonensis	15	0	7	0	0	0	0	0
ASV1756	Bacteria	__Pseudomonadota	__Gammaproteobacteria	__Xanthomonadales	__Xanthomonadaceae	__Arenimonas	__Arenimonas halophila	7	14	1	0	0	0	1	3
ASV1757	Bacteria	__Actinomycetota	__Acidimicrobiia	__Acidimicrobiales	__Iamiaceae	__Actinomarinicola	__Actinomarinicola tropica	0	28	0	0	0	0	0	0
ASV1758	Bacteria	__Acidobacteriota	__Vicinamibacteria	__Vicinamibacterales	__Vicinamibacteraceae	__Vicinamibacter	__Vicinamibacter silvestris	0	15	0	0	0	0	12	0
ASV1759	Bacteria	__Bacillota	__Bacilli	__Bacillales	__Bacillaceae	__Cytobacillus	__Cytobacillus oceanisediminis	0	15	0	0	0	10	0	0
ASV1760		__	__	__	__	__	__	0	13	0	0	0	9	0	0
ASV1761	Bacteria	__Actinomycetota	__Actinomycetes	__Kitasatosporales	__Streptomycetaceae	__Streptomyces	__Streptomyces triticirhizae	0	12	0	0	0	14	0	0
ASV1762	Bacteria	__Rhodothermota	__Rhodothermia	__Rhodothermales	__Salisaetaceae	__Roseithermus	__Roseithermus sacchariphilus	0	12	0	0	14	0	0	0
ASV1763	Bacteria	__Acidobacteriota	__Terriglobia	__Bryobacterales	__Bryobacteraceae	__Paludibaculum	__Paludibaculum fermentans	0	11	7	0	0	0	4	0
ASV1764	Bacteria	__Pseudomonadota	__Gammaproteobacteria	__Xanthomonadales	__Rhodanobacteraceae	__Pinirhizobacter	__Pinirhizobacter soli	0	5	0	19	0	0	0	0
ASV1765	Bacteria	__Planctomycetota	__Planctomycetia	__Pirellulales	__Pirellulaceae	__Rubripirellula	__Rubripirellula lacrimiformis	0	4	0	0	0	9	0	11
ASV1766	Bacteria	__Actinomycetota	__Actinomycetes	__Glycomycetales	__Glycomycetaceae	__Glycomyces	__Glycomyces lechevalierae	0	0	13	0	0	0	0	0
ASV1767	Bacteria	__Myxococcota	__Myxococcia	__Myxococcales	__Archangiaceae	__Cystobacter	__Cystobacter miniatus	0	0	13	0	0	0	0	0
ASV1768	Bacteria	__Actinomycetota	__Actinomycetes	__Micrococcales	__Promicromonosporaceae	__Cellulosimicrobium	__Cellulosimicrobium composti	0	0	18	0	0	0	0	0
ASV1769	Bacteria	__Pseudomonadota	__Alphaproteobacteria	__Hyphomicrobiales	__Kaistiaceae	__Bauldia	__Bauldia consociata	0	0	0	21	0	0	0	0
ASV1770	Bacteria	__Pseudomonadota	__Gammaproteobacteria	__Chromatiales	__Thioprofundaceae	__Thioprofundum	__Thioprofundum lithotrophicum	0	0	0	18	0	0	0	0
ASV1771	Bacteria	__Pseudomonadota	__Alphaproteobacteria	__Hyphomicrobiales	__	__Pseudorhodoplanes	__Pseudorhodoplanes sinuspersici	0	0	0	13	0	0	0	0
ASV1772	Bacteria	__Acidobacteriota	__Vicinamibacteria	__Vicinamibacterales	__Vicinamibacteraceae	__Vicinamibacter	__Vicinamibacter silvestris	0	0	0	17	0	0	0	0
ASV1773	Bacteria	__Gemmatimonadota	__Longimicrobiia	__Longimicrobiales	__Longimicrobiaceae	__Longimicrobium	__Longimicrobium terrae	0	0	0	20	0	0	0	0
ASV1774	Bacteria	__Planctomycetota	__Planctomycetia	__Pirellulales	__Lacipirellulaceae	__Lacipirellula	__Lacipirellula limnantheis	0	0	0	12	0	0	0	8
ASV1775	Bacteria	__Actinomycetota	__Acidimicrobiia	__Acidimicrobiales	__Iamiaceae	__Actinomarinicola	__Actinomarinicola tropica	0	0	0	0	18	0	0	0
ASV1776	Bacteria	__Bacteroidota	__Flavobacteriia	__Flavobacteriales	__Crocinitomicaceae	__Fluviicola	__Fluviicola chungangensis	0	0	0	0	24	0	0	0
ASV1777	Bacteria	__Actinomycetota	__Actinomycetes	__Kitasatosporales	__Streptomycetaceae	__Streptomyces	__Streptomyces apocyni	0	0	0	0	12	9	0	0
ASV1778	Bacteria	__Pseudomonadota	__Gammaproteobacteria	__Moraxellales	__Moraxellaceae	__Cavicella	__Cavicella subterranea	0	0	0	0	10	0	7	4
ASV1779	Bacteria	__Pseudomonadota	__Gammaproteobacteria	__Cellvibrionales	__Halieaceae	__Haliea	__Haliea atlantica	0	0	0	0	2	4	6	5
ASV1780	Bacteria	__Actinomycetota	__Actinomycetes	__Streptosporangiales	__Thermomonosporaceae	__Actinomadura	__Actinomadura soli	0	0	0	0	0	20	0	0
ASV1781	Bacteria	__Bacteroidota	__Flavobacteriia	__Flavobacteriales	__Schleiferiaceae	__Phaeocystidibacter	__Phaeocystidibacter luteus	0	0	0	0	0	6	5	6
ASV1782	Bacteria	__Actinomycetota	__Thermoleophilia	__Solirubrobacterales	__Capillimicrobiaceae	__Capillimicrobium	__Capillimicrobium parvum	0	0	0	0	0	6	0	15
ASV1783	Bacteria	__Pseudomonadota	__Betaproteobacteria	__Burkholderiales	__Oxalobacteraceae	__Noviherbaspirillum	__Noviherbaspirillum arenae	0	0	0	0	0	0	22	0
ASV1784	Bacteria	__Pseudomonadota	__Alphaproteobacteria	__Hyphomicrobiales	__Phyllobacteriaceae	__Chelativorans	__Chelativorans intermedius	0	0	0	0	0	0	23	0
ASV1785	Bacteria	__Gemmatimonadota	__Longimicrobiia	__Longimicrobiales	__Longimicrobiaceae	__Longimicrobium	__Longimicrobium terrae	0	0	0	0	0	0	0	20
ASV1786	Bacteria	__Actinomycetota	__Actinomycetes	__Pseudonocardiales	__Pseudonocardiaceae	__Saccharopolyspora	__Saccharopolyspora qijiaojingensis	0	0	0	0	0	0	0	19
ASV1787	Bacteria	__Planctomycetota	__Planctomycetia	__Planctomycetales	__Planctomycetaceae	__Rubinisphaera	__Rubinisphaera brasiliensis	0	0	0	0	0	0	0	24
ASV1788	Bacteria	__Verrucomicrobiota	__Opitutae	__Puniceicoccales	__Pelagicoccaceae	__Pelagicoccus	__Pelagicoccus croceus	25	0	0	0	0	0	0	0
ASV1789	Bacteria	__Myxococcota	__Myxococcia	__Myxococcales	__Myxococcaceae	__Simulacricoccus	__Simulacricoccus ruber	16	0	7	0	0	0	0	0
ASV1790	Bacteria	__Planctomycetota	__Planctomycetia	__Planctomycetales	__Planctomycetaceae	__Calycomorphotria	__Calycomorphotria hydatis	9	0	0	0	0	0	0	13
ASV1791	Bacteria	__Pseudomonadota	__Gammaproteobacteria	__Chromatiales	__Ectothiorhodospiraceae	__Inmirania	__Inmirania thermothiophila	5	0	0	0	7	9	0	0
ASV1792		__	__	__	__	__	__	4	0	0	0	6	0	0	9
ASV1793	Bacteria	__Bacteroidota	__Flavobacteriia	__Flavobacteriales	__Weeksellaceae	__Chryseobacterium	__Chryseobacterium pennae	0	27	0	0	0	0	0	0
ASV1794		__	__	__	__	__	__	0	27	0	0	0	0	0	0
ASV1795	Bacteria	__Actinomycetota	__Acidimicrobiia	__Acidimicrobiales	__Iamiaceae	__Rhabdothermincola	__Rhabdothermincola salaria	0	27	0	0	0	0	0	0
ASV1796	Bacteria	__Chloroflexota	__Tepidiformia	__Tepidiformales	__Tepidiformaceae	__Tepidiforma	__Tepidiforma bonchosmolovskayae	0	18	0	0	8	0	0	0
ASV1797	Bacteria	__Pseudomonadota	__Gammaproteobacteria	__Cellvibrionales	__Cellvibrionaceae	__Agarilytica	__Agarilytica rhodophyticola	0	13	0	0	0	9	0	0
ASV1798	Bacteria	__Bacteroidota	__Cytophagia	__Cytophagales	__Fulvivirgaceae	__Fulvivirga	__Fulvivirga sediminis	0	5	0	0	0	0	0	17
ASV1799	Bacteria	__Bacillota	__Bacilli	__Bacillales	__Paenibacillaceae	__Paenibacillus	__Paenibacillus populi	0	0	13	0	0	0	0	0
ASV1800	Bacteria	__Actinomycetota	__Acidimicrobiia	__Acidimicrobiales	__Iamiaceae	__Actinomarinicola	__Actinomarinicola tropica	0	0	11	0	0	0	0	0
ASV1801	Bacteria	__Actinomycetota	__Actinomycetes	__Propionibacteriales	__Nocardioidaceae	__Nocardioides	__Nocardioides donggukensis	0	0	9	2	0	0	0	0
ASV1802	Bacteria	__Pseudomonadota	__Alphaproteobacteria	__Rhodospirillales	__Rhodospirillaceae	__Hypericibacter	__Hypericibacter terrae	0	0	8	0	0	0	11	0
ASV1803	Bacteria	__Verrucomicrobiota	__Verrucomicrobiae	__Limisphaerales	__Fontisphaeraceae	__Fontisphaera	__Fontisphaera persica	0	0	6	0	0	6	0	6
ASV1804	Bacteria	__Pseudomonadota	__Alphaproteobacteria	__Hyphomicrobiales	__Parvibaculaceae	__Kaustia	__Kaustia mangrovi	0	0	0	17	0	0	0	0
ASV1805	Bacteria	__Pseudomonadota	__Gammaproteobacteria	__Pseudomonadales	__Pseudomonadaceae	__Pseudomonas	__Pseudomonas japonica	0	0	0	20	0	0	0	0
ASV1806	Bacteria	__Bacteroidota	__Cytophagia	__Cytophagales	__Cyclobacteriaceae	__Echinicola	__Echinicola pacifica	0	0	0	17	0	0	0	0
ASV1807	Bacteria	__Actinomycetota	__Actinomycetes	__Propionibacteriales	__Nocardioidaceae	__Nocardioides	__Nocardioides hankookensis	0	0	0	20	0	0	0	0
ASV1808	Bacteria	__Gemmatimonadota	__Longimicrobiia	__Longimicrobiales	__Longimicrobiaceae	__Longimicrobium	__Longimicrobium terrae	0	0	0	18	0	0	0	0
ASV1809	Bacteria	__Myxococcota	__Myxococcia	__Myxococcales	__Anaeromyxobacteraceae	__Anaeromyxobacter	__Anaeromyxobacter dehalogenans	0	0	0	15	0	0	0	4
ASV1810	Bacteria	__Actinomycetota	__Actinomycetes	__Propionibacteriales	__Nocardioidaceae	__Nocardioides	__Nocardioides malaquae	0	0	0	8	13	0	0	0
ASV1811	Bacteria	__Pseudomonadota	__Betaproteobacteria	__Burkholderiales	__Oxalobacteraceae	__Massilia	__Massilia solisilvae	0	0	0	0	16	0	0	0
ASV1812	Bacteria	__Deinococcota	__Deinococci	__Trueperales	__Trueperaceae	__Truepera	__Truepera radiovictrix	0	0	0	0	21	0	0	0
ASV1813	Bacteria	__Myxococcota	__	__Polyangiales	__Polyangiaceae	__Chondromyces	__Chondromyces lanuginosus	0	0	0	0	8	0	1	8
ASV1814	Bacteria	__Pseudomonadota	__Alphaproteobacteria	__Hyphomicrobiales	__Tepidamorphaceae	__Tepidamorphus	__Tepidamorphus gemmatus	0	0	0	0	10	2	0	5
ASV1815	Bacteria	__Actinomycetota	__Actinomycetes	__Propionibacteriales	__Nocardioidaceae	__Nocardioides	__Nocardioides phosphati	0	0	0	0	6	8	0	2
ASV1816	Bacteria	__Bacteroidota	__Cytophagia	__Cytophagales	__Cyclobacteriaceae	__Cyclobacterium	__Cyclobacterium lianum	0	0	0	0	9	0	8	6
ASV1817	Bacteria	__Verrucomicrobiota	__Opitutae	__Puniceicoccales	__Oceanipulchritudinaceae	__Oceanipulchritudo	__Oceanipulchritudo coccoides	0	0	0	0	5	3	0	10
ASV1818	Bacteria	__Pseudomonadota	__Gammaproteobacteria	__Chromatiales	__Thioprofundaceae	__Thioprofundum	__Thioprofundum lithotrophicum	0	0	0	0	3	0	8	7
ASV1819	Bacteria	__Chloroflexota	__Tepidiformia	__Tepidiformales	__Tepidiformaceae	__Tepidiforma	__Tepidiforma bonchosmolovskayae	0	0	0	0	0	20	0	0
ASV1820	Bacteria	__Verrucomicrobiota	__Opitutae	__Opitutales	__Opitutaceae	__Opitutus	__Opitutus terrae	0	0	0	0	0	15	0	0
ASV1821	Bacteria	__Planctomycetota	__Phycisphaerae	__Phycisphaerales	__Phycisphaeraceae	__Mucisphaera	__Mucisphaera calidilacus	0	0	0	0	0	5	6	9
ASV1822	Bacteria	__Planctomycetota	__Planctomycetia	__Isosphaerales	__Isosphaeraceae	__Tautonia	__Tautonia sociabilis	0	0	0	0	0	0	20	0
ASV1823	Bacteria	__Pseudomonadota	__Gammaproteobacteria	__Thiotrichales	__Piscirickettsiaceae	__Methylophaga	__Methylophaga frappieri	0	0	0	0	0	0	24	0
ASV1824	Bacteria	__Bacteroidota	__Flavobacteriia	__Flavobacteriales	__Crocinitomicaceae	__Fluviicola	__Fluviicola hefeinensis	0	0	0	0	0	0	23	0
ASV1825	Bacteria	__Actinomycetota	__Acidimicrobiia	__Acidimicrobiales	__Iamiaceae	__Actinomarinicola	__Actinomarinicola tropica	25	0	0	0	0	0	0	0
ASV1826	Bacteria	__Actinomycetota	__Acidimicrobiia	__Acidimicrobiales	__Iamiaceae	__Actinomarinicola	__Actinomarinicola tropica	16	0	3	0	0	0	0	0
ASV1827		__	__	__	__	__	__	15	0	0	0	7	0	0	0
ASV1828	Bacteria	__Verrucomicrobiota	__Verrucomicrobiae	__Limisphaerales	__Fontisphaeraceae	__Fontisphaera	__Fontisphaera persica	7	0	0	0	0	0	13	0
ASV1829	Bacteria	__Pseudomonadota	__Alphaproteobacteria	__Emcibacterales	__Govaniaceae	__Govania	__Govania unica	8	0	4	0	0	0	0	8
ASV1830	Bacteria	__Acidobacteriota	__Vicinamibacteria	__Vicinamibacterales	__Vicinamibacteraceae	__Luteitalea	__Luteitalea pratensis	0	17	4	0	0	0	0	0
ASV1831	Bacteria	__Bacteroidota	__Flavobacteriia	__Flavobacteriales	__Flavobacteriaceae	__Aequorivita	__Aequorivita vladivostokensis	0	11	0	0	13	0	0	0
ASV1832	Bacteria	__Pseudomonadota	__Gammaproteobacteria	__Pseudomonadales	__Pseudohongiellaceae	__Pseudohongiella	__Pseudohongiella nitratireducens	0	7	4	0	9	0	0	0
ASV1833	Bacteria	__Pseudomonadota	__Gammaproteobacteria	__Chromatiales	__Ectothiorhodospiraceae	__Acidihalobacter	__Acidihalobacter yilgarnensis	0	7	6	0	0	0	0	0
ASV1834	Bacteria	__Thermodesulfobacteriota	__Desulfuromonadia	__Desulfuromonadales	__Geoalkalibacteraceae	__Geoalkalibacter	__Geoalkalibacter subterraneus	0	7	0	0	12	0	0	2
ASV1835		__	__	__	__	__	__	0	5	0	13	0	0	0	0
ASV1836	Bacteria	__Pseudomonadota	__Gammaproteobacteria	__Chromatiales	__Ectothiorhodospiraceae	__Thioalkalivibrio	__Thioalkalivibrio thiocyanodenitrificans	0	0	19	0	0	0	0	0
ASV1837	Bacteria	__Pseudomonadota	__Alphaproteobacteria	__Rhodobacterales	__Paracoccaceae	__Rubribacterium	__Rubribacterium polymorphum	0	0	18	0	0	0	0	0
ASV1838	Bacteria	__Bacillota	__Bacilli	__Bacillales	__Paenibacillaceae	__Ammoniphilus	__Ammoniphilus resinae	0	0	16	0	0	0	0	0
ASV1839	Bacteria	__Verrucomicrobiota	__Spartobacteria	__Chthoniobacterales	__Chthoniobacteraceae	__Chthoniobacter	__Chthoniobacter flavus	0	0	12	0	0	0	0	0
ASV1840	Bacteria	__Actinomycetota	__Actinomycetes	__Propionibacteriales	__Nocardioidaceae	__Nocardioides	__Nocardioides pelophilus	0	0	14	0	0	0	0	0
ASV1841		__	__	__	__	__	__	0	0	16	0	0	0	0	0
ASV1842	Bacteria	__Bacillota	__Bacilli	__Bacillales	__Paenibacillaceae	__Paenibacillus	__Paenibacillus paeoniae	0	0	14	0	0	7	0	0
ASV1843	Bacteria	__Bacteroidota	__Flavobacteriia	__Flavobacteriales	__Schleiferiaceae	__Croceimicrobium	__Croceimicrobium hydrocarbonivorans	0	0	12	0	0	7	0	0
ASV1844	Bacteria	__Pseudomonadota	__Alphaproteobacteria	__Hyphomicrobiales	__Parvibaculaceae	__Parvibaculum	__Parvibaculum indicum	0	0	5	0	0	9	0	0
ASV1845	Bacteria	__Pseudomonadota	__Alphaproteobacteria	__Sphingomonadales	__Sphingomonadaceae	__Parasphingopyxis	__Parasphingopyxis algicola	0	0	4	11	0	0	0	0
ASV1846	Bacteria	__Acidobacteriota	__Vicinamibacteria	__Vicinamibacterales	__Vicinamibacteraceae	__Luteitalea	__Luteitalea pratensis	0	0	0	17	0	0	0	0
ASV1847	Bacteria	__Thermodesulfobacteriota	__Desulfuromonadia	__Desulfuromonadales	__Desulfuromonadaceae	__Desulfuromonas	__Desulfuromonas thiophila	0	0	0	19	0	0	0	0
ASV1848	Bacteria	__Actinomycetota	__Acidimicrobiia	__Acidimicrobiales	__Iamiaceae	__Rhabdothermincola	__Rhabdothermincola salaria	0	0	0	17	0	0	0	0
ASV1849		__	__	__	__	__	__	0	0	0	18	0	0	0	0
ASV1850	Bacteria	__Pseudomonadota	__Gammaproteobacteria	__Salinisphaerales	__Salinisphaeraceae	__Halophibacterium	__Halophibacterium profundimaris	0	0	0	19	0	0	0	0
ASV1851	Bacteria	__Verrucomicrobiota	__Opitutae	__Opitutales	__Opitutaceae	__Rariglobus	__Rariglobus hedericola	0	0	0	19	0	0	0	0
ASV1852	Bacteria	__Myxococcota	__	__Polyangiales	__Polyangiaceae	__Jahnella	__Jahnella thaxteri	0	0	0	16	0	0	0	0
ASV1853	Bacteria	__Pseudomonadota	__Alphaproteobacteria	__Sphingomonadales	__Sphingomonadaceae	__Rhizorhabdus	__Rhizorhabdus dicambivorans	0	0	0	17	0	0	0	0
ASV1854	Bacteria	__Myxococcota	__	__Polyangiales	__Sandaracinaceae	__Sandaracinus	__Sandaracinus amylolyticus	0	0	0	17	0	5	0	0
ASV1855	Bacteria	__Pseudomonadota	__Alphaproteobacteria	__Rhodobacterales	__Roseobacteraceae	__Rubellimicrobium	__Rubellimicrobium roseum	0	0	0	9	10	0	0	0
ASV1856	Bacteria	__Planctomycetota	__Planctomycetia	__Pirellulales	__Pirellulaceae	__Roseimaritima	__Roseimaritima sediminicola	0	0	0	0	18	0	0	0
ASV1857	Bacteria	__Thermomicrobiota	__Thermomicrobia	__Sphaerobacterales	__Sphaerobacteraceae	__Sphaerobacter	__Sphaerobacter thermophilus	0	0	0	0	16	0	0	0
ASV1858	Bacteria	__Pseudomonadota	__Gammaproteobacteria	__Oceanospirillales	__Halomonadaceae	__Halomonas	__Halomonas azerbaijanica	0	0	0	0	11	10	0	0
ASV1859	Bacteria	__Pseudomonadota	__Alphaproteobacteria	__Hyphomicrobiales	__Parvibaculaceae	__Pyruvatibacter	__Pyruvatibacter mobilis	0	0	0	0	10	0	8	0
ASV1860	Bacteria	__Chloroflexota	__Caldilineae	__Caldilineales	__Caldilineaceae	__Litorilinea	__Litorilinea aerophila	0	0	0	0	2	15	0	0
ASV1861	Bacteria	__Actinomycetota	__Acidimicrobiia	__Acidimicrobiales	__Iamiaceae	__Actinomarinicola	__Actinomarinicola tropica	0	0	0	0	0	18	0	0
ASV1862	Bacteria	__Planctomycetota	__Planctomycetia	__Isosphaerales	__Isosphaeraceae	__Tautonia	__Tautonia plasticadhaerens	0	0	0	0	0	20	0	0
ASV1863	Bacteria	__Pseudomonadota	__Alphaproteobacteria	__Hyphomicrobiales	__Phyllobacteriaceae	__Chelativorans	__Chelativorans multitrophicus	0	0	0	0	0	22	0	0
ASV1864	Bacteria	__Bacillota	__Bacilli	__Bacillales	__Paenibacillaceae	__Paenibacillus	__Paenibacillus agaridevorans	0	0	0	0	0	22	0	0
ASV1865	Bacteria	__Acidobacteriota	__Vicinamibacteria	__Vicinamibacterales	__Vicinamibacteraceae	__Vicinamibacter	__Vicinamibacter silvestris	0	0	0	0	0	19	0	0
ASV1866	Bacteria	__Pseudomonadota	__Gammaproteobacteria	__Chromatiales	__Thioprofundaceae	__Thioprofundum	__Thioprofundum lithotrophicum	0	0	0	0	0	21	0	0
ASV1867	Bacteria	__Acidobacteriota	__Thermoanaerobaculia	__Thermoanaerobaculales	__Thermoanaerobaculaceae	__Thermoanaerobaculum	__Thermoanaerobaculum aquaticum	0	0	0	0	0	8	0	12
ASV1868	Bacteria	__Bacillota	__Bacilli	__Bacillales	__Bacillaceae	__Melghiribacillus	__Melghiribacillus thermohalophilus	0	0	0	0	0	0	20	0
ASV1869	Bacteria	__Pseudomonadota	__Alphaproteobacteria	__Maricaulales	__Maricaulaceae	__Euryhalocaulis	__Euryhalocaulis caribicus	0	0	0	0	0	0	21	0
ASV1870	Bacteria	__Pseudomonadota	__Alphaproteobacteria	__Sphingomonadales	__Erythrobacteraceae	__Alteraurantiacibacter	__Alteraurantiacibacter aquimixticola	0	0	0	0	0	0	23	0
ASV1871	Bacteria	__Verrucomicrobiota	__Opitutae	__Opitutales	__Opitutaceae	__Horticoccus	__Horticoccus luteus	0	0	0	0	0	0	14	0
ASV1872		__	__	__	__	__	__	0	0	0	0	0	0	17	0
ASV1873	Bacteria	__Actinomycetota	__Actinomycetes	__Pseudonocardiales	__Pseudonocardiaceae	__Saccharopolyspora	__Saccharopolyspora rectivirgula	0	0	0	0	0	0	19	0
ASV1874	Bacteria	__Planctomycetota	__Planctomycetia	__Planctomycetales	__Planctomycetaceae	__Rubinisphaera	__Rubinisphaera italica	0	0	0	0	0	0	7	10
ASV1875	Bacteria	__Pseudomonadota	__Alphaproteobacteria	__Hyphomicrobiales	__Rhodovibrionaceae	__Limimonas	__Limimonas halophila	0	0	0	0	0	0	7	13
ASV1876	Bacteria	__Verrucomicrobiota	__Verrucomicrobiae	__Limisphaerales	__Limisphaeraceae	__Limisphaera	__Limisphaera ngatamarikiensis	0	0	0	0	0	0	6	13
ASV1877	Bacteria	__Verrucomicrobiota	__Opitutae	__Opitutales	__Opitutaceae	__Ereboglobus	__Ereboglobus luteus	0	0	0	0	0	0	0	23
ASV1878	Bacteria	__Bacillota	__Bacilli	__Bacillales	__Bacillaceae	__Lysinibacillus	__Lysinibacillus antri	0	0	0	0	0	0	0	22
ASV1879	Bacteria	__Pseudomonadota	__Betaproteobacteria	__Burkholderiales	__Oxalobacteraceae	__Massilia	__Massilia consociata	24	0	0	0	0	0	0	0
ASV1880	Bacteria	__Pseudomonadota	__Alphaproteobacteria	__Hyphomicrobiales	__	__Terrihabitans	__Terrihabitans soli	18	0	4	0	0	0	0	0
ASV1881	Bacteria	__Bacteroidota	__Cytophagia	__Cytophagales	__Catalimonadaceae	__Tunicatimonas	__Tunicatimonas pelagia	8	0	0	4	0	0	7	0
ASV1882	Bacteria	__Actinomycetota	__Nitriliruptoria	__Salsipaludibacterales	__Salsipaludibacteraceae	__Salsipaludibacter	__Salsipaludibacter albus	5	18	0	0	0	0	0	0
ASV1883	Bacteria	__Acidobacteriota	__Vicinamibacteria	__Vicinamibacterales	__Vicinamibacteraceae	__Luteitalea	__Luteitalea pratensis	3	0	11	0	0	0	0	0
ASV1884	Bacteria	__Actinomycetota	__Actinomycetes	__Propionibacteriales	__Nocardioidaceae	__Nocardioides	__Nocardioides hankookensis	0	25	0	0	0	0	0	0
ASV1885	Bacteria	__Myxococcota	__	__Polyangiales	__Sandaracinaceae	__Sandaracinus	__Sandaracinus amylolyticus	0	25	0	0	0	0	0	0
ASV1886	Bacteria	__Pseudomonadota	__Betaproteobacteria	__Burkholderiales	__Oxalobacteraceae	__Massilia	__Massilia agri	0	25	0	0	0	0	0	0
ASV1887	Bacteria	__Actinomycetota	__Thermoleophilia	__Solirubrobacterales	__Capillimicrobiaceae	__Capillimicrobium	__Capillimicrobium parvum	0	13	0	0	0	0	0	6
ASV1888	Bacteria	__Rhodothermota	__Rhodothermia	__Rhodothermales	__Rubricoccaceae	__Rubrivirga	__Rubrivirga profundi	0	13	0	8	0	0	0	0
ASV1889	Bacteria	__Planctomycetota	__Planctomycetia	__Pirellulales	__Pirellulaceae	__Rubripirellula	__Rubripirellula lacrimiformis	0	7	0	0	0	12	0	0
ASV1890		__	__	__	__	__	__	0	7	0	0	0	0	0	14
ASV1891		__	__	__	__	__	__	0	5	0	0	13	0	2	0
ASV1892	Bacteria	__Bacteroidota	__Cytophagia	__Cytophagales	__Cyclobacteriaceae	__Algoriphagus	__Algoriphagus oliviformis	0	0	8	0	0	0	0	0
ASV1893	Bacteria	__Bacteroidota	__Cytophagia	__Cytophagales	__Cytophagaceae	__Chryseosolibacter	__Chryseosolibacter histidini	0	0	15	0	0	0	0	0
ASV1894	Bacteria	__Bacillota	__	__	__	__Hydrogenispora	__Hydrogenispora ethanolica	0	0	14	0	0	0	0	0
ASV1895		__	__	__	__	__	__	0	0	12	0	0	0	0	0
ASV1896	Bacteria	__Pseudomonadota	__Gammaproteobacteria	__Chromatiales	__Thioprofundaceae	__Thioprofundum	__Thioprofundum hispidum	0	0	10	0	0	0	6	0
ASV1897	Bacteria	__Pseudomonadota	__Alphaproteobacteria	__Caulobacterales	__Caulobacteraceae	__Brevundimonas	__Brevundimonas canariensis	0	0	9	0	0	0	9	0
ASV1898	Bacteria	__Chloroflexota	__Thermoflexia	__Thermoflexales	__Thermoflexaceae	__Thermoflexus	__Thermoflexus hugenholtzii	0	0	6	0	9	0	0	0
ASV1899		__	__	__	__	__	__	0	0	2	0	0	0	0	12
ASV1900	Bacteria	__Chloroflexota	__Caldilineae	__Caldilineales	__Caldilineaceae	__Litorilinea	__Litorilinea aerophila	0	0	0	16	0	0	0	0
ASV1901	Bacteria	__Bacteroidota	__Cytophagia	__Cytophagales	__Hymenobacteraceae	__Pontibacter	__Pontibacter korlensis	0	0	0	19	0	0	0	0
ASV1902	Bacteria	__Pseudomonadota	__Alphaproteobacteria	__Hyphomicrobiales	__Parvibaculaceae	__Rhodoligotrophos	__Rhodoligotrophos appendicifer	0	0	0	16	0	0	0	0
ASV1903	Bacteria	__Pseudomonadota	__Gammaproteobacteria	__Alteromonadales	__Alteromonadaceae	__Alishewanella	__Alishewanella aestuarii	0	0	0	18	0	0	0	0
ASV1904	Bacteria	__Actinomycetota	__Actinomycetes	__Propionibacteriales	__Nocardioidaceae	__Nocardioides	__Nocardioides luti	0	0	0	17	0	0	0	0
ASV1905	Bacteria	__Bacteroidota	__Chitinophagia	__Chitinophagales	__Chitinophagaceae	__Niastella	__Niastella populi	0	0	0	13	0	0	0	0
ASV1906	Bacteria	__Thermomicrobiota	__Thermomicrobia	__Sphaerobacterales	__Sphaerobacteraceae	__Sphaerobacter	__Sphaerobacter thermophilus	0	0	0	14	0	0	0	0
ASV1907		__	__	__	__	__	__	0	0	0	16	0	0	0	0
ASV1908	Bacteria	__Thermodesulfobacteriota	__Desulfuromonadia	__Desulfuromonadales	__Geoalkalibacteraceae	__Geoalkalibacter	__Geoalkalibacter ferrihydriticus	0	0	0	12	0	0	0	5
ASV1909	Bacteria	__Myxococcota	__	__Nannocystales	__Nannocystaceae	__Plesiocystis	__Plesiocystis pacifica	0	0	0	7	0	8	0	0
ASV1910	Bacteria	__Chloroflexota	__Caldilineae	__Caldilineales	__Caldilineaceae	__Caldilinea	__Caldilinea tarbellica	0	0	0	4	7	2	0	0
ASV1911	Bacteria	__Chloroflexota	__Caldilineae	__Caldilineales	__Caldilineaceae	__Litorilinea	__Litorilinea aerophila	0	0	0	0	12	0	0	0
ASV1912	Bacteria	__Actinomycetota	__Actinomycetes	__Propionibacteriales	__Nocardioidaceae	__Nocardioides	__Nocardioides daejeonensis	0	0	0	0	19	0	0	0
ASV1913	Bacteria	__Actinomycetota	__Actinomycetes	__Pseudonocardiales	__Pseudonocardiaceae	__Saccharopolyspora	__Saccharopolyspora subtropica	0	0	0	0	11	0	8	0
ASV1914	Bacteria	__Bdellovibrionota	__Bacteriovoracia	__Bacteriovoracales	__Bacteriovoracaceae	__Peredibacter	__Peredibacter starrii	0	0	0	0	11	0	7	0
ASV1915	Bacteria	__Chloroflexota	__Caldilineae	__Caldilineales	__Caldilineaceae	__Litorilinea	__Litorilinea aerophila	0	0	0	0	5	0	0	9
ASV1916	Bacteria	__Pseudomonadota	__Alphaproteobacteria	__Hyphomicrobiales	__Devosiaceae	__Pelagibacterium	__Pelagibacterium rhizosphaerae	0	0	0	0	0	17	0	0
ASV1917	Bacteria	__Actinomycetota	__Actinomycetes	__Streptosporangiales	__Thermomonosporaceae	__Actinomadura	__Actinomadura soli	0	0	0	0	0	17	0	0
ASV1918	Bacteria	__Pseudomonadota	__Alphaproteobacteria	__Hyphomicrobiales	__Hyphomicrobiaceae	__Hyphomicrobium	__Hyphomicrobium aestuarii	0	0	0	0	0	17	0	0
ASV1919	Bacteria	__Bacteroidota	__Cytophagia	__Cytophagales	__Cyclobacteriaceae	__Algoriphagus	__Algoriphagus oliviformis	0	0	0	0	0	17	0	0
ASV1920	Bacteria	__Verrucomicrobiota	__Verrucomicrobiae	__Verrucomicrobiales	__Verrucomicrobiaceae	__Roseimicrobium	__Roseimicrobium gellanilyticum	0	0	0	0	0	0	20	0
ASV1921	Bacteria	__Bacteroidota	__Cytophagia	__Cytophagales	__Fulvivirgaceae	__Fulvivirga	__Fulvivirga kasyanovii	0	0	0	0	0	0	22	0
ASV1922	Bacteria	__Bacillota	__Bacilli	__Bacillales	__Bacillaceae	__Peribacillus	__Peribacillus acanthi	0	0	0	0	0	0	17	0
ASV1923	Bacteria	__Bacillota	__Bacilli	__Bacillales	__Bacillaceae	__Ornithinibacillus	__Ornithinibacillus caprae	0	0	0	0	0	0	22	0
ASV1924	Bacteria	__Pseudomonadota	__Betaproteobacteria	__Burkholderiales	__Oxalobacteraceae	__Massilia	__Massilia rhizosphaerae	0	0	0	0	0	0	19	0
ASV1925	Bacteria	__Pseudomonadota	__Alphaproteobacteria	__Hyphomicrobiales	__Rhodovibrionaceae	__Limibacillus	__Limibacillus halophilus	0	0	0	0	0	0	8	9
ASV1926	Bacteria	__Bacillota	__Bacilli	__Bacillales	__Bacillaceae	__Bacillus	__Bacillus taeanensis	0	0	0	0	0	0	0	18
ASV1927	Bacteria	__Planctomycetota	__Planctomycetia	__Planctomycetales	__Planctomycetaceae	__Symmachiella	__Symmachiella macrocystis	0	0	0	0	0	0	0	18
ASV1928	Bacteria	__Pseudomonadota	__Gammaproteobacteria	__Cellvibrionales	__Spongiibacteraceae	__Spongiibacter	__Spongiibacter nanhainus	0	0	0	0	0	0	0	14
ASV1929	Bacteria	__Bacteroidota	__Cytophagia	__Cytophagales	__Fulvivirgaceae	__Ohtaekwangia	__Ohtaekwangia koreensis	23	0	0	0	0	0	0	0
ASV1930	Bacteria	__Actinomycetota	__Acidimicrobiia	__Acidimicrobiales	__Iamiaceae	__Actinomarinicola	__Actinomarinicola tropica	21	0	0	0	0	0	0	0
ASV1931	Bacteria	__Bacillota	__Bacilli	__Bacillales	__Bacillaceae	__Domibacillus	__Domibacillus indicus	22	0	0	0	0	0	0	0
ASV1932	Bacteria	__Thermomicrobiota	__Thermomicrobia	__Sphaerobacterales	__Sphaerobacteraceae	__Sphaerobacter	__Sphaerobacter thermophilus	12	0	0	0	0	0	0	9
ASV1933	Bacteria	__Myxococcota	__Myxococcia	__Myxococcales	__Myxococcaceae	__Corallococcus	__Corallococcus aberystwythensis	7	0	0	0	0	0	0	13
ASV1934	Bacteria	__Actinomycetota	__Acidimicrobiia	__Acidimicrobiales	__Iamiaceae	__Actinomarinicola	__Actinomarinicola tropica	3	0	0	6	10	0	0	0
ASV1935	Bacteria	__Verrucomicrobiota	__Opitutae	__Puniceicoccales	__Pelagicoccaceae	__Pelagicoccus	__Pelagicoccus croceus	0	24	0	0	0	0	0	0
ASV1936	Bacteria	__Pseudomonadota	__Alphaproteobacteria	__Hyphomicrobiales	__Rhodobiaceae	__Rhodobium	__Rhodobium orientis	0	24	0	0	0	0	0	0
ASV1937	Bacteria	__Pseudomonadota	__Gammaproteobacteria	__Nevskiales	__Steroidobacteraceae	__Steroidobacter	__Steroidobacter gossypii	0	12	0	0	0	0	11	0
ASV1938	Bacteria	__Actinomycetota	__Actinomycetes	__Pseudonocardiales	__Pseudonocardiaceae	__Saccharopolyspora	__Saccharopolyspora phatthalungensis	0	8	0	0	0	0	15	0
ASV1939		__	__	__	__	__	__	0	3	0	0	0	2	12	2
ASV1940	Bacteria	__Myxococcota	__	__Polyangiales	__Polyangiaceae	__Chondromyces	__Chondromyces pediculatus	0	0	11	0	0	0	0	0
ASV1941	Bacteria	__Actinomycetota	__Acidimicrobiia	__Acidimicrobiales	__Iamiaceae	__Actinomarinicola	__Actinomarinicola tropica	0	0	11	0	0	0	0	0
ASV1942	Bacteria	__Pseudomonadota	__Alphaproteobacteria	__Sphingomonadales	__Sphingomonadaceae	__Novosphingobium	__Novosphingobium aerophilum	0	0	14	0	0	0	0	0
ASV1943	Bacteria	__Verrucomicrobiota	__Verrucomicrobiae	__Verrucomicrobiales	__Rubritaleaceae	__Rubritalea	__Rubritalea sabuli	0	0	16	0	0	0	0	0
ASV1944	Bacteria	__Pseudomonadota	__Alphaproteobacteria	__Sphingomonadales	__Sphingomonadaceae	__Sphingomonas	__Sphingomonas parvus	0	0	12	0	0	0	0	0
ASV1945	Bacteria	__Verrucomicrobiota	__Verrucomicrobiae	__Limisphaerales	__Fontisphaeraceae	__Fontisphaera	__Fontisphaera persica	0	0	8	0	0	0	0	3
ASV1946	Bacteria	__Pseudomonadota	__Gammaproteobacteria	__Enterobacterales	__Yersiniaceae	__Serratia	__Serratia nematodiphila	0	0	10	9	0	0	0	0
ASV1947	Bacteria	__Verrucomicrobiota	__Spartobacteria	__Chthoniobacterales	__Chthoniobacteraceae	__Chthoniobacter	__Chthoniobacter flavus	0	0	8	0	0	0	0	7
ASV1948	Bacteria	__Actinomycetota	__Nitriliruptoria	__Euzebyales	__Euzebyaceae	__Euzebya	__Euzebya tangerina	0	0	3	0	0	11	0	0
ASV1949		__	__	__	__	__	__	0	0	0	13	0	0	0	0
ASV1950	Bacteria	__Pseudomonadota	__Gammaproteobacteria	__Xanthomonadales	__Xanthomonadaceae	__Lysobacter	__Lysobacter caseinilyticus	0	0	0	17	0	0	0	0
ASV1951	Bacteria	__Pseudomonadota	__Alphaproteobacteria	__Rhodobacterales	__Paracoccaceae	__Pararhodobacter	__Pararhodobacter marinus	0	0	0	20	0	0	0	0
ASV1952	Bacteria	__Bdellovibrionota	__Bacteriovoracia	__Bacteriovoracales	__Bacteriovoracaceae	__Peredibacter	__Peredibacter starrii	0	0	0	14	0	0	0	0
ASV1953	Bacteria	__Actinomycetota	__Actinomycetes	__Streptosporangiales	__Thermomonosporaceae	__Spirillospora	__Spirillospora tritici	0	0	0	15	0	0	0	0
ASV1954	Bacteria	__Pseudomonadota	__Gammaproteobacteria	__Chromatiales	__Thioprofundaceae	__Thioprofundum	__Thioprofundum hispidum	0	0	0	20	0	0	0	0
ASV1955	Bacteria	__Thermomicrobiota	__Thermomicrobia	__Sphaerobacterales	__Sphaerobacteraceae	__Sphaerobacter	__Sphaerobacter thermophilus	0	0	0	15	0	0	0	0
ASV1956	Bacteria	__Actinomycetota	__Actinomycetes	__Micrococcales	__Micrococcaceae	__Rothia	__Rothia aeria	0	0	0	15	0	0	0	0
ASV1957	Bacteria	__Pseudomonadota	__Alphaproteobacteria	__Hyphomicrobiales	__Methylocystaceae	__Methylosinus	__Methylosinus trichosporium	0	0	0	12	0	0	0	0
ASV1958	Bacteria	__Gemmatimonadota	__Longimicrobiia	__Longimicrobiales	__Longimicrobiaceae	__Longimicrobium	__Longimicrobium terrae	0	0	0	16	0	0	0	0
ASV1959	Bacteria	__Pseudomonadota	__Gammaproteobacteria	__Cellvibrionales	__Porticoccaceae	__Porticoccus	__Porticoccus litoralis	0	0	0	15	0	1	0	0
ASV1960		__	__	__	__	__	__	0	0	0	11	0	0	0	6
ASV1961	Bacteria	__Pseudomonadota	__Alphaproteobacteria	__Rhodospirillales	__Thalassospiraceae	__Magnetospira	__Magnetospira thiophila	0	0	0	0	19	0	0	0
ASV1962	Bacteria	__Actinomycetota	__Actinomycetes	__Mycobacteriales	__Mycobacteriaceae	__Mycolicibacterium	__Mycolicibacterium stellerae	0	0	0	0	16	0	0	0
ASV1963	Bacteria	__Chloroflexota	__Tepidiformia	__Tepidiformales	__Tepidiformaceae	__Tepidiforma	__Tepidiforma bonchosmolovskayae	0	0	0	0	15	0	0	0
ASV1964	Bacteria	__Pseudomonadota	__Gammaproteobacteria	__Thiotrichales	__Piscirickettsiaceae	__Methylophaga	__Methylophaga thalassica	0	0	0	0	11	0	0	8
ASV1965	Bacteria	__Pseudomonadota	__Alphaproteobacteria	__Hyphomicrobiales	__Kaistiaceae	__Bauldia	__Bauldia consociata	0	0	0	0	9	0	0	7
ASV1966	Bacteria	__Pseudomonadota	__Betaproteobacteria	__Rhodocyclales	__Zoogloeaceae	__Pseudothauera	__Pseudothauera lacus	0	0	0	0	7	0	9	0
ASV1967		__	__	__	__	__	__	0	0	0	0	7	0	7	3
ASV1968	Bacteria	__Pseudomonadota	__Betaproteobacteria	__Rhodocyclales	__Zoogloeaceae	__Pseudothauera	__Pseudothauera nasutitermitis	0	0	0	0	7	0	0	13
ASV1969	Bacteria	__Pseudomonadota	__Gammaproteobacteria	__Cellvibrionales	__Halieaceae	__Haliea	__Haliea alexandrii	0	0	0	0	6	14	0	0
ASV1970	Bacteria	__Bacillota	__Bacilli	__Bacillales	__Bacillaceae	__Peribacillus	__Peribacillus faecalis	0	0	0	0	0	18	0	0
ASV1971	Bacteria	__Bacteroidota	__Sphingobacteriia	__Sphingobacteriales	__Sphingobacteriaceae	__Albibacterium	__Albibacterium bauzanense	0	0	0	0	0	18	0	0
ASV1972	Bacteria	__Pseudomonadota	__Alphaproteobacteria	__Sphingomonadales	__Sphingomonadaceae	__Novosphingobium	__Novosphingobium arabidopsis	0	0	0	0	0	18	0	0
ASV1973	Bacteria	__Pseudomonadota	__Alphaproteobacteria	__Hyphomicrobiales	__Propylenellaceae	__Propylenella	__Propylenella binzhouense	0	0	0	0	0	18	0	0
ASV1974	Bacteria	__Pseudomonadota	__Gammaproteobacteria	__Pseudomonadales	__Pseudomonadaceae	__Azotobacter	__Azotobacter bryophylli	0	0	0	0	0	14	0	0
ASV1975	Bacteria	__Dictyoglomota	__Dictyoglomia	__Dictyoglomales	__Dictyoglomaceae	__Dictyoglomus	__Dictyoglomus thermophilum	0	0	0	0	0	15	0	0
ASV1976	Bacteria	__Actinomycetota	__Actinomycetes	__Nakamurellales	__Nakamurellaceae	__Nakamurella	__Nakamurella flava	0	0	0	0	0	21	0	0
ASV1977	Bacteria	__Bacillota	__Bacilli	__Bacillales	__Bacillaceae	__Aquibacillus	__Aquibacillus koreensis	0	0	0	0	0	14	0	0
ASV1978	Bacteria	__Bacillota	__Bacilli	__Bacillales	__Paenibacillaceae	__Paenibacillus	__Paenibacillus antri	0	0	0	0	0	18	0	0
ASV1979	Bacteria	__Pseudomonadota	__Alphaproteobacteria	__Hyphomicrobiales	__Methylocystaceae	__Methylocystis	__Methylocystis parvus	0	0	0	0	0	22	0	0
ASV1980	Bacteria	__Pseudomonadota	__Alphaproteobacteria	__Hyphomicrobiales	__Rhodobiaceae	__Rhodobium	__Rhodobium orientis	0	0	0	0	0	16	0	0
ASV1981	Bacteria	__Pseudomonadota	__Alphaproteobacteria	__Maricaulales	__Maricaulaceae	__Euryhalocaulis	__Euryhalocaulis caribicus	0	0	0	0	0	13	0	0
ASV1982	Bacteria	__Actinomycetota	__Actinomycetes	__Micrococcales	__Micrococcaceae	__Arthrobacter	__Arthrobacter mobilis	0	0	0	0	0	9	0	6
ASV1983	Bacteria	__Pseudomonadota	__Alphaproteobacteria	__Hyphomicrobiales	__Rhizobiaceae	__Shinella	__Shinella yambaruensis	0	0	0	0	0	9	10	0
ASV1984	Bacteria	__Pseudomonadota	__Alphaproteobacteria	__Rhodospirillales	__Stellaceae	__Stella	__Stella humosa	0	0	0	0	0	0	19	0
ASV1985	Bacteria	__Planctomycetota	__Planctomycetia	__Planctomycetales	__Planctomycetaceae	__Symmachiella	__Symmachiella macrocystis	0	0	0	0	0	0	15	0
ASV1986	Bacteria	__Planctomycetota	__Planctomycetia	__Planctomycetales	__Planctomycetaceae	__Symmachiella	__Symmachiella macrocystis	0	0	0	0	0	0	15	0
ASV1987	Bacteria	__Bacillota	__Bacilli	__Bacillales	__Bacillaceae	__Bacillus	__Bacillus salacetis	0	0	0	0	0	0	20	0
ASV1988	Bacteria	__Verrucomicrobiota	__Opitutae	__Puniceicoccales	__Pelagicoccaceae	__Pelagicoccus	__Pelagicoccus croceus	0	0	0	0	0	0	20	0
ASV1989	Bacteria	__Bacillota	__Bacilli	__Bacillales	__Paenibacillaceae	__Paenibacillus	__Paenibacillus ihumii	0	0	0	0	0	0	22	0
ASV1990	Bacteria	__Acidobacteriota	__Vicinamibacteria	__Vicinamibacterales	__Vicinamibacteraceae	__Luteitalea	__Luteitalea pratensis	0	0	0	0	0	0	14	0
ASV1991	Bacteria	__Bacteroidota	__Sphingobacteriia	__Sphingobacteriales	__Sphingobacteriaceae	__Anseongella	__Anseongella ginsenosidimutans	0	0	0	0	0	0	8	8
ASV1992		__	__	__	__	__	__	0	0	0	0	0	0	5	17
ASV1993	Bacteria	__Myxococcota	__Myxococcia	__Myxococcales	__Archangiaceae	__Vitiosangium	__Vitiosangium cumulatum	0	0	0	0	0	0	0	18
ASV1994	Bacteria	__Actinomycetota	__Acidimicrobiia	__Acidimicrobiales	__Acidimicrobiaceae	__Aciditerrimonas	__Aciditerrimonas ferrireducens	0	0	0	0	0	0	0	16
ASV1995	Bacteria	__Bacillota	__Bacilli	__Bacillales	__Paenibacillaceae	__Paenibacillus	__Paenibacillus antri	0	0	0	0	0	0	0	18
ASV1996	Bacteria	__Thermomicrobiota	__Thermomicrobia	__Sphaerobacterales	__Sphaerobacteraceae	__Sphaerobacter	__Sphaerobacter thermophilus	19	0	0	0	0	0	0	0
ASV1997	Bacteria	__Myxococcota	__	__Polyangiales	__Polyangiaceae	__Racemicystis	__Racemicystis persica	16	0	0	0	6	0	0	0
ASV1998		__	__	__	__	__	__	5	0	0	0	0	0	0	13
[truncated: 3,573 more rows]
