# Supplementary material for: Drought-induced microbial dynamics in cowpea rhizosphere: Exploring bacterial diversity and bioinoculant prospects
Source: PLoS One. 2025 Mar 25;20(3):e0320197. doi: 10.1371/journal.pone.0320197 (PMC11936235; doi:10.1371/journal.pone.0320197)
Supplement: S2 Table — (XLSX) [file pone.0320197.s003.xlsx]

## Sheet: Sheet1
Table S2: The relative abundance of phyla, classes, and orders within epiphytic rhizobacterial communities associated with cowpea plants was analyzed under control conditions (well-watered, WS) and drought stress conditions (DS). The analysis was based on the average values of biological replicates for each treatment group. Differential abundance analysis was conducted to identify variations betw…
Phylum	WS	DS	P-value		Class	WS	DS	P-value		Order	WS	DS	P-value
Euryarchaeota	8.0924e-05	0.000316963	0.012164		Halobacteria	8.32292e-05	0.000326162	0.0124533		Xanthomonadales	0.0842454	0.038326	0.0062085
Bacillota	0.0128505	0.0128505	0.0396119		Betaproteobacteria	0.0272485	0.0129499	0.023283		Maricaulales	0.00124497	0.0045383	0.00978491
Thermomicrobiota	0.00700352	0.0155207	0.0613661		Acidimicrobiia	0.0660715	0.0351075	0.0309752		Rhodobacterales	0.027861	0.0100787	0.0107499
Nitrospirota	0.000301255	3.70346e-05	0.0667692		Bacteriovoracia	0.00017814	0.000704214	0.0320147		Haliangiales	0.00291327	0.000612684	0.0133367
Thermodesulfobacteriota	0.00054461	0.00179661	0.0787927		Syntrophobacteria	1.26075e-05	0.000152948	0.0391898		Rhodospirillales	0.00977614	0.0203566	0.0135028
Pseudomonadota	0.517721	0.404198	0.0835987		Flavobacteriia	0.039052	0.0210932	0.03925		Pseudomonadales	0.0305616	0.0148428	0.0149221
Spirochaetota	0	0.000892968	0.119369		Bacilli	0.016679	0.0531218	0.0429316		Halobacteriales	8.1095e-05	0.000274763	0.0223616
Bdellovibrionota	0.00122494	0.00182612	0.129746		Alphaproteobacteria	0.317578	0.23678	0.0487537		Streptosporangiales	0.000753061	0.00551519	0.0240161
Planctomycetota	0.0548697	0.075195	0.132262		Phycisphaerae	0.00233516	0.00513484	0.0601494		Bacteriovoracales	0.000173952	0.000685953	0.0297795
Bacteroidota	0.0128505	0.0128505	0.142177		Thermomicrobia	0.00719608	0.0160055	0.0648092		Acidimicrobiales	0.064343	0.0342993	0.0337233
Nitrososphaerota	4.34335e-05	0	0.186861		Actinomycetes	0.111897	0.202505	0.0648339		Frankiales	0.000853906	0.000118006	0.0341438
Nitrospinota	0.000111636	0.000230117	0.202475		Nitrospiria	0.000272714	3.85277e-05	0.0829193		Flavobacteriales	0.0379294	0.0205926	0.0382803
Deinococcota	0.00229687	0.00439152	0.2409		Nitriliruptoria	0.0150601	0.00900034	0.0943457		Thiotrichales	0.00794119	0.017418	0.0393112
Armatimonadota	0.0128505	0.0128505	0.250425		Spirochaetia	0	0.000924161	0.12097		Kangiellales	0.000611318	0.00196477	0.0395949
Mycoplasmatota	0	5.58942e-05	0.266981		Chloroflexia	0.000171235	3.19885e-05	0.121777		Syntrophobacterales	1.22651e-05	0.000150084	0.0398219
Cyanobacteriota	7.31985e-05	0.001593	0.290683		Deltaproteobacteria	0.00153738	0.000581213	0.126796		Bacillales	0.0162554	0.0517886	0.0413458
Candidatus Thermoplasmatota	0	0.000175776	0.310865		Desulfovibrionia	5.78823e-05	0.000821838	0.144275		Burkholderiales	0.0218286	0.00973881	0.042127
Actinomycetota	0.0128505	0.0128505	0.333377		Erysipelotrichia	3.7752e-05	0.000513441	0.152768		Nitrosomonadales	0.00340358	0.00136332	0.045292
Abditibacteriota	0	1.88627e-05	0.391002		Planctomycetia	0.0541252	0.0721593	0.157142		Kordiimonadales	0.00102898	0.00485712	0.0579779
Elusimicrobiota	0	3.0852e-05	0.391002		Myxococcia	0.00452772	0.0175414	0.159668		Halanaerobiales	0	8.72647e-05	0.0596451
Chloroflexota	0.00933547	0.0123425	0.435918		Clostridia	0.00138602	0.00379582	0.161503		Sphaerobacterales	0.00701094	0.0155853	0.0603487
Myxococcota	0.033849	0.0444709	0.455006		Thermoleophilia	0.00258725	0.00360595	0.173737		Iodidimonadales	0.000626912	0.00115681	0.0676617
Acidobacteriota	0.0128505	0.0128505	0.46335		Blastocatellia	6.92825e-05	0	0.184363		Phycisphaerales	0.00139422	0.00355409	0.0724302
Rhodothermota	0.0019586	0.00301819	0.468655		Caldilineae	0.00316084	0.00460261	0.185236		Thiohalobacterales	0.000495986	0.000981393	0.0725194
Verrucomicrobiota	0.0253337	0.0296592	0.541064		Nitrososphaeria	4.44621e-05	0	0.187197		Sphingomonadales	0.125684	0.0650611	0.0733983
Balneolota	0.00275825	0.00440413	0.541432		Nitrospinia	0.000114279	0.000236312	0.190309		Cellvibrionales	0.0103575	0.0219092	0.0787382
Chlamydiota	0.000342979	0.000224082	0.591919		Limnochordia	0	3.19248e-05	0.195102		Jiangellales	0.00035916	0.00549821	0.0792503
Campylobacterota	4.41875e-05	2.47777e-05	0.69056		Tissierellia	0.000235047	7.71026e-05	0.198719		Actinomycetales	0	0.00026093	0.0808558
Dictyoglomota	5.47633e-05	9.2556e-05	0.737286		Anaerolineae	0.000721369	0.00138636	0.206839		Nitrospirales	0.000265107	3.72214e-05	0.0826489
Gemmatimonadota	0.00780313	0.00776846	0.990094		Syntrophia	0	3.81505e-05	0.213859		Sporichthyales	0.00148173	0.000677454	0.0882527
					Deinococci	0.00235165	0.00449514	0.233109		Nakamurellales	6.3248e-05	0.000425114	0.0946942
					Ktedonobacteria	0	0.000198906	0.249024		Actinopolysporales	0.000101197	0.000430561	0.100554
					Fimbriimonadia	9.5534e-05	2.55038e-05	0.252809		Oligoflexales	8.7558e-05	0.000230724	0.10652
					Vicinamibacteria	0.0106289	0.00799891	0.259274		Thiohalomonadales	1.83977e-05	0.000300826	0.112431
					Mollicutes	0	5.77251e-05	0.267149		Spirochaetales	0	0.000896451	0.119274
					Cytophagia	0.0663111	0.0532647	0.267432		Rubrobacterales	0	0.000294817	0.12478
					Chitinophagia	0.00671858	0.00496816	0.281844		Emcibacterales	7.34134e-05	0.0003053	0.1278
					Ardenticatenia	0	7.06251e-05	0.288965		Planctomycetales	0.0212238	0.0318698	0.12794
					Cyanophyceae	7.61122e-05	0.00163777	0.292457		Salsipaludibacterales	0.00743558	0.00356761	0.13087
					Thermoplasmata	0	0.000177506	0.309012		Salinisphaerales	0.000303806	0.00103169	0.135514
					Thermoanaerobaculia	0.000883743	0.00146986	0.344351		Micropepsales	0.000345688	0.00155087	0.140121
					Desulfarculia	1.90151e-05	5.71805e-05	0.347194		Desulfovibrionales	5.6923e-05	0.000795186	0.143503
					Bacteroidia	3.85883e-05	0.000120533	0.367472		Kallotenuales	0.00014736	1.86261e-05	0.147439
					Desulfobulbia	2.54227e-05	0	0.391002		Erysipelotrichales	3.6762e-05	0.000497149	0.150822
					Abditibacteriia	0	1.89758e-05	0.391002		Hyphomicrobiales	0.13428	0.116749	0.154695
					Coriobacteriia	0	3.21518e-05	0.391002		Puniceicoccales	0.0042283	0.00621433	0.155317
					Negativicutes	0	1.28495e-05	0.391002		Myxococcales	0.00440693	0.0170526	0.157748
					Desulfurellia	3.21568e-05	0	0.391002		Alteromonadales	0.00367493	0.0121528	0.160091
					Endomicrobiia	0	3.21518e-05	0.391002		Nevskiales	0.00254835	0.0015543	0.164007
					Thermodesulfovibrionia	3.8134e-05	0	0.391002		Kitasatosporales	0.0136726	0.0235271	0.165142
					Thermodesulfobacteria	0	0.000135038	0.391002		Gaiellales	0.000379953	4.96205e-05	0.182609
					Methylacidiphilae	0	1.27519e-05	0.391002		Caldilineales	0.00307888	0.00449385	0.184277
					Terrimicrobiia	0	1.92742e-05	0.391002		Blastocatellales	6.74303e-05	0	0.184336
					Gammaproteobacteria	0.188207	0.165964	0.403502		Limnochordales	0	3.13524e-05	0.193214
					Rhodothermia	0.00200244	0.00309848	0.462029		Tissierellales	0.000229738	7.47195e-05	0.196504
					Desulfuromonadia	0.000444102	0.000651978	0.524193		Nitrospinales	0.000111693	0.000231346	0.201149
					Balneolia	0.00281343	0.00452302	0.533379		Eubacteriales	0.00117608	0.0030753	0.203394
					Saprospiria	0.000221801	0.000312093	0.533717		Solirubrobacterales	0.00153668	0.00257247	0.20784
					Epsilonproteobacteria	1.28627e-05	2.57103e-05	0.537296		Rickettsiales	7.4094e-05	0	0.212145
					Opitutae	0.0117029	0.0135958	0.551894		Syntrophales	0	3.77894e-05	0.216578
					Chlamydiia	0.000352095	0.000229904	0.588758		Moorellales	0	0.000365262	0.22302
					Dehalococcoidia	0.000709245	0.0010958	0.629863		Mycobacteriales	0.0031894	0.00727699	0.224048
					Terriglobia	0.00163325	0.00199398	0.631018		Chromatiales	0.00895535	0.0273739	0.224867
					Verrucomicrobiae	0.0135975	0.0157895	0.631688		Thermoanaerobacterales	0	4.36787e-05	0.233209
					Sphingobacteriia	0.0034878	0.002674	0.633593		Isosphaerales	7.33912e-05	0.00123815	0.233259
					Oligoflexia	0.000221686	0.000281262	0.637053		Trueperales	0.00229981	0.00441494	0.239209
					Spartobacteria	0.000765919	0.00100911	0.67479		Micromonosporales	0.00834377	0.0166266	0.244638
					Dictyoglomia	5.7201e-05	9.64555e-05	0.738265		Tepidisphaerales	0.000883469	0.00145578	0.245841
					Candidatus Thermofonsia	0.00109526	0.00123219	0.769652		Ktedonobacterales	0	0.000192329	0.248133
					Thermoflexia	3.8134e-05	5.73832e-05	0.789331		Pseudonocardiales	0.0117646	0.0556459	0.251391
					Tepidiformia	0.00369198	0.00404018	0.830865		Fimbriimonadales	9.24584e-05	2.48349e-05	0.251395
					Bdellovibrionia	0.000856442	0.00089464	0.836322		Vicinamibacterales	0.010338	0.0077778	0.254842
					Rubrobacteria	0.00039088	0.000350716	0.887576		Haloplasmatales	0	5.60192e-05	0.26675
					Gemmatimonadetes	0.00236212	0.00231146	0.945994		Chlamydiales	2.52993e-05	7.51222e-05	0.270121
					Longimicrobiia	0.00567711	0.00569962	0.993527		Cytophagales	0.0644333	0.0520136	0.271307
										Oceanospirillales	0.00842651	0.0179516	0.277377
										Acidiferrobacterales	2.43974e-05	0.000136505	0.280317
										Nodosilineales	4.27951e-05	0.00160008	0.282718
										Chitinophagales	0.00652225	0.00485449	0.287044
										Ardenticatenales	0	6.82404e-05	0.288186
										Euzebyales	0.00460075	0.00241501	0.29311
										Aggregatilineales	0.000300404	0.000643613	0.300824
										Kineosporiales	0.000104439	0.000434544	0.30831
										Methanomassiliicoccales	0	0.000176906	0.311245
										Thermoanaerobaculales	0.000860902	0.00143546	0.338753
										Desulfarculales	1.83313e-05	5.63753e-05	0.340723
										Holosporales	0.000360561	5.59665e-05	0.348278
										Enterobacterales	0.0216494	0.000336718	0.358468
										Marinilabiliales	3.79488e-05	0.000119601	0.368249
										Minwuiales	0.000520125	0.000776426	0.374849
										Acidothermales	0	5.5823e-05	0.391002
										Cryptosporangiales	3.1624e-05	0	0.391002
										Desulfurellales	3.1624e-05	0	0.391002
										Thermodesulfovibrionales	3.6596e-05	0	0.391002
										Sneathiellales	0	5.58785e-05	0.391002
										Vibrionales	7.35908e-05	0	0.391002
										Natrialbales	0	4.36018e-05	0.391002
										Nitrosopumilales	2.4508e-05	0	0.391002
										Nitrososphaerales	1.89744e-05	0	0.391002
										Abditibacteriales	0	1.89989e-05	0.391002
										Jatrophihabitantales	0	3.72152e-05	0.391002
										Eggerthellales	0	3.10127e-05	0.391002
										Lactobacillales	1.83977e-05	0	0.391002
										Thermosediminibacterales	0	6.8228e-05	0.391002
										Selenomonadales	0	1.24576e-05	0.391002
										Campylobacterales	0	1.24576e-05	0.391002
										Herpetosiphonales	6.09935e-06	0	0.391002
										Chroococcidiopsidales	3.04967e-05	0	0.391002
										Endomicrobiales	0	3.10127e-05	0.391002
										Immundisolibacterales	4.87947e-05	0	0.391002
										Pasteurellales	5.4894e-05	0	0.391002
										Desulfobulbales	2.43974e-05	0	0.391002
										Thermodesulfobacteriales	0	0.000130253	0.391002
										Methylacidiphilales	0	1.24174e-05	0.391002
										Terrimicrobiales	0	1.86865e-05	0.391002
										Limisphaerales	0.00638725	0.00866813	0.39663
										Hyphomonadales	8.13204e-05	0.000193296	0.408355
										Methylococcales	6.3248e-05	0.00102962	0.417497
										Natranaerobiales	0.000171479	5.5823e-05	0.420043
										Anaerolineales	0.000403833	0.000709183	0.430069
										Parachlamydiales	0.000318364	0.000150028	0.432077
										Pirellulales	0.0310847	0.0370867	0.439204
										Legionellales	0.000878013	0.000567539	0.44287
										Desulfuromonadales	0.000359075	0.000566127	0.454712
										Bradymonadales	0.000862242	0.000399244	0.460203
										Silvanigrellales	0.000128767	4.38091e-05	0.464478
										Rhodothermales	0.00196121	0.00303092	0.465395
										Caulobacterales	0.00598494	0.00464462	0.471685
										Neisseriales	1.8381e-05	5.58986e-05	0.492592
										Egibacterales	0.000106394	0.000210985	0.494676
										Moraxellales	0.00151239	0.00087902	0.506248
										Micrococcales	0.0179308	0.0225296	0.526818
										Saprospirales	0.000216512	0.000306849	0.527076
										Rhodocyclales	0.00120198	0.00152764	0.538613
										Balneolales	0.00276351	0.00442428	0.5387
										Nannocystales	0.000936903	0.00119031	0.575293
										Propionibacteriales	0.0457435	0.0540545	0.596427
										Bryobacterales	0.00156982	0.00192691	0.619385
										Sphingobacteriales	0.00338047	0.00261196	0.642722
										Chthoniobacterales	0.000740235	0.000983672	0.664044
										Glycomycetales	0.00382821	0.00451331	0.724536
										Dictyoglomales	5.4894e-05	9.30383e-05	0.736084
										Phototrophicales	0.00106978	0.00120388	0.770648
										Thermoflexales	3.6596e-05	5.58785e-05	0.782541
										Gemmatales	0.000265879	0.000317503	0.812895
										Parvularculales	0.000545541	0.000634027	0.813132
										Bdellovibrionales	0.000834876	0.000873717	0.830271
										Tepidiformales	0.00360179	0.00393967	0.832186
										Terriglobales	2.52993e-05	1.86077e-05	0.838326
										Thermoleophilales	0.000467953	0.000417735	0.840197
										Egicoccales	0.000367255	0.00041624	0.857413
										Geodermatophilales	0.000773587	0.000857728	0.92709
										Miltoncostaeales	0.000514504	0.000541776	0.937177
										Gemmatimonadales	0.00229408	0.00224673	0.947627
										Geobacterales	7.35908e-05	6.90105e-05	0.958225
										Nitriliruptorales	0.00216222	0.00220438	0.960764
										Opitutales	0.00715487	0.00707395	0.966826
										Verrucomicrobiales	0.00684725	0.00677944	0.978665
										Longimicrobiales	0.00551035	0.0055583	0.985703
										Polyangiales	0.0256203	0.0257816	0.985733
										Nautiliales	1.26496e-05	1.24051e-05	0.989438
										Chloroflexales	1.2254e-05	1.24051e-05	0.993367
