# Supplementary material for: Drought-induced microbial dynamics in cowpea rhizosphere: Exploring bacterial diversity and bioinoculant prospects
Source: PLoS One. 2025 Mar 25;20(3):e0320197. doi: 10.1371/journal.pone.0320197 (PMC11936235; doi:10.1371/journal.pone.0320197)
Supplement: S3 Table — The significant differences were calculated at P ≤ 0.05. (XLSX) [file pone.0320197.s004.xlsx]

## Sheet: Sheet1
Table S3: Species and their abundance across four replicates of epiphytic rhizobacterial communities from cowpea plants grown under control conditions (WS1–WS4) and drought conditions (DS1–DS4), along with a differential analysis of their abundance across these groups. The significant differences were calculated at P ≤ 0.05. conditions. The significant differences were calculated at P ≤ 0.05.
Species	WS1	WS2	WS3	WS4	DS1	DS2	DS3	DS4	Control mean	Drought mean	P- value
Silicimonas algicola	93	86	63	98	24	21	32	16	85	23.25	0.000330675
Nitrobacter winogradskyi	31	26	28	34	0	0	0	0	29.75	0	0.000443344
Devosia enhydra	0	0	0	0	19	16	14	18	0	16.75	0.000629557
Pelagibacterium halotolerans	22	30	18	12	54	52	62	44	20.5	53	0.000846206
Rhizobium helanshanense	1016	978	934	819	460	68	265	487	936.75	320	0.00115551
Croceibacterium salegens	32	44	49	75	0	0	0	0	50	0	0.0014925
Luteimonas pelagia	1282	817	1360	1474	613	289	101	195	1233.25	299.5	0.00216815
Labedaea rhizosphaerae	0	11	3	0	21	35	20	25	3.5	25.25	0.00231154
Kofleria flava	72	74	75	127	7	19	24	19	87	17.25	0.00234774
Mesorhizobium thiogangeticum	80	113	111	134	52	23	44	0	109.5	29.75	0.00257576
Vulgatibacter incomptus	0	0	3	0	18	26	20	31	0.75	23.75	0.00313476
Luteimonas weifangensis	105	44	126	97	15	13	8	5	93	10.25	0.00331079
Imperialibacter roseus	23	36	11	10	59	58	56	89	20	65.5	0.00379105
Methylophaga thalassica	2	0	0	0	11	6	12	8	0.5	9.25	0.00472595
Sphingomonas changnyeongensis	18	18	15	15	0	0	0	12	16.5	3	0.00496394
Hyphomicrobium hollandicum	15	16	9	15	9	0	0	0	13.75	2.25	0.00591371
Ornithinicoccus halotolerans	27	70	17	9	139	152	69	139	30.75	124.75	0.00674789
Methylophaga thiooxydans	185	170	73	110	777	279	665	563	134.5	571	0.0073354
Allomuricauda ruestringensis	0	0	0	0	22	7	34	22	0	21.25	0.00852085
Devosia geojensis	49	103	37	47	120	132	106	157	59	128.75	0.00908527
Halobacteriovorax litoralis	0	0	0	0	2	3	7	4	0	4	0.0100492
Pirellula staleyi	84	22	66	81	9	16	11	8	63.25	11	0.0110277
Marinobacter bryozoorum	4	8	0	0	11	12	9	9	3	10.25	0.0124366
Tessaracoccus arenae	0	0	0	0	10	4	7	10	0	7.75	0.0124714
Xanthobacter autotrophicus	5	6	3	8	0	0	0	0	5.5	0	0.0132187
Irregularibacter muris	0	0	0	0	8	8	9	3	0	7	0.014042
Lysobacter rhizophilus	110	172	308	191	77	56	41	17	195.25	47.75	0.0143205
Solirubrobacter phytolaccae	19	25	28	18	47	62	28	57	22.5	48.5	0.0164576
Parapontixanthobacter aurantiacus	0	65	20	11	58	110	99	71	24	84.5	0.0177118
Nocardioides endophyticus	32	65	30	5	133	241	98	202	33	168.5	0.0187621
Qipengyuania mesophila	266	135	193	429	77	26	52	50	255.75	51.25	0.0193199
Thermostilla marina	7	51	11	34	75	90	113	45	25.75	80.75	0.0203929
Aciditerrimonas ferrireducens	115	110	89	110	95	63	28	47	106	58.25	0.0206726
Rubinisphaera italica	0	58	0	0	45	63	76	78	14.5	65.5	0.020708
Thalassoroseus pseudoceratinae	22	47	0	20	58	68	49	103	22.25	69.5	0.0211457
Methylobacillus flagellatus	23	13	12	22	3	6	6	9	17.5	6	0.0213972
Breoghania corrubedonensis	0	0	0	0	6	10	19	15	0	12.5	0.0218086
Devosia pacifica	7	17	15	24	42	69	65	31	15.75	51.75	0.0224469
Bremerella alba	20	71	27	0	203	182	99	85	29.5	142.25	0.0228196
Tistlia consotensis	31	154	32	21	180	235	165	127	59.5	176.75	0.0231702
Lysobacter yangpyeongensis	138	88	71	181	50	10	18	14	119.5	23	0.0242459
Maricaulis maris	0	52	26	18	113	66	260	160	24	149.75	0.0261087
Oceanipulchritudo coccoides	4	0	7	0	14	14	26	45	2.75	24.75	0.0263584
Actinomarinicola tropica	2274	3097	2012	1492	1115	1527	730	1156	2218.75	1132	0.0266804
Haliea atlantica	35	48	58	26	162	220	247	50	41.75	169.75	0.0275816
Paenibacillus antri	0	0	11	3	18	35	10	18	3.5	20.25	0.0290834
Pseudobacteriovorax antillogorgiicola	5	5	0	0	7	10	5	8	2.5	7.5	0.030766
Kocuria oceani	0	0	0	0	13	17	0	21	0	12.75	0.0311477
Bacillus seohaeanensis	0	0	0	0	39	28	46	0	0	28.25	0.0315045
Thermochromatium tepidum	0	0	0	0	3	2	2	0	0	1.75	0.0319329
Pelagerythrobacter aerophilus	34	0	33	0	50	87	93	32	16.75	65.5	0.032214
Oxalicibacterium faecigallinarum	12	13	15	34	10	0	0	0	18.5	2.5	0.0323676
Pseudonocardia saturnea	0	0	0	0	252	240	47	509	0	262	0.0326784
Crocinitomix algicola	9	11	0	0	31	13	18	14	5	19	0.0327067
Nocardioides marinus	59	254	56	37	393	297	173	295	101.5	289.5	0.0328396
Brassicibacter thermophilus	9	15	0	11	0	0	0	0	8.75	0	0.0329242
Nordella oligomobilis	11	0	15	9	0	0	0	0	8.75	0	0.0329242
Shinella zoogloeoides	551	269	774	843	338	272	183	128	609.25	230.25	0.0330418
Flavobacterium daejeonense	68	0	42	47	0	0	0	0	39.25	0	0.0330495
Streptomyces gobiensis	0	0	0	0	20	12	14	0	0	11.5	0.0336239
Kangiella koreensis	19	54	3	13	92	30	81	111	22.25	78.5	0.0339099
Adhaeretor mobilis	13	25	31	19	25	60	54	80	22	54.75	0.0343225
Pseudooceanicola nanhaiensis	127	98	174	220	82	57	43	62	154.75	61	0.0343999
Paracoccus pueri	183	106	360	323	17	26	11	115	243	42.25	0.0356502
Kordiimonas gwangyangensis	0	0	0	0	11	0	11	18	0	10	0.0361168
Nocardioides panacisoli	0	51	12	7	81	81	37	155	17.5	88.5	0.0391419
Pseudomethylobacillus aquaticus	28	7	22	41	0	0	0	15	24.5	3.75	0.0407958
Pseudoxanthomonas kaohsiungensis	188	19	159	179	0	0	0	0	136.25	0	0.0410867
Halobacteriovorax marinus	0	3	0	0	2	8	4	4	0.75	4.5	0.042911
Streptomyces sediminis	0	27	0	14	66	243	60	107	10.25	119	0.0451724
Paracoccus gahaiensis	60	31	57	163	15	0	0	0	77.75	3.75	0.0454347
Nakamurella leprariae	0	0	0	0	0	11	13	23	0	11.75	0.0470244
Alishewanella alkalitolerans	0	0	9	0	7	12	9	23	2.25	12.75	0.0472056
Halocatena pleomorpha	0	8	5	0	6	12	9	9	3.25	9	0.0481068
Parafrankia soli	31	20	66	14	0	13	0	0	32.75	3.25	0.050254
Nocardioides malaquae	18	0	15	21	69	48	23	27	13.5	41.75	0.0506374
Vineibacter terrae	32	0	23	41	0	0	8	0	24	2	0.0506824
Asticcacaulis solisilvae	20	0	41	28	2	3	0	0	22.25	1.25	0.050719
Paenibacillus soli	0	0	0	0	8	10	18	0	0	9	0.0508498
Novosphingobium endophyticum	1600	671	1536	3214	630	88	199	733	1755.25	412.5	0.0514533
Syntrophobacter wolinii	0	0	0	0	3	7	0	4	0	3.5	0.0515206
Mangrovitalea sediminis	25	31	26	2	39	107	70	38	21	63.5	0.0515384
Halobacillus marinus	11	28	9	0	50	200	268	118	12	159	0.052516
Ramlibacter rhizophilus	195	86	219	142	43	58	100	115	160.5	79	0.0541836
Marinimicrobium koreense	0	0	0	0	34	11	7	24	0	19	0.0543286
Peredibacter starrii	0	9	0	14	11	27	26	12	5.75	19	0.0544866
Mucisphaera calidilacus	17	49	28	37	56	60	153	83	32.75	88	0.0567511
Nocardioides caricicola	0	0	0	0	1	1	1	0	0	0.75	0.0576689
Arenibaculum pallidiluteum	0	0	0	0	5	6	0	12	0	5.75	0.0582173
Brevundimonas basaltis	44	12	43	17	0	0	0	22	29	5.5	0.0583582
Actinoalloteichus spitiensis	0	0	0	0	9	0	9	10	0	7	0.0583721
Thalassobaculum fulvum	17	68	60	51	88	137	153	54	49	108	0.0586119
Sphingobacterium suaedae	76	0	44	46	0	0	0	16	41.5	4	0.0593219
Methylocella silvestris	10	0	9	11	0	0	0	0	7.5	0	0.0595066
Rhizomicrobium palustre	0	0	0	0	9	12	23	0	0	11	0.0595301
Phaeocystidibacter luteus	0	0	0	0	0	6	5	6	0	4.25	0.0595765
Pseudalkalibacillus decolorationis	0	0	0	0	6	32	68	61	0	41.75	0.0608908
Balneola vulgaris	0	0	0	0	5	4	4	0	0	3.25	0.0609307
Shinella pollutisoli	0	0	0	0	25	10	12	0	0	11.75	0.0621977
Mangrovicella endophytica	16	12	16	0	0	0	0	0	11	0	0.0622241
Luteimonas aestuarii	70	25	173	118	22	0	0	0	96.5	5.5	0.0623651
Porticoccus hydrocarbonoclasticus	0	0	0	0	4	3	0	3	0	2.5	0.0631801
Miltoncostaea marina	0	0	17	0	36	29	9	13	4.25	21.75	0.0634325
Marinobacterium aestuariivivens	36	17	11	32	20	0	7	0	24	6.75	0.0636377
Stella vacuolata	0	0	0	0	7	7	0	5	0	4.75	0.063775
Roseovarius indicus	11	12	13	9	0	8	6	10	11.25	6	0.0645382
Cyclobacterium lianum	0	0	0	0	9	0	8	6	0	5.75	0.0649596
Lysinibacillus antri	0	0	0	0	17	15	0	22	0	13.5	0.0650377
Tautonia sociabilis	0	0	0	0	0	42	20	16	0	19.5	0.0651793
Haloactinopolyspora alba	0	27	0	0	66	183	40	46	6.75	83.75	0.0654237
Limibacillus halophilus	0	0	0	0	0	12	8	9	0	7.25	0.0661837
Nocardioides aromaticivorans	25	0	10	11	0	0	0	0	11.5	0	0.0665775
Nocardioides coralli	12	0	0	0	27	42	0	25	3	23.5	0.0675614
Chelativorans alearense	0	65	41	0	50	67	140	75	26.5	83	0.0679606
Marinimicrobium alkaliphilum	0	27	0	0	95	28	61	14	6.75	49.5	0.0687103
Sphaerobacter thermophilus	228	404	241	193	389	791	835	373	266.5	597	0.0714644
Thiohalobacter thiocyanaticus	25	32	19	4	37	22	52	46	20	39.25	0.0721846
Alkalilimnicola ehrlichii	0	0	0	0	0	7	9	5	0	5.25	0.072632
Devosia yakushimensis	53	64	41	77	44	0	49	0	58.75	23.25	0.0732023
Actinopolymorpha rutila	0	0	0	0	8	7	19	0	0	8.5	0.0735849
Chromohalobacter salexigens	0	26	21	14	0	0	0	0	15.25	0	0.0737708
Pseudonocardia spinosispora	143	47	62	25	0	0	0	0	69.25	0	0.0743289
Defluviimonas aquaemixtae	18	10	10	5	7	0	7	0	10.75	3.5	0.0745328
Streptomonospora sediminis	0	11	0	0	20	49	6	18	2.75	23.25	0.0749563
Alkalispirillum mobile	42	6	34	12	0	0	0	2	23.5	0.5	0.0754918
Thermopetrobacter submarinus	0	0	4	7	21	14	0	20	2.75	13.75	0.0755974
Devosia honganensis	11	23	0	0	33	22	15	21	8.5	22.75	0.075656
Caldimonas meghalayensis	6	12	11	0	0	0	4	0	7.25	1	0.0765834
Nocardioides daejeonensis	0	0	0	0	43	13	0	21	0	19.25	0.0768177
Microbulbifer okinawensis	29	0	26	20	0	0	13	0	18.75	3.25	0.0775747
Devosia albogilva	0	20	7	0	20	19	11	22	6.75	18	0.0778863
Rhizorhabdus dicambivorans	0	0	0	17	32	8	11	31	4.25	20.5	0.0783982
Glycomyces algeriensis	91	78	50	0	0	8	0	0	54.75	2	0.0784846
Clostridium acetireducens	0	0	0	0	8	3	3	0	0	3.5	0.0793093
Iamia majanohamensis	0	0	0	0	10	14	3	0	0	6.75	0.0793189
Pelagibius marinus	33	118	61	67	228	143	265	59	69.75	173.75	0.0793431
Stella humosa	0	0	0	0	9	0	19	15	0	10.75	0.0802039
Schaalia canis	0	0	0	0	9	19	14	0	0	10.5	0.0809707
Pelagibacterium sediminicola	0	0	0	11	25	16	22	0	2.75	15.75	0.0814014
Georgenia deserti	0	0	0	0	33	19	6	7	0	16.25	0.0822996
Natronosporangium hydrolyticum	0	25	3	17	19	97	54	28	11.25	49.5	0.0835472
Salipiger bermudensis	100	15	159	191	37	21	0	17	116.25	18.75	0.0836007
Pseudoponticoccus marisrubri	26	29	45	44	13	0	0	41	36	13.5	0.0836528
Nisaea sediminum	0	0	5	0	19	22	50	0	1.25	22.75	0.0837904
Pararhizobium haloflavum	24	24	36	55	12	29	19	6	34.75	16.5	0.0842735
Thioalkalivibrio denitrificans	10	37	28	10	64	39	105	28	21.25	59	0.0856274
Arenimonas fontis	17	57	41	56	39	15	16	0	42.75	17.5	0.0863245
Litorivivens aequoris	14	0	6	0	52	5	23	45	5	31.25	0.0871708
Sporichthya polymorpha	77	34	70	60	37	60	4	8	60.25	27.25	0.0875766
Chondromyces lanuginosus	47	0	39	26	11	0	7	8	28	6.5	0.0876389
Niastella populi	17	0	18	13	3	8	0	0	12	2.75	0.0884603
Caenimonas soli	2	5	0	4	0	0	0	0	2.75	0	0.0892358
Sphingomonas daechungensis	15	15	23	37	0	3	0	24	22.5	6.75	0.0892496
Lysobacter penaei	83	0	32	37	0	0	0	12	38	3	0.0902988
Rubripirellula lacrimiformis	64	88	77	11	117	96	114	273	60	150	0.090422
Saccharospirillum alexandrii	0	5	6	0	14	14	14	0	2.75	10.5	0.0906927
Gemmatirosa kalamazoonensis	10	12	5	5	9	0	0	0	8	2.25	0.0918613
Actinopolyspora righensis	0	16	0	0	13	28	6	18	4	16.25	0.0920173
Pseudonocardia oceani	49	0	59	22	0	0	0	0	32.5	0	0.0930692
Nitrococcus mobilis	0	8	0	0	0	19	49	22	2	22.5	0.0932641
Novosphingobium arabidopsis	410	254	668	658	429	84	128	320	497.5	240.25	0.093875
Sphingomicrobium lutaoense	23	0	9	15	0	0	0	0	11.75	0	0.0941164
Horticoccus luteus	75	82	30	9	104	44	158	127	49	108.25	0.0944562
Pseudorhodoplanes sinuspersici	16	0	22	28	0	9	6	0	16.5	3.75	0.0945418
Allosphingosinicella indica	36	0	48	61	18	0	0	16	36.25	8.5	0.0949496
Chondromyces pediculatus	369	55	639	225	41	34	14	17	322	26.5	0.096525
Gimibacter soli	0	49	6	10	51	129	187	33	16.25	100	0.0966408
Litorivivens lipolytica	0	15	0	0	67	43	43	185	3.75	84.5	0.0971118
Peribacillus acanthi	0	1	0	0	0	15	22	37	0.25	18.5	0.0980525
Pseudohongiella nitratireducens	0	36	4	11	39	35	24	99	12.75	49.25	0.0990322
Thalassospira permensis	0	0	0	0	0	25	43	69	0	34.25	0.100044
Haliangium ochraceum	20	0	9	27	0	0	0	0	14	0	0.100332
Bacillus sinesaloumensis	0	0	0	0	8	17	24	0	0	12.25	0.101183
Streptomyces cinnabarigriseus	40	124	183	32	0	0	0	49	94.75	12.25	0.101892
Hydrocarboniclastica marina	0	0	0	0	6	4	0	2	0	3	0.102728
Rubrobacter bracarensis	0	0	0	0	6	10	0	25	0	10.25	0.102763
Roseisolibacter agri	84	42	76	110	64	55	43	26	78	47	0.105098
Wenjunlia vitaminophila	0	0	0	0	16	6	20	0	0	10.5	0.105389
Glycomyces salinus	21	84	33	7	96	53	74	67	36.25	72.5	0.105391
Ruania zhangjianzhongii	0	0	0	0	5	15	9	0	0	7.25	0.106394
Fulvivirga kasyanovii	0	0	6	19	33	7	80	27	6.25	36.75	0.106769
Arenimonas metalli	54	25	78	0	0	0	22	0	39.25	5.5	0.107623
Methylosinus trichosporium	24	55	16	29	7	23	0	19	31	12.25	0.109051
Calycomorphotria hydatis	139	111	200	103	201	157	374	214	138.25	236.5	0.109232
Microvirga makkahensis	0	0	0	0	15	18	0	5	0	9.5	0.109442
Kordiimonas laminariae	3	64	0	11	75	28	168	59	19.5	82.5	0.110404
Thiohalophilus thiocyanatoxydans	0	0	0	3	17	8	0	23	0.75	12	0.110997
Qipengyuania oceanensis	53	38	40	154	12	5	7	13	71.25	9.25	0.111539
Actinomadura adrarensis	0	21	0	0	46	29	287	101	5.25	115.75	0.111926
Flavobacterium alkalisoli	0	0	0	0	68	61	18	0	0	36.75	0.112272
Achromobacter mucicolens	436	0	368	129	0	13	0	14	233.25	6.75	0.112602
Teredinibacter turnerae	54	60	117	50	598	244	271	35	70.25	287	0.114296
Gracilibacillus dipsosauri	0	0	0	0	7	27	29	0	0	15.75	0.117422
Nitrincola alkalisediminis	0	9	0	18	84	26	34	7	6.75	37.75	0.117676
Salsipaludibacter albus	212	528	163	294	134	194	63	180	299.25	142.75	0.119045
Oricola thermophila	7	39	4	0	26	13	58	59	12.5	39	0.119966
Spirochaeta lutea	0	0	0	0	2	69	60	13	0	36	0.120183
Rhizorhapis suberifaciens	81	21	360	460	7	0	0	13	230.5	5	0.124052
Jiangella gansuensis	0	24	0	0	14	82	25	22	6	35.75	0.125223
Ilumatobacter fluminis	78	110	38	59	0	58	48	38	71.25	36	0.126186
Zhihengliuella flava	14	0	24	0	57	0	29	59	9.5	36.25	0.126267
Iodidimonas gelatinilytica	20	43	19	19	36	32	49	34	25.25	37.75	0.126867
Sphingomonas parvus	128	73	85	21	56	48	0	23	76.75	31.75	0.127066
Spongiibacter taiwanensis	0	0	8	0	31	2	53	14	2	25	0.127806
Luteimonas yindakuii	15	2	24	70	0	6	0	0	27.75	1.5	0.127856
Luteolibacter pohnpeiensis	64	109	33	70	41	15	17	65	69	34.5	0.127874
Streptomyces verrucosisporus	0	20	0	0	63	72	45	261	5	110.25	0.128311
Pseudomonas tianjinensis	943	307	467	421	519	97	168	158	534.5	235.5	0.128826
Skermanella mucosa	0	0	0	0	2	5	13	0	0	5	0.130756
Coralloluteibacterium thermophilus	561	506	730	420	634	279	144	301	554.25	339.5	0.131279
Govania unica	8	0	4	0	7	27	6	9	3	12.25	0.132332
Pelagicoccus croceus	63	108	71	53	124	61	115	145	73.75	111.25	0.132332
Hahella chejuensis	0	0	0	0	0	23	19	4	0	11.5	0.132545
Microvirga splendida	0	0	5	0	10	7	0	5	1.25	5.5	0.132863
Aeoliella mucimassa	57	91	30	3	67	162	80	74	45.25	95.75	0.133731
Algoriphagus aestuariicola	840	177	1064	306	255	101	193	124	596.75	168.25	0.135087
Methylocystis parvus	10	24	0	15	29	53	21	14	12.25	29.25	0.135291
Sphingopyxis solisilvae	559	107	585	116	226	32	0	37	341.75	73.75	0.135735
Halophibacterium profundimaris	9	18	3	19	31	5	84	45	12.25	41.25	0.137371
Roseimaritima multifibrata	53	83	85	45	108	83	128	65	66.5	96	0.137463
Ammoniphilus resinae	34	116	72	44	105	301	61	180	66.5	161.75	0.137705
Altererythrobacter epoxidivorans	66	45	74	55	59	28	51	38	60	44	0.137719
Fodinicurvata halophila	7	129	20	36	131	171	37	122	48	115.25	0.139303
Aetherobacter rufus	357	317	374	264	791	965	1003	60	328	704.75	0.139377
Dissulfurirhabdus thermomarina	56	21	21	5	0	5	6	16	25.75	6.75	0.14294
Rhabdothermincola sediminis	86	90	100	32	24	73	48	39	77	46	0.143309
Enhygromyxa salina	22	144	29	7	51	499	401	106	50.5	264.25	0.144645
Thermodesulfomicrobium thermophilum	0	0	0	0	0	7	8	1	0	4	0.14491
Blastochloris sulfoviridis	63	58	33	90	38	45	20	51	61	38.5	0.146013
Anseongella ginsenosidimutans	0	0	0	0	3	0	16	8	0	6.75	0.149135
Bacillus salipaludis	29	0	0	0	34	30	0	64	7.25	32	0.149198
Brucella lupini	578	24	306	100	14	9	0	29	252	13	0.149266
Kallotenue papyrolyticum	0	3	12	9	3	0	0	0	6	0.75	0.149532
Nitrospina watsonii	7	7	0	0	4	15	5	13	3.5	9.25	0.150055
Thioprofundum lithotrophicum	74	277	119	37	203	491	150	267	126.75	277.75	0.150834
Terrihabitans soli	18	0	4	29	0	0	0	0	12.75	0	0.15106
Bradyrhizobium macuxiense	93	29	82	0	19	0	12	5	51	9	0.151233
Rhizorhabdus phycosphaerae	12	51	15	82	29	13	0	0	40	10.5	0.151242
Echinicola sediminis	306	99	246	174	213	63	89	93	206.25	114.5	0.152031
Persicimonas caeni	0	2	0	0	6	16	3	0	0.5	6.25	0.152392
Flavobacterium suzhouense	277	0	305	65	0	0	45	25	161.75	17.5	0.153268
Methyloligella solikamskensis	16	75	17	14	50	179	44	75	30.5	87	0.15486
Fontimonas thermophila	27	7	15	27	12	6	7	14	19	9.75	0.155467
Bowmanella dokdonensis	43	245	27	169	488	156	1051	180	121	468.75	0.15643
Gemmatimonas phototrophica	0	0	0	0	29	11	62	0	0	25.5	0.156515
Sphingopyxis fribergensis	86	0	88	15	6	0	9	0	47.25	3.75	0.156592
Flavobacterium pokkalii	28	0	4	40	0	0	0	0	18	0	0.157218
Aureliella helgolandensis	180	144	191	55	90	34	34	147	142.5	76.25	0.157338
Litorilinea aerophila	67	171	128	56	114	165	196	152	105.5	156.75	0.15893
Phycisphaera mikurensis	7	37	0	18	68	34	77	3	15.5	45.5	0.160685
Micropepsis pineolensis	11	44	0	0	24	41	51	20	13.75	34	0.16187
Desertimonas flava	8	0	25	31	0	0	0	11	16	2.75	0.164344
Oceanobacillus picturae	0	0	0	0	0	11	1	7	0	4.75	0.164489
Gimesia aquarii	103	0	30	140	29	0	0	9	68.25	9.5	0.165091
Arboricoccus pini	19	13	30	17	59	254	132	15	19.75	115	0.165607
Pustulibacterium marinum	1317	66	694	244	90	53	67	78	580.25	72	0.16588
Seohaeicola zhoushanensis	140	0	66	20	0	0	0	0	56.5	0	0.166611
Sphingomonas flavalba	124	59	109	29	42	33	24	62	80.25	40.25	0.167266
Priestia filamentosa	0	0	0	0	0	1	24	21	0	11.5	0.169425
Thioalkalivibrio sulfidiphilus	15	12	17	0	39	100	23	9	11	42.75	0.170654
Oricola indica	0	17	0	0	12	10	8	15	4.25	11.25	0.171188
Kaustia mangrovi	0	9	0	17	14	28	16	6	6.5	16	0.171397
Haematospirillum jordaniae	8	0	0	0	0	5	23	22	2	12.5	0.171518
Thalassobacillus devorans	0	0	0	0	0	27	86	19	0	33	0.173325
Niallia oryzisoli	0	0	0	0	0	86	28	18	0	33	0.173999
Micromonospora craniellae	78	135	87	47	100	288	168	92	86.75	162	0.174417
Luteitalea pratensis	309	231	234	180	172	97	282	62	238.5	153.25	0.175062
Pseudonocardia alni	30	0	21	5	0	0	0	7	14	1.75	0.176249
Paenibacillus paridis	21	15	21	0	0	0	0	17	14.25	4.25	0.176484
Arenimonas soli	0	0	7	4	21	0	50	8	2.75	19.75	0.176642
Nitrosomonas nitrosa	47	19	67	10	8	6	11	26	35.75	12.75	0.176996
Mesorhizobium xinjiangense	11	0	5	0	12	19	44	0	4	18.75	0.177134
Symmachiella macrocystis	198	371	190	106	402	196	916	361	216.25	468.75	0.177334
Symbiobacterium turbinis	1	0	0	5	9	7	0	4	1.5	5	0.177489
Turicibacter bilis	0	0	0	0	8	53	14	4	0	19.75	0.178048
Pseudothauera nasutitermitis	0	0	0	0	7	1	0	13	0	5.25	0.179517
Corallococcus silvisoli	6	12	14	43	11	6	0	6	18.75	5.75	0.179688
Georgfuchsia toluolica	22	31	9	67	12	10	14	17	32.25	13.25	0.179966
Pelagibius litoralis	153	372	234	127	402	285	260	322	221.5	317.25	0.180623
Gaiella occulta	18	0	5	39	0	8	0	0	15.5	2	0.181362
Nocardioides sonneratiae	0	0	0	0	0	8	0	8	0	4	0.18169
Caldibacillus kokeshiiformis	0	0	0	0	0	4	4	0	0	2	0.18169
Bhargavaea ginsengi	0	0	0	0	0	0	3	3	0	1.5	0.18169
Orenia metallireducens	0	0	0	0	0	0	2	2	0	1	0.18169
Tengunoibacter tsumagoiensis	0	0	0	0	3	3	0	0	0	1.5	0.18169
Rosistilla carotiformis	0	0	0	0	3	0	0	3	0	1.5	0.18169
Parahaliea aestuarii	0	0	0	0	6	0	6	0	0	3	0.18169
Thalassoglobus polymorphus	0	0	0	0	7	7	0	0	0	3.5	0.18169
Azohydromonas caseinilytica	0	0	0	0	7	7	0	0	0	3.5	0.18169
Acidihalobacter aeolianus	0	0	0	0	0	9	0	9	0	4.5	0.18169
Alkalilimnicola halodurans	0	0	0	0	5	0	5	0	0	2.5	0.18169
Desulfovirga adipica	0	0	0	0	5	0	0	5	0	2.5	0.18169
Flavobacterium glycines	13	0	13	0	0	0	0	0	6.5	0	0.18169
Saccharospirillum salsuginis	0	0	0	0	15	0	0	14	0	7.25	0.182068
Marinibaculum pumilum	0	0	0	0	0	11	12	0	0	5.75	0.182291
Nocardioides koreensis	0	0	0	0	10	9	0	0	0	4.75	0.182571
Serratia nematodiphila	0	0	10	9	0	0	0	0	4.75	0	0.182571
Nocardioides euryhalodurans	8	0	9	0	0	0	0	0	4.25	0	0.18279
Microbacterium lacusdiani	0	0	0	0	17	0	0	15	0	8	0.182931
Chitinophaga lutea	0	0	0	0	0	7	8	0	0	3.75	0.183102
Paenibacillus populi	33	0	38	0	0	0	0	0	17.75	0	0.183265
Nocardioides pakistanensis	0	0	0	0	15	0	13	0	0	7	0.18331
Streptomyces carpinensis	12	0	14	0	0	0	0	0	6.5	0	0.183568
Acidihalobacter yilgarnensis	0	7	6	0	0	0	0	0	3.25	0	0.183568
Stenotrophobacter roseus	5	0	0	6	0	0	0	0	2.75	0	0.18431
Paenibacillus bovis	0	0	0	0	0	0	10	12	0	5.5	0.18431
Pontibacter chitinilyticus	10	0	12	0	0	0	0	0	5.5	0	0.18431
Sphingobacterium prati	18	0	15	0	0	0	0	0	8.25	0	0.18431
Paracoccus communis	12	0	0	10	0	0	0	0	5.5	0	0.18431
Algihabitans albus	0	0	0	0	0	18	22	0	0	10	0.184857
Mesorhizobium waimense	98	0	99	0	0	2	0	0	49.25	0.5	0.184956
Reticulibacter mediterranei	0	0	0	0	5	4	0	0	0	2.25	0.185596
Pyruvatibacter mobilis	0	0	0	0	10	0	8	0	0	4.5	0.185596
Georhizobium profundi	0	0	14	11	0	0	0	0	6.25	0	0.186241
Streptomonospora flavalba	0	0	0	0	7	0	9	0	0	4	0.186625
Pseudothauera lacus	0	0	0	0	7	0	9	0	0	4	0.186625
Algoriphagus aestuarii	0	0	0	0	16	0	21	0	0	9.25	0.18745
Streptomyces apocyni	0	0	0	0	12	9	0	0	0	5.25	0.18812
Adhaeribacter soli	0	0	0	0	3	0	4	0	0	1.75	0.18812
Aestuariivirga litoralis	0	0	0	0	4	3	0	0	0	1.75	0.18812
Usitatibacter rugosus	0	0	4	3	0	0	0	0	1.75	0	0.18812
Sinimarinibacterium flocculans	30	0	22	0	0	0	0	0	13	0	0.189136
Halomonas lutea	0	0	0	0	8	0	0	11	0	4.75	0.189528
Thalassoglobus neptunius	0	17	0	0	29	4	12	12	4.25	14.25	0.189943
Caldalkalibacillus mannanilyticus	0	0	0	0	0	5	0	7	0	3	0.19041
Clostridium jeddahitimonense	0	0	0	0	0	14	10	0	0	6	0.19041
Microvirga massiliensis	0	0	0	0	5	0	0	7	0	3	0.19041
Devosia sediminis	50	0	27	52	38	0	0	0	32.25	9.5	0.19073
Nitrospira moscoviensis	17	0	12	0	0	0	0	0	7.25	0	0.191013
Opitutus terrae	0	0	0	0	0	17	12	0	0	7.25	0.191013
Parapedobacter defluvii	0	0	0	0	0	27	19	0	0	11.5	0.191174
Marinobacterium ramblicola	0	30	0	0	0	63	41	18	7.5	30.5	0.191328
[Ochrobactrum] soli	85	0	59	0	0	0	0	0	36	0	0.1919
Ohtaekwangia kribbensis	0	0	0	0	0	13	9	0	0	5.5	0.192041
Parapedobacter pyrenivorans	71	0	17	43	0	0	14	13	32.75	6.75	0.192376
Ornithinibacillus halophilus	0	0	0	0	0	11	16	0	0	6.75	0.192421
Streptomyces boncukensis	0	0	0	0	19	0	0	28	0	11.75	0.193151
Streptomyces phaeolivaceus	97	0	197	11	0	0	0	0	76.25	0	0.193948
Haladaptatus cibarius	0	0	0	0	2	3	0	0	0	1.25	0.194171
Nocardioides cavernae	0	0	6	9	0	0	0	0	3.75	0	0.194171
Robertmurraya crescens	0	0	0	0	0	6	9	0	0	3.75	0.194171
Shimazuella alba	0	0	0	0	2	0	3	0	0	1.25	0.194171
Halocella cellulosilytica	0	0	0	0	2	0	3	0	0	1.25	0.194171
Limnochorda pilosa	0	0	0	0	0	0	3	2	0	1.25	0.194171
Meinhardsimonia xiamenensis	0	0	0	0	2	0	3	0	0	1.25	0.194171
Roseospira marina	0	0	0	0	6	0	4	0	0	2.5	0.194171
Mycolicibacterium mageritense	0	0	0	0	0	5	8	0	0	3.25	0.198198
Aestuariispira insulae	0	0	0	0	0	0	33	20	0	13.25	0.200277
Allomuricauda flavescens	0	0	0	0	9	0	15	0	0	6	0.200976
Daejeonella oryzae	0	0	0	0	15	0	0	9	0	6	0.200976
Adhaeribacter aerophilus	20	134	8	50	301	64	403	34	53	200.5	0.201514
Nannocystis pusilla	16	0	27	0	0	0	0	0	10.75	0	0.201854
Roseibium aestuarii	0	41	24	0	0	0	0	0	16.25	0	0.202736
Tepidicaulis marinus	0	0	0	0	12	0	7	0	0	4.75	0.202989
Novosphingobium aureum	15	0	15	0	0	0	0	2	7.5	0.5	0.204298
Nitrosococcus halophilus	0	0	0	0	0	4	7	0	0	2.75	0.204508
Massilia suwonensis	7	0	4	0	0	0	0	0	2.75	0	0.204508
Mycolicibacterium bacteremicum	83	0	47	0	0	0	0	0	32.5	0	0.205189
Sphingoaurantiacus polygranulatus	49	27	61	21	22	22	14	39	39.5	24.25	0.205379
Hypericibacter terrae	32	16	14	14	46	49	61	0	19	39	0.205545
Geosporobacter subterraneus	0	0	0	0	0	16	0	9	0	6.25	0.205694
Permianibacter aggregans	0	14	2	42	0	3	0	0	14.5	0.75	0.206224
Pelagicoccus albus	0	0	0	0	8	5	2	37	0	13	0.206564
Pseudovibrio denitrificans	0	0	0	0	7	0	26	4	0	9.25	0.206911
Allorhizobium undicola	0	2	0	0	0	3	1	6	0.5	2.5	0.207031
Achromobacter dolens	184	19	99	0	28	0	5	0	75.5	8.25	0.20801
Aquabacterium commune	0	0	6	11	0	0	0	0	4.25	0	0.208071
Segnochrobactrum spirostomi	0	7	13	0	0	0	0	0	5	0	0.209089
Teredinibacter waterburyi	0	0	0	0	15	0	8	0	0	5.75	0.209853
Pseudobythopirellula maris	0	5	0	0	9	0	34	5	1.25	12	0.210259
Pseudomonas songnenensis	208	0	69	21	0	0	0	32	74.5	8	0.210732
Ereboglobus luteus	0	19	1	0	6	4	25	51	5	21.5	0.213916
Mycobacterium bohemicum	0	0	0	0	4	8	0	0	0	3	0.21517
Halalkalibaculum roseum	0	0	0	0	0	3	0	6	0	2.25	0.21517
Pyxidicoccus fallax	0	0	0	0	1	0	0	2	0	0.75	0.21517
Marispirillum indicum	0	0	0	0	4	0	0	8	0	3	0.21517
Oleiliquidispirillum nitrogeniifigens	0	0	0	0	0	7	14	0	0	5.25	0.21517
Qipengyuania aerophila	0	0	0	0	0	0	2	1	0	0.75	0.21517
Sphingopyxis italica	0	0	0	0	0	1	0	2	0	0.75	0.21517
Wenzhouxiangella salilacus	0	0	0	0	1	2	0	0	0	0.75	0.21517
Halomonas xinjiangensis	0	0	0	0	0	5	0	10	0	3.75	0.21517
Echinicola pacifica	34	0	0	17	0	0	0	0	12.75	0	0.21517
Pseudomonas boanensis	5	0	10	0	0	0	0	0	3.75	0	0.21517
Stenotrophomonas bentonitica	13	0	26	0	0	0	0	0	9.75	0	0.21517
Saccharopolyspora aridisoli	0	0	0	0	269	27	99	1004	0	349.75	0.216209
Sphingomonas sabuli	0	11	7	0	1	0	0	0	4.5	0.25	0.216524
Mycolicibacterium elephantis	0	0	0	0	18	0	96	19	0	33.25	0.217538
Sphingopyxis indica	20	63	0	84	199	64	229	8	41.75	125	0.217903
Lacipirellula limnantheis	23	25	11	12	7	46	89	27	17.75	42.25	0.219517
Rhodoplanes serenus	75	63	44	75	55	30	27	73	64.25	46.25	0.219544
Ramlibacter monticola	11	0	21	83	0	0	0	0	28.75	0	0.219609
Lysobacter terrigena	18	0	14	0	3	0	0	0	8	0.75	0.22003
Nitratireductor shengliensis	0	52	21	0	29	50	26	42	18.25	36.75	0.220045
Chitinophaga japonensis	85	0	40	0	0	0	0	0	31.25	0	0.220393
Echinicola jeungdonensis	15	0	7	0	0	0	0	0	5.5	0	0.221128
Steroidobacter denitrificans	21	33	20	33	20	4	35	0	26.75	14.75	0.221236
Magnetospira thiophila	0	0	0	0	19	0	0	41	0	15	0.221746
Marinobacterium nitratireducens	0	0	0	0	0	13	0	6	0	4.75	0.222105
Shumkonia mesophila	0	5	0	15	0	19	11	26	5	14	0.222122
Jahnella thaxteri	19	17	50	53	40	24	0	0	34.75	16	0.222696
Nitrolancea hollandica	16	37	12	0	21	24	28	39	16.25	28	0.223393
Zeaxanthinibacter aestuarii	139	459	511	609	344	116	405	193	429.5	264.5	0.223531
Bythopirellula polymerisocia	9	20	3	0	8	24	10	23	8	16.25	0.225079
Stappia albiluteola	12	0	0	27	0	0	0	0	9.75	0	0.225478
Ruegeria intermedia	0	0	0	0	4	0	0	9	0	3.25	0.225478
Cellvibrio mixtus	0	0	0	0	41	0	18	0	0	14.75	0.226586
Mesorhizobium hungaricum	23	0	10	0	0	0	0	0	8.25	0	0.227467
Kineococcus indalonis	0	2	0	0	7	18	0	0	0.5	6.25	0.227637
Saccharopolyspora subtropica	0	0	5	0	11	0	8	2	1.25	5.25	0.227697
Haliea alexandrii	0	0	0	0	6	14	0	0	0	5	0.228778
Pseudomonas phenolilytica	97	0	18	35	23	0	7	4	37.5	8.5	0.229401
Streptomyces monticola	0	94	65	0	62	70	77	93	39.75	75.5	0.23037
Marinococcus tarijensis	0	0	0	0	3	4	0	20	0	6.75	0.230399
Isoptericola salitolerans	0	16	9	4	0	28	14	26	7.25	17	0.231155
Iodidimonas muriae	0	0	0	0	0	0	10	24	0	8.5	0.231361
Truepera radiovictrix	30	233	48	57	122	177	111	295	92	176.25	0.231996
Saccharomonospora viridis	0	0	0	0	4	14	203	54	0	68.75	0.232168
Janibacter cremeus	0	0	0	0	7	0	0	17	0	6	0.232453
Bacillus taeanensis	0	69	22	0	28	81	17	111	22.75	59.25	0.232971
Saccharomonospora glauca	0	0	0	0	20	32	152	0	0	51	0.233835
Sphingomonas parva	63	37	52	67	57	13	24	56	54.75	37.5	0.234596
Bacillus zanthoxyli	0	1	0	0	0	22	0	52	0.25	18.5	0.234877
Thermodesulfitimonas autotrophica	0	0	0	0	0	5	0	2	0	1.75	0.235139
Porifericola rhodea	0	0	0	0	0	5	2	0	0	1.75	0.235139
Oceanidesulfovibrio indonesiensis	0	0	0	0	10	4	0	0	0	3.5	0.235139
Pseudomonas furukawaii	0	0	0	0	15	6	0	0	0	5.25	0.235139
Nitriliruptor alkaliphilus	7	12	16	4	22	17	3	30	9.75	18	0.23584
Nocardiopsis halotolerans	0	0	3	0	0	10	0	11	0.75	5.25	0.236512
Niastella koreensis	33	0	13	0	0	0	0	0	11.5	0	0.23656
Paracoccus oceanense	0	13	0	33	0	0	0	0	11.5	0	0.23656
Lysinibacillus boronitolerans	18	6	0	0	13	80	26	0	6	29.75	0.236871
Nocardioides lacusdianchii	0	62	24	0	0	0	0	0	21.5	0	0.238195
Catalinimonas niigatensis	0	0	0	0	0	22	57	0	0	19.75	0.238469
Oharaeibacter diazotrophicus	0	0	10	26	0	0	0	0	9	0	0.238796
Lysobacter maris	112	0	82	0	23	3	0	0	48.5	6.5	0.239787
Adhaeribacter terreus	13	0	0	0	19	0	6	17	3.25	10.5	0.240479
Gimesia fumaroli	0	21	0	0	29	7	15	8	5.25	14.75	0.240872
Allomuricauda hadalis	32	0	12	0	0	0	0	0	11	0	0.241166
Oceanospirillum beijerinckii	0	0	0	0	0	3	0	8	0	2.75	0.241166
Azonexus caeni	6	11	5	0	4	2	2	2	5.5	2.5	0.241614
Aeromicrobium stalagmiti	27	0	10	0	0	0	0	0	9.25	0	0.242331
Alkaliphilus flagellatus	0	0	0	0	0	27	10	0	0	9.25	0.242331
Limimonas halophila	0	0	0	0	0	0	7	19	0	6.5	0.242826
Methylovorus glucosotrophus	0	0	0	0	19	7	0	0	0	6.5	0.242826
Streptomyces thermoalkaliphilus	2	0	0	0	0	6	0	7	0.5	3.25	0.24313
Moraxella osloensis	0	0	14	12	4	0	0	0	6.5	1	0.24313
Azohydromonas riparia	15	0	16	0	2	3	0	0	7.75	1.25	0.243146
Sphingomonas arenae	0	28	0	10	47	0	100	12	9.5	39.75	0.243171
Mesorhizobium helmanticense	0	0	8	22	0	0	0	0	7.5	0	0.244053
Parasphingopyxis algicola	0	0	4	11	0	0	0	0	3.75	0	0.244053
Actinoallomurus purpureus	0	10	0	0	6	22	5	3	2.5	9	0.244763
Allomuricauda marina	45	16	108	0	26	12	5	0	42.25	10.75	0.24548
Glycomyces dulcitolivorans	0	14	0	5	0	0	0	0	4.75	0	0.245745
Nocardioides deserti	57	89	124	55	178	140	38	146	81.25	125.5	0.245838
Saccharopolyspora deserti	0	0	0	0	319	88	34	1409	0	462.5	0.245854
Planifilum fimeticola	0	0	5	0	16	78	320	10	1.25	106	0.246649
Niabella ginsengisoli	43	0	21	0	5	0	0	0	16	1.25	0.246758
Nocardioides fonticola	9	29	33	0	33	41	9	47	17.75	32.5	0.246783
Nocardioides ferulae	0	0	0	0	0	20	0	7	0	6.75	0.247642
Butyratibacter algicola	9	21	0	0	0	43	13	28	7.5	21	0.24783
Thermohalobaculum xanthum	0	52	7	0	17	40	24	55	14.75	34	0.25048
Jiangella rhizosphaerae	0	0	6	0	11	36	138	0	1.5	46.25	0.250522
Rhodohalobacter halophilus	0	0	4	0	24	0	4	4	1	8	0.250787
Niallia endozanthoxylica	28	41	0	0	67	467	87	28	17.25	162.25	0.251627
Achromobacter veterisilvae	0	0	6	18	0	0	0	0	6	0	0.252215
Cellvibrio zantedeschiae	0	0	0	0	0	12	36	0	0	12	0.252215
Fimbriimonas ginsengisoli	0	4	9	2	4	0	0	0	3.75	1	0.252927
Prauserella isguenensis	0	0	2	0	75	21	27	432	0.5	138.75	0.255031
Qipengyuania huizhouensis	252	89	221	609	275	49	89	146	292.75	139.75	0.255106
Actinomadura sputi	0	0	5	0	0	19	42	0	1.25	15.25	0.255519
Sandaracinus amylolyticus	40	54	57	66	66	48	18	22	54.25	38.5	0.255897
Lutibaculum pontilimi	0	4	0	0	0	19	0	11	1	7.5	0.256151
Kocuria salina	0	0	0	7	21	74	0	0	1.75	23.75	0.256718
Petropleomorpha daqingensis	0	35	0	11	0	0	0	0	11.5	0	0.257701
Tepidisphaera mucosa	73	41	29	0	65	30	75	63	35.75	58.25	0.257707
Sphaerimonospora mesophila	0	0	0	0	0	18	2	3	0	5.75	0.258162
Geoalkalibacter subterraneus	0	17	0	0	19	28	5	2	4.25	13.5	0.259339
Streptomyces alkalithermotolerans	0	0	0	0	0	0	13	4	0	4.25	0.259664
Marixanthomonas spongiae	0	0	0	0	13	0	4	0	0	4.25	0.259664
Rheinheimera muenzenbergensis	91	0	84	0	33	0	0	0	43.75	8.25	0.259702
Ectobacillus funiculus	19	23	0	0	28	22	1	81	10.5	33	0.259753
Rubellimicrobium thermophilum	0	0	0	0	10	0	0	3	0	3.25	0.261998
Cutibacterium acnes	0	0	5	17	0	0	0	0	5.5	0	0.263815
Aliihoeflea aestuarii	0	0	10	34	0	0	0	0	11	0	0.263815
Phenylobacterium deserti	0	0	6	0	0	8	5	4	1.5	4.25	0.263895
Heliophilum fasciatum	0	9	25	16	13	29	11	39	12.5	23	0.26437
Blastopirellula retiformator	2	2	0	0	9	0	13	0	1	5.5	0.264442
Parviterribacter multiflagellatus	0	10	5	6	0	4	0	5	5.25	2.25	0.265075
Pseudonocardia nigra	333	267	264	160	110	152	50	349	256	165.25	0.265657
Kangiella profundi	0	2	7	0	0	0	0	0	2.25	0	0.266457
Haloplasma contractile	0	0	0	0	2	0	7	0	0	2.25	0.266457
Euzebya tangerina	152	65	126	395	40	79	116	134	184.5	92.25	0.267204
Pseudomonas sihuiensis	9	84	9	23	8	0	15	13	31.25	9	0.267341
Kocuria flava	0	0	8	0	20	39	0	0	2	14.75	0.267878
Acinetobacter oryzae	0	48	4	15	0	0	5	8	16.75	3.25	0.268258
Fererhizobium litorale	0	0	0	0	7	25	0	0	0	8	0.268286
Alishewanella jeotgali	0	0	5	18	0	0	0	0	5.75	0	0.269004
Alienimonas chondri	0	0	4	0	11	9	0	0	1	5	0.269425
Microbulbifer agarilyticus	0	0	0	0	3	0	11	0	0	3.5	0.270651
Massilia solisilvae	0	0	0	0	16	0	0	59	0	18.75	0.271158
Novosphingobium marinum	12	21	13	47	12	0	15	21	23.25	12	0.271246
Roseimaritima sediminicola	0	0	4	13	25	10	0	11	4.25	11.5	0.271251
Pseudomonas straminea	7	23	7	23	8	0	0	20	15	7	0.271554
Cavicella subterranea	0	11	0	0	10	16	92	4	2.75	30.5	0.27206
Nocardioides flavus	465	859	426	219	461	222	224	358	492.25	316.25	0.272213
Noviherbaspirillum denitrificans	113	77	83	143	0	0	13	179	104	48	0.272309
Pseudorhizobium endolithicum	0	0	4	15	0	0	0	0	4.75	0	0.272655
Glycomyces lacisalsi	13	159	8	0	59	156	64	116	45	98.75	0.272669
Devosia mishustinii	15	28	0	0	44	30	24	0	10.75	24.5	0.272916
Ferrovibrio soli	0	17	7	0	0	0	0	4	6	1	0.272933
Lysobacter panacisoli	101	0	27	0	0	0	0	12	32	3	0.273312
Algoriphagus zhangzhouensis	10	12	0	16	36	0	85	10	9.5	32.75	0.273684
Noviherbaspirillum autotrophicum	154	39	99	12	16	0	9	94	76	29.75	0.273971
Pseudomonas flexibilis	47	0	14	0	0	0	0	7	15.25	1.75	0.274332
Alishewanella aestuarii	0	0	20	38	9	0	0	0	14.5	2.25	0.275219
Sphingomicrobium aestuariivivum	17	0	0	29	8	0	0	0	11.5	2	0.275617
Paraburkholderia sprentiae	0	0	3	0	0	10	5	0	0.75	3.75	0.276805
Owenweeksia hongkongensis	0	0	19	8	17	11	13	9	6.75	12.5	0.277112
Panacagrimonas perspica	26	8	36	0	21	0	0	3	17.5	6	0.278279
Arcicella aquatica	0	8	2	0	0	0	0	0	2.5	0	0.278319
Massilia eburnea	0	0	0	0	28	0	0	7	0	8.75	0.278319
Paenibacillus solanacearum	0	0	3	0	2	18	3	0	0.75	5.75	0.278635
Halomonas anticariensis	52	305	54	50	348	38	153	1147	115.25	421.5	0.280127
Sulfurifustis variabilis	0	0	4	0	8	14	0	0	1	5.5	0.282112
Paradevosia shaoguanensis	0	0	0	6	7	9	58	1	1.5	18.75	0.282667
Alteraurantiacibacter aestuarii	0	18	8	36	23	179	22	25	15.5	62.25	0.283422
Marileptolyngbya sina	0	0	4	3	207	0	17	33	1.75	64.25	0.284328
Arenibacter algicola	0	5	0	20	68	0	47	0	6.25	28.75	0.284423
Shinella yambaruensis	13	0	0	0	0	81	10	11	3.25	25.5	0.284752
Lacunisphaera limnophila	197	86	233	79	112	35	167	49	148.75	90.75	0.285301
Humitalea rosea	0	0	8	23	5	0	0	0	7.75	1.25	0.287032
Nocardioides donggukensis	0	0	9	2	0	0	0	0	2.75	0	0.288268
Ardenticatena maritima	0	0	0	0	2	9	0	0	0	2.75	0.288268
Sandaracinobacter neustonicus	0	0	2	9	0	0	0	0	2.75	0	0.288268
Halomonas cerina	19	18	18	25	12	32	0	0	20	11	0.288795
Saccharopolyspora halophila	0	0	0	0	195	106	37	1681	0	504.75	0.28963
Miltoncostaea oceani	12	0	0	55	0	0	0	0	16.75	0	0.289768
Scandinavium goeteborgense	110	0	0	505	0	0	0	0	153.75	0	0.289903
Actinomadura harenae	0	0	0	0	3	0	14	0	0	4.25	0.291228
Chitinophaga cymbidii	0	30	0	15	0	8	0	0	11.25	2	0.292061
Brevundimonas denitrificans	0	0	0	0	5	0	24	0	0	7.25	0.293483
Gemmatimonas aurantiaca	0	0	16	13	16	18	28	0	7.25	15.5	0.293968
Nocardioides vastitatis	83	70	64	26	51	42	20	61	60.75	43.5	0.295183
Tumebacillus ginsengisoli	0	0	0	0	0	0	25	5	0	7.5	0.296689
Novibacillus thermophilus	0	0	0	0	0	13	65	0	0	19.5	0.296689
Shinella fusca	0	0	0	0	0	2	10	0	0	3	0.296689
Wenzhouxiangella sediminis	0	0	0	0	5	0	1	0	0	1.5	0.296689
Roseibacillus ponti	39	7	5	0	0	6	3	1	12.75	2.5	0.296753
Desulfonatronum parangueonense	0	9	0	0	0	16	31	0	2.25	11.75	0.296784
Mesorhizobium microcysteis	36	0	12	18	0	23	0	0	16.5	5.75	0.298705
Aggregatilinea lenta	2	32	3	11	51	10	10	32	12	25.75	0.298873
Pseudomonas putida	0	0	0	0	104	20	0	0	0	31	0.299701
Bacillus thaonhiensis	19	19	0	0	19	22	0	50	9.5	22.75	0.299722
Streptomyces fuscigenes	13	60	14	0	43	94	8	42	21.75	46.75	0.300485
Alterococcus agarolyticus	15	37	79	22	23	35	19	6	38.25	20.75	0.302946
Fictibacillus halophilus	0	0	0	0	0	11	2	0	0	3.25	0.303888
Paenibacillus ihumii	0	0	0	0	0	0	22	4	0	6.5	0.303888
Byssovorax cruenta	0	0	0	0	2	11	0	0	0	3.25	0.303888
Phenylobacterium kunshanense	48	2	69	18	13	0	0	43	34.25	14	0.306205
Hydrogenophaga intermedia	0	0	0	6	28	130	0	0	1.5	39.5	0.306273
Halomonas organivorans	18	0	2	1	0	0	0	0	5.25	0	0.306475
Mesobacillus persicus	0	23	6	0	11	38	0	24	7.25	18.25	0.306669
Mycolicibacterium holsaticum	89	77	38	22	93	585	70	93	56.5	210.25	0.307203
Simulacricoccus ruber	95	47	103	55	79	47	25	67	75	54.5	0.307215
Allomuricauda oceanensis	0	0	0	0	0	150	13	0	0	40.75	0.307487
Rhodoplanes azumiensis	32	53	17	30	37	29	16	3	33	21.25	0.30786
Coxiella cheraxi	0	11	16	0	5	0	2	0	6.75	1.75	0.30788
Pseudohongiella acticola	19	0	23	11	20	33	62	0	13.25	28.75	0.309077
Hydrogenophaga borbori	0	14	0	0	20	0	88	0	3.5	27	0.309345
Methanomassiliicoccus luminyensis	0	0	0	0	0	0	4	24	0	7	0.310101
Micromonospora spongicola	0	0	0	0	10	0	60	0	0	17.5	0.310101
Saccharopolyspora griseoalba	0	0	0	0	1	0	0	6	0	1.75	0.310101
Ferrovibrio xuzhouensis	0	0	0	0	3	18	0	0	0	5.25	0.310101
Halochromatium glycolicum	0	0	0	0	0	7	42	0	0	12.25	0.310101
Vulcaniibacterium thermophilum	1	0	6	0	0	0	0	0	1.75	0	0.310101
Stutzerimonas stutzeri	0	0	370	61	0	0	0	0	107.75	0	0.310853
Amycolatopsis minnesotensis	44	0	7	0	0	0	0	0	12.75	0	0.31328
Piscibacillus halophilus	0	0	0	0	0	3	19	0	0	5.5	0.313786
Lysobacter spongiicola	368	257	153	242	245	256	385	397	255	320.75	0.315273
Pseudorhizobium tarimense	73	13	16	33	81	124	23	28	33.75	64	0.315385
Agromyces insulae	0	0	2	13	0	0	0	0	3.75	0	0.315509
Pontibacter aydingkolensis	0	0	0	0	13	0	0	2	0	3.75	0.315509
Thalassiella azotivora	0	0	0	0	5	33	0	0	0	9.5	0.316507
Roseimicrobium gellanilyticum	24	6	14	147	4	6	21	0	47.75	7.75	0.316671
Microvenator marinus	17	18	2	101	8	2	16	13	34.5	9.75	0.316924
Solirubrobacter ginsenosidimutans	0	0	4	1	6	0	22	0	1.25	7	0.318081
Nannocystis exedens	0	30	0	67	26	56	74	27	24.25	45.75	0.318144
Edaphorhabdus rosea	7	0	0	0	5	5	0	7	1.75	4.25	0.318852
Agromyces humi	0	0	0	0	2	0	0	14	0	4	0.320255
Spongiibacter nanhainus	0	43	36	10	122	69	8	14	22.25	53.25	0.320295
Tautonia plasticadhaerens	0	0	6	6	10	76	0	9	3	23.75	0.323004
Geminicoccus roseus	0	0	0	8	2	24	7	0	2	8.25	0.323212
Paracoccus rhizosphaerae	56	0	40	0	26	0	0	0	24	6.5	0.323334
Thermomarinilinea lacunifontana	9	5	20	0	16	32	4	13	8.5	16.25	0.324425
Croceibacterium soli	479	285	401	424	602	319	394	751	397.25	516.5	0.325827
Holospora caryophila	9	0	44	0	1	0	3	0	13.25	1	0.326619
Streptomyces spirodelae	0	0	0	0	0	16	0	127	0	35.75	0.327741
Nocardioides dongkuii	2	0	0	16	0	0	0	0	4.5	0	0.328185
Sphingosinicella ginsenosidimutans	0	0	0	0	0	0	2	16	0	4.5	0.328185
Pseudomonas khazarica	0	13	0	0	17	29	0	0	3.25	11.5	0.330198
Domibacillus enclensis	0	112	22	20	7	29	9	0	38.5	11.25	0.330869
Pedobacter hainanensis	69	0	61	0	38	0	0	0	32.5	9.5	0.331257
Waddlia chondrophila	0	0	2	0	0	3	0	4	0.5	1.75	0.332097
Oceanidesulfovibrio marinus	0	0	0	0	5	44	0	0	0	12.25	0.333371
Myceligenerans halotolerans	0	7	0	15	10	18	17	0	5.5	11.25	0.334088
Oleiharenicola lentus	0	45	5	0	0	0	0	0	12.5	0	0.334538
Ramlibacter solisilvae	12	0	10	129	0	0	0	11	37.75	2.75	0.335223
Propylenella binzhouense	8	0	9	11	17	18	0	13	7	12	0.337321
Agrobacterium fabacearum	133	100	231	0	148	59	0	15	116	55.5	0.337904
Melghiribacillus thermohalophilus	0	0	0	0	0	9	90	0	0	24.75	0.339736
Defluviimonas denitrificans	22	62	32	107	59	25	44	0	55.75	32	0.340431
Pseudomonas juntendi	22	42	15	665	0	0	0	24	186	6	0.341962
Rheinheimera pleomorphica	21	39	24	78	107	1742	128	44	40.5	505.25	0.34206
Nocardioides gansuensis	24	50	24	14	22	29	41	96	28	47	0.343529
Thermoanaerobaculum aquaticum	31	50	29	29	43	113	10	64	34.75	57.5	0.344532
Desulfarculus baarsii	0	0	2	1	5	0	0	4	0.75	2.25	0.34736
Haliangium tepidum	0	11	14	44	6	0	13	10	17.25	7.25	0.347872
Sphingosinicella cucumeris	8	0	4	24	4	6	0	4	9	3.5	0.348417
Actinomadura soli	0	0	0	0	0	37	3	0	0	10	0.348821
Caulifigura coniformis	0	4	0	0	14	0	0	4	1	4.5	0.349762
Piscibacillus salipiscarius	0	11	0	0	0	0	233	27	2.75	65	0.350152
Rhizomicrobium electricum	0	0	0	0	0	5	64	0	0	17.25	0.350268
Romboutsia timonensis	0	11	0	0	10	71	0	0	2.75	20.25	0.350789
Fontisphaera persica	36	68	29	88	46	28	264	106	55.25	111	0.353185
Chryseosolibacter histidini	975	657	600	390	585	173	491	706	655.5	488.75	0.354678
Defluviimonas nitratireducens	0	11	0	6	16	43	0	0	4.25	14.75	0.355327
Cystobacter velatus	0	3	1	0	0	0	1	0	1	0.25	0.355918
Winogradskyella aurantia	0	0	0	0	0	2	138	7	0	36.75	0.356246
Prosthecobacter debontii	0	0	0	0	17	0	296	1	0	78.5	0.35877
Microbulbifer harenosus	33	0	6	0	0	7	0	0	9.75	1.75	0.359806
Fodinibius salicampi	0	2	4	0	9	2	113	0	1.5	31	0.360607
Azospirillum doebereinerae	0	48	0	0	16	0	108	30	12	38.5	0.360945
Noviherbaspirillum aerium	36	14	10	0	13	0	10	5	15	7	0.36222
Roseithermus sacchariphilus	22	97	20	12	57	42	52	87	37.75	59.5	0.363073
Vitiosangium cumulatum	6	0	4	18	17	18	1119	43	7	299.25	0.363351
Phytoactinopolyspora alkaliphila	0	0	0	0	0	0	196	10	0	51.5	0.363858
Enterobacter mori	0	0	7	144	0	0	0	0	37.75	0	0.365094
Paenibacillus translucens	0	0	9	0	0	13	14	0	2.25	6.75	0.365507
Methylophaga pinxianii	0	43	0	147	0	13	31	8	47.5	13	0.366116
Citrobacter europaeus	0	0	26	559	0	0	0	0	146.25	0	0.366175
Micromonospora caldifontis	90	19	9	9	76	12	145	32	31.75	66.25	0.366897
Streptomyces steffisburgensis	0	0	0	0	0	0	597	26	0	155.75	0.367706
Geothermomicrobium terrae	0	0	0	0	1	24	0	0	0	6.25	0.368684
Other	1015	2266	802	1122	1461	1372	1683	2121	1301.25	1659.25	0.368836
Angustibacter speluncae	0	0	6	9	5	0	0	0	3.75	1.25	0.368917
Arthrobacter mobilis	0	0	5	0	0	9	0	6	1.25	3.75	0.368917
Longibacter salinarum	0	0	0	0	0	5	125	0	0	32.5	0.369551
Nocardioides islandensis	21	17	25	8	24	9	14	0	17.75	11.75	0.369685
Haloechinothrix salitolerans	45	127	62	26	122	39	53	255	65	117.25	0.370811
Vicingus serpentipes	26	26	27	18	37	9	96	28	24.25	42.5	0.371074
Leclercia adecarboxylata	0	0	8	216	0	0	0	0	56	0	0.371098
Pelagibacterium rhizosphaerae	0	0	15	0	7	17	11	0	3.75	8.75	0.371357
Dehalogenimonas lykanthroporepellens	0	0	0	0	3	85	0	0	0	22	0.372011
Alteraurantiacibacter aquimixticola	58	0	71	0	25	0	23	0	32.25	12	0.372336
Enterobacter quasihormaechei	0	0	23	762	0	0	0	0	196.25	0	0.374702
Ohtaekwangia koreensis	555	91	293	59	137	69	216	124	249.5	136.5	0.376002
Citrobacter murliniae	12	0	17	592	19	0	0	0	155.25	4.75	0.37747
Arenimonas donghaensis	16	44	48	0	67	15	241	0	27	80.75	0.378088
Minwuia thermotolerans	13	31	27	13	22	39	10	53	21	31	0.379521
Parasegetibacter luojiensis	3	0	38	0	0	0	0	3	10.25	0.75	0.38165
Agarilytica rhodophyticola	60	154	33	73	54	64	21	74	80	53.25	0.383567
Citrobacter pasteurii	0	0	24	479	12	0	0	11	125.75	5.75	0.38371
Melghirimyces thermohalophilus	0	9	0	11	15	4	571	2	5	148	0.385294
Bellilinea caldifistulae	5	6	0	0	8	31	0	0	2.75	9.75	0.386832
Haladaptatus paucihalophilus	0	0	0	0	0	0	0	3	0	0.75	0.391002
Saliphagus infecundisoli	0	0	0	0	0	0	7	0	0	1.75	0.391002
Nitrosopumilus zosterae	4	0	0	0	0	0	0	0	1	0	0.391002
Nitrososphaera viennensis	0	3	0	0	0	0	0	0	0.75	0	0.391002
Abditibacterium utsteinense	0	0	0	0	0	0	0	3	0	0.75	0.391002
Edaphobacter flagellatus	0	4	0	0	0	0	0	0	1	0	0.391002
Pseudacidobacterium ailaaui	0	0	0	0	0	3	0	0	0	0.75	0.391002
Acidiferrimicrobium australe	0	0	5	0	0	0	0	0	1.25	0	0.391002
Halopolyspora algeriensis	0	0	0	0	0	0	0	5	0	1.25	0.391002
Acidothermus cellulolyticus	0	0	0	0	0	9	0	0	0	2.25	0.391002
Actinopolyspora egyptensis	0	0	0	0	0	4	0	0	0	1	0.391002
Cryptosporangium cibodasense	0	5	0	0	0	0	0	0	1.25	0	0.391002
Parafrankia discariae	0	0	0	8	0	0	0	0	2	0	0.391002
Pseudofrankia saprophytica	0	0	0	0	0	0	6	0	0	1.5	0.391002
Antricoccus suffuscus	0	3	0	0	0	0	0	0	0.75	0	0.391002
Blastococcus endophyticus	0	0	4	0	0	0	0	0	1	0	0.391002
Geodermatophilus africanus	0	0	0	0	10	0	0	0	0	2.5	0.391002
Geodermatophilus chilensis	0	0	0	7	0	0	0	0	1.75	0	0.391002
Geodermatophilus tzadiensis	0	0	0	0	0	0	0	13	0	3.25	0.391002
Modestobacter roseus	0	0	0	0	3	0	0	0	0	0.75	0.391002
Glycomyces albidus	0	0	0	0	0	0	10	0	0	2.5	0.391002
Glycomyces buryatensis	0	2	0	0	0	0	0	0	0.5	0	0.391002
Glycomyces lechevalierae	0	0	25	0	0	0	0	0	6.25	0	0.391002
Glycomyces sambucus	0	0	6	0	0	0	0	0	1.5	0	0.391002
Glycomyces xiaoerkulensis	0	0	0	0	9	0	0	0	0	2.25	0.391002
Stackebrandtia nassauensis	0	0	1	0	0	0	0	0	0.25	0	0.391002
Jatrophihabitans soli	0	0	0	0	0	6	0	0	0	1.5	0.391002
Jiangella anatolica	0	0	0	0	0	0	0	1	0	0.25	0.391002
Jiangella aurantiaca	0	0	0	0	2	0	0	0	0	0.5	0.391002
Phytoactinopolyspora halophila	0	0	0	0	0	11	0	0	0	2.75	0.391002
Kineococcus rubinsiae	0	0	0	0	0	0	0	2	0	0.5	0.391002
Embleya hyalina	0	11	0	0	0	0	0	0	2.75	0	0.391002
Embleya scabrispora	0	8	0	0	0	0	0	0	2	0	0.391002
Kitasatospora albolonga	0	0	0	0	0	0	0	2	0	0.5	0.391002
Peterkaempfera bronchialis	0	0	0	0	0	0	0	91	0	22.75	0.391002
Streptacidiphilus jiangxiensis	1	0	0	0	0	0	0	0	0.25	0	0.391002
Streptacidiphilus pinicola	0	0	0	7	0	0	0	0	1.75	0	0.391002
Streptomyces acidicola	0	0	0	0	0	36	0	0	0	9	0.391002
Streptomyces albiaxialis	0	0	0	0	0	0	0	26	0	6.5	0.391002
Streptomyces asenjonii	0	0	0	0	0	0	2	0	0	0.5	0.391002
Streptomyces caldifontis	3	0	0	0	0	0	0	0	0.75	0	0.391002
Streptomyces echinoruber	0	0	0	2	0	0	0	0	0.5	0	0.391002
Streptomyces hypolithicus	0	0	0	0	0	0	3	0	0	0.75	0.391002
Streptomyces macrosporus	0	0	0	0	0	0	2	0	0	0.5	0.391002
Streptomyces niveiscabiei	0	0	0	0	0	100	0	0	0	25	0.391002
Streptomyces otsuchiensis	0	0	0	0	0	0	4	0	0	1	0.391002
Streptomyces phyllanthi	0	2	0	0	0	0	0	0	0.5	0	0.391002
Streptomyces radicis	0	0	0	0	0	0	17	0	0	4.25	0.391002
Streptomyces reniochalinae	0	0	0	0	0	0	0	69	0	17.25	0.391002
Streptomyces silvae	0	3	0	0	0	0	0	0	0.75	0	0.391002
Streptomyces thermoalcalitolerans	0	0	0	0	0	0	0	1	0	0.25	0.391002
Serinibacter salmoneus	0	2	0	0	0	0	0	0	0.5	0	0.391002
Actinotalea solisilvae	0	0	0	0	0	12	0	0	0	3	0.391002
Actinotalea subterranea	0	0	0	0	1	0	0	0	0	0.25	0.391002
Demequina litorisediminis	0	0	4	0	0	0	0	0	1	0	0.391002
Brachybacterium faecium	0	0	0	0	0	4	0	0	0	1	0.391002
Knoellia subterranea	0	0	0	15	0	0	0	0	3.75	0	0.391002
Tetrasphaera veronensis	0	0	0	0	2	0	0	0	0	0.5	0.391002
Homoserinibacter gongjuensis	0	8	0	0	0	0	0	0	2	0	0.391002
Humibacter aquilariae	0	0	0	0	0	6	0	0	0	1.5	0.391002
Leifsonia lichenia	0	0	11	0	0	0	0	0	2.75	0	0.391002
Microbacterium atlanticum	0	0	5	0	0	0	0	0	1.25	0	0.391002
Microbacterium stercoris	32	0	0	0	0	0	0	0	8	0	0.391002
Microbacterium telephonicum	0	0	6	0	0	0	0	0	1.5	0	0.391002
Protaetiibacter intestinalis	0	0	0	0	0	34	0	0	0	8.5	0.391002
Arthrobacter celericrescens	0	0	8	0	0	0	0	0	2	0	0.391002
Arthrobacter livingstonensis	0	2	0	0	0	0	0	0	0.5	0	0.391002
Arthrobacter wenxiniae	0	0	0	0	0	0	1	0	0	0.25	0.391002
Citricoccus lacusdiani	0	0	0	0	0	5	0	0	0	1.25	0.391002
Citricoccus massiliensis	0	0	0	0	0	7	0	0	0	1.75	0.391002
Kocuria dechangensis	0	0	0	11	0	0	0	0	2.75	0	0.391002
Kocuria uropygioeca	0	0	0	0	0	0	2	0	0	0.5	0.391002
Rothia aeria	0	0	0	15	0	0	0	0	3.75	0	0.391002
Zafaria cholistanensis	0	3	0	0	0	0	0	0	0.75	0	0.391002
Cellulosimicrobium composti	0	0	18	0	0	0	0	0	4.5	0	0.391002
Myceligenerans cantabricum	0	0	3	0	0	0	0	0	0.75	0	0.391002
Myceligenerans crystallogenes	0	0	0	0	0	0	2	0	0	0.5	0.391002
Promicromonospora citrea	0	0	0	0	0	16	0	0	0	4	0.391002
Promicromonospora kroppenstedtii	0	0	0	0	12	0	0	0	0	3	0.391002
Promicromonospora viridis	0	0	3	0	0	0	0	0	0.75	0	0.391002
Actinoplanes bogorensis	0	0	0	0	7	0	0	0	0	1.75	0.391002
Actinoplanes liguriensis	0	0	0	0	10	0	0	0	0	2.5	0.391002
Actinoplanes sediminis	0	2	0	0	0	0	0	0	0.5	0	0.391002
Actinoplanes utahensis	2	0	0	0	0	0	0	0	0.5	0	0.391002
Krasilnikovia cinnamomea	0	13	0	0	0	0	0	0	3.25	0	0.391002
Micromonospora globbae	0	0	0	0	0	0	115	0	0	28.75	0.391002
Micromonospora luteiviridis	0	0	0	0	0	3	0	0	0	0.75	0.391002
Micromonospora noduli	0	0	0	0	0	8	0	0	0	2	0.391002
Micromonospora oryzae	0	0	0	0	0	127	0	0	0	31.75	0.391002
Micromonospora ovatispora	0	0	0	0	11	0	0	0	0	2.75	0.391002
Micromonospora pisi	0	0	0	0	0	0	20	0	0	5	0.391002
Micromonospora schwarzwaldensis	0	0	0	0	4	0	0	0	0	1	0.391002
Micromonospora zhanjiangensis	0	0	0	0	0	58	0	0	0	14.5	0.391002
Plantactinospora mayteni	0	0	0	0	0	156	0	0	0	39	0.391002
Plantactinospora siamensis	0	0	0	0	0	0	2	0	0	0.5	0.391002
Salinispora cortesiana	0	0	0	0	0	0	1	0	0	0.25	0.391002
Corynebacterium lujinxingii	0	0	0	32	0	0	0	0	8	0	0.391002
Corynebacterium minutissimum	0	0	0	10	0	0	0	0	2.5	0	0.391002
Corynebacterium tuberculostearicum	0	0	0	10	0	0	0	0	2.5	0	0.391002
Lawsonella clevelandensis	0	0	0	30	0	0	0	0	7.5	0	0.391002
Mycobacterium ahvazicum	0	0	0	0	0	0	3	0	0	0.75	0.391002
Mycobacterium cookii	0	0	0	0	0	0	3	0	0	0.75	0.391002
Mycobacterium kyogaense	0	0	0	0	0	2	0	0	0	0.5	0.391002
Mycolicibacterium aubagnense	4	0	0	0	0	0	0	0	1	0	0.391002
Mycolicibacterium celeriflavum	0	0	0	0	0	14	0	0	0	3.5	0.391002
Mycolicibacterium confluentis	0	0	0	0	1	0	0	0	0	0.25	0.391002
Mycolicibacterium hassiacum	0	0	0	0	0	0	39	0	0	9.75	0.391002
Mycolicibacterium hippocampi	0	0	0	0	0	0	2	0	0	0.5	0.391002
Mycolicibacterium pulveris	0	0	0	0	0	0	31	0	0	7.75	0.391002
Mycolicibacterium sphagni	0	0	0	0	0	0	0	3	0	0.75	0.391002
Mycolicibacterium stellerae	0	0	0	0	16	0	0	0	0	4	0.391002
Rhodococcus electrodiphilus	0	0	0	0	0	0	0	7	0	1.75	0.391002
Rhodococcus olei	0	0	0	59	0	0	0	0	14.75	0	0.391002
Nocardioides albus	0	0	0	0	0	0	0	2	0	0.5	0.391002
Nocardioides antri	0	0	0	8	0	0	0	0	2	0	0.391002
Nocardioides aquiterrae	0	0	0	0	0	48	0	0	0	12	0.391002
Nocardioides astragali	0	0	0	0	22	0	0	0	0	5.5	0.391002
Nocardioides eburneiflavus	0	0	0	0	0	4	0	0	0	1	0.391002
Nocardioides ginkgobilobae	0	0	0	8	0	0	0	0	2	0	0.391002
Nocardioides intraradicalis	0	0	0	0	0	0	0	20	0	5	0.391002
Nocardioides jejuensis	0	0	0	0	0	0	0	22	0	5.5	0.391002
Nocardioides kandeliae	0	0	0	0	8	0	0	0	0	2	0.391002
Nocardioides lijunqiniae	0	0	1	0	0	0	0	0	0.25	0	0.391002
Nocardioides luti	0	0	0	17	0	0	0	0	4.25	0	0.391002
Nocardioides panaciterrulae	0	0	6	0	0	0	0	0	1.5	0	0.391002
Nocardioides pelophilus	0	0	14	0	0	0	0	0	3.5	0	0.391002
Nocardioides piscis	0	0	0	0	0	1	0	0	0	0.25	0.391002
Nocardioides taihuensis	7	0	0	0	0	0	0	0	1.75	0	0.391002
Nocardioides thalensis	0	0	0	0	0	0	0	2	0	0.5	0.391002
Nocardioides zeicaulis	18	0	0	0	0	0	0	0	4.5	0	0.391002
Actinokineospora diospyrosa	0	0	0	0	0	0	0	8	0	2	0.391002
Actinosynnema mirum	0	0	11	0	0	0	0	0	2.75	0	0.391002
Allosaccharopolyspora coralli	0	0	0	0	0	0	0	33	0	8.25	0.391002
Amycolatopsis acididurans	0	2	0	0	0	0	0	0	0.5	0	0.391002
Crossiella equi	0	0	7	0	0	0	0	0	1.75	0	0.391002
Gandjariella thermophila	0	0	0	0	0	0	0	3	0	0.75	0.391002
Haloechinothrix halophila	0	0	0	0	1	0	0	0	0	0.25	0.391002
Prauserella sediminis	2	0	0	0	0	0	0	0	0.5	0	0.391002
Pseudonocardia antitumoralis	0	0	0	0	0	13	0	0	0	3.25	0.391002
Pseudonocardia aurantiaca	0	0	0	0	0	8	0	0	0	2	0.391002
Pseudonocardia tritici	0	0	0	0	0	0	0	12	0	3	0.391002
Pseudonocardia xinjiangensis	0	0	0	0	0	0	0	15	0	3.75	0.391002
Saccharomonospora azurea	0	23	0	0	0	0	0	0	5.75	0	0.391002
Saccharopolyspora halotolerans	0	0	0	0	0	0	0	2	0	0.5	0.391002
Saccharopolyspora hattusasensis	0	0	0	0	0	0	0	3	0	0.75	0.391002
Saccharopolyspora qijiaojingensis	0	0	0	0	0	0	0	19	0	4.75	0.391002
Saccharothrix deserti	11	0	0	0	0	0	0	0	2.75	0	0.391002
Salinifilum aidingensis	0	0	0	0	0	0	8	0	0	2	0.391002
Tamaricihabitans halophyticus	0	0	0	0	0	7	0	0	0	1.75	0.391002
Umezawaea tangerina	0	0	0	0	0	0	1	0	0	0.25	0.391002
Spiractinospora alimapuensis	0	0	0	0	0	7	0	0	0	1.75	0.391002
Planobispora takensis	0	0	0	0	0	2	0	0	0	0.5	0.391002
Actinoallomurus oryzae	0	0	0	0	2	0	0	0	0	0.5	0.391002
Actinocorallia aurantiaca	0	0	0	0	0	0	2	0	0	0.5	0.391002
Actinocorallia libanotica	0	2	0	0	0	0	0	0	0.5	0	0.391002
Actinomadura apis	0	0	0	0	0	5	0	0	0	1.25	0.391002
Actinomadura hallensis	0	0	0	0	0	0	9	0	0	2.25	0.391002
Actinomadura keratinilytica	0	0	2	0	0	0	0	0	0.5	0	0.391002
Actinomadura namibiensis	0	0	0	0	5	0	0	0	0	1.25	0.391002
Actinomadura parmotrematis	0	0	1	0	0	0	0	0	0.25	0	0.391002
Actinomadura rifamycini	0	0	0	0	0	0	3	0	0	0.75	0.391002
Actinomadura rubrisoli	0	0	0	0	8	0	0	0	0	2	0.391002
Actinomadura rubteroloni	0	0	0	0	0	0	0	7	0	1.75	0.391002
Actinomadura vinacea	0	0	0	0	0	0	0	2	0	0.5	0.391002
Spirillospora tritici	0	0	0	15	0	0	0	0	3.75	0	0.391002
Raoultibacter timonensis	0	0	0	0	0	5	0	0	0	1.25	0.391002
Rubrobacter marinus	0	0	0	0	0	4	0	0	0	1	0.391002
Rubrobacter taiwanensis	0	0	0	0	0	2	0	0	0	0.5	0.391002
Patulibacter ginsengiterrae	0	0	3	0	0	0	0	0	0.75	0	0.391002
Solirubrobacter soli	0	2	0	0	0	0	0	0	0.5	0	0.391002
Alicyclobacillus montanus	0	0	0	0	0	0	1	0	0	0.25	0.391002
Alicyclobacillus shizuokensis	0	0	0	0	0	1	0	0	0	0.25	0.391002
Effusibacillus consociatus	0	0	0	0	0	2	0	0	0	0.5	0.391002
Tumebacillus algifaecis	0	0	0	32	0	0	0	0	8	0	0.391002
Tumebacillus lipolyticus	0	0	0	0	0	0	20	0	0	5	0.391002
Anaerobacillus alkalilacustris	0	3	0	0	0	0	0	0	0.75	0	0.391002
Aquibacillus koreensis	0	0	0	0	0	14	0	0	0	3.5	0.391002
Aquibacillus salifodinae	0	0	0	0	0	0	31	0	0	7.75	0.391002
Bacillus benzoevorans	0	0	0	0	0	0	161	0	0	40.25	0.391002
Bacillus daqingensis	0	0	0	0	0	0	32	0	0	8	0.391002
Bacillus haikouensis	0	0	0	0	0	27	0	0	0	6.75	0.391002
Bacillus horti	0	1	0	0	0	0	0	0	0.25	0	0.391002
Bacillus infernus	0	0	0	0	0	0	13	0	0	3.25	0.391002
Bacillus marasmi	0	0	0	0	0	0	0	2	0	0.5	0.391002
Bacillus massilioanorexius	0	0	0	0	0	14	0	0	0	3.5	0.391002
Bacillus salacetis	0	0	0	0	0	0	20	0	0	5	0.391002
Bacillus salis	0	0	0	0	0	0	32	0	0	8	0.391002
Bacillus songklensis	0	0	0	10	0	0	0	0	2.5	0	0.391002
Bacillus stercoris	0	0	0	0	0	6	0	0	0	1.5	0.391002
Bacillus suaedae	0	0	0	0	0	5	0	0	0	1.25	0.391002
Bacillus swezeyi	0	0	0	0	0	0	6	0	0	1.5	0.391002
Bacillus thermotolerans	0	0	0	0	0	0	10	0	0	2.5	0.391002
Bacillus tropicus	0	0	0	0	0	4	0	0	0	1	0.391002
Bacillus wudalianchiensis	0	0	0	0	6	0	0	0	0	1.5	0.391002
Bacillus xiamenensis	0	0	0	0	0	0	2	0	0	0.5	0.391002
Compostibacillus humi	0	0	0	0	0	0	16	0	0	4	0.391002
Cytobacillus eiseniae	0	0	0	0	0	1	0	0	0	0.25	0.391002
Cytobacillus firmus	0	0	0	0	0	0	9	0	0	2.25	0.391002
Cytobacillus luteolus	0	0	0	0	0	2	0	0	0	0.5	0.391002
Fictibacillus iocasae	0	0	0	0	0	0	1	0	0	0.25	0.391002
Geobacillus icigianus	0	0	0	0	0	0	5	0	0	1.25	0.391002
Geobacillus thermodenitrificans	0	0	0	0	0	2	0	0	0	0.5	0.391002
Halalkalibacter wakoensis	0	0	10	0	0	0	0	0	2.5	0	0.391002
Lysinibacillus alkaliphilus	0	0	0	0	5	0	0	0	0	1.25	0.391002
Lysinibacillus yapensis	0	0	0	0	0	0	0	1	0	0.25	0.391002
Mangrovibacillus cuniculi	0	0	0	0	0	0	21	0	0	5.25	0.391002
Mesobacillus aurantius	0	0	0	0	0	0	0	14	0	3.5	0.391002
Mesobacillus fermenti	0	0	0	0	3	0	0	0	0	0.75	0.391002
Metabacillus bambusae	0	0	0	0	0	0	0	16	0	4	0.391002
Neobacillus endophyticus	0	0	0	0	0	0	2	0	0	0.5	0.391002
Oceanobacillus iheyensis	0	0	0	0	0	7	0	0	0	1.75	0.391002
Oceanobacillus limi	0	0	0	0	0	6	0	0	0	1.5	0.391002
Oceanobacillus polygoni	0	0	0	0	0	0	9	0	0	2.25	0.391002
Oceanobacillus zhaokaii	0	0	0	0	0	0	8	0	0	2	0.391002
Ornithinibacillus caprae	0	0	0	0	0	0	22	0	0	5.5	0.391002
Ornithinibacillus halotolerans	0	0	0	0	0	3	0	0	0	0.75	0.391002
Ornithinibacillus heyuanensis	0	19	0	0	0	0	0	0	4.75	0	0.391002
Ornithinibacillus massiliensis	0	0	0	0	0	4	0	0	0	1	0.391002
Paucisalibacillus globulus	0	0	0	0	0	0	10	0	0	2.5	0.391002
Peribacillus asahii	0	0	0	0	0	6	0	0	0	1.5	0.391002
Peribacillus faecalis	0	0	0	0	0	18	0	0	0	4.5	0.391002
Pontibacillus marinus	0	0	0	0	0	14	0	0	0	3.5	0.391002
Pradoshia eiseniae	0	0	0	0	0	1	0	0	0	0.25	0.391002
Priestia abyssalis	1	0	0	0	0	0	0	0	0.25	0	0.391002
Priestia flexa	0	0	0	0	0	0	0	48	0	12	0.391002
Priestia koreensis	0	0	0	0	0	21	0	0	0	5.25	0.391002
Pueribacillus theae	0	0	0	0	0	0	4	0	0	1	0.391002
Robertmurraya beringensis	1	0	0	0	0	0	0	0	0.25	0	0.391002
Salinibacillus xinjiangensis	0	0	0	0	0	0	56	0	0	14	0.391002
Salirhabdus salicampi	0	0	0	0	0	28	0	0	0	7	0.391002
Siminovitchia fortis	0	0	0	0	0	0	0	2	0	0.5	0.391002
Tenuibacillus halotolerans	0	0	0	0	0	0	51	0	0	12.75	0.391002
Thalassobacillus hwangdonensis	0	0	0	0	0	0	7	0	0	1.75	0.391002
Virgibacillus kekensis	0	0	0	0	0	0	4	0	0	1	0.391002
Virgibacillus massiliensis	0	0	0	0	0	0	1	0	0	0.25	0.391002
Virgibacillus subterraneus	0	0	0	0	0	0	3	0	0	0.75	0.391002
Brockia lithotrophica	0	0	2	0	0	0	0	0	0.5	0	0.391002
Brevibacillus fluminis	7	0	0	0	0	0	0	0	1.75	0	0.391002
Brevibacillus limnophilus	0	0	0	0	0	5	0	0	0	1.25	0.391002
Brevibacillus massiliensis	0	0	0	0	0	0	2	0	0	0.5	0.391002
Brevibacillus panacihumi	0	0	0	0	0	10	0	0	0	2.5	0.391002
Chengkuizengella marina	0	0	0	0	0	0	5	0	0	1.25	0.391002
Marinicrinis lubricantis	0	0	0	0	4	0	0	0	0	1	0.391002
Oxalophagus oxalicus	0	0	0	0	0	13	0	0	0	3.25	0.391002
Paenibacillus agaridevorans	0	0	0	0	0	70	0	0	0	17.5	0.391002
Paenibacillus aurantiacus	0	0	0	0	3	0	0	0	0	0.75	0.391002
Paenibacillus cavernae	0	0	2	0	0	0	0	0	0.5	0	0.391002
Paenibacillus mesophilus	0	0	0	0	0	0	18	0	0	4.5	0.391002
Paenibacillus mucilaginosus	0	0	0	0	9	0	0	0	0	2.25	0.391002
Paenibacillus oceanisediminis	0	3	0	0	0	0	0	0	0.75	0	0.391002
Paenibacillus polymyxa	0	12	0	0	0	0	0	0	3	0	0.391002
Paenibacillus selenitireducens	0	0	0	0	0	2	0	0	0	0.5	0.391002
Paenibacillus thailandensis	0	0	0	9	0	0	0	0	2.25	0	0.391002
Paenibacillus vulneris	0	0	0	0	0	0	8	0	0	2	0.391002
Paenibacillus woosongensis	0	0	0	0	0	4	0	0	0	1	0.391002
Thermobacillus composti	0	0	0	0	0	7	0	0	0	1.75	0.391002
Metalysinibacillus jejuensis	0	0	0	0	0	2	0	0	0	0.5	0.391002
Planomicrobium soli	15	0	0	0	0	0	0	0	3.75	0	0.391002
Solibacillus kalamii	0	0	0	0	0	34	0	0	0	8.5	0.391002
Ureibacillus manganicus	0	0	0	0	0	16	0	0	0	4	0.391002
Ureibacillus massiliensis	0	0	0	0	0	0	12	0	0	3	0.391002
Mammaliicoccus sciuri	0	0	0	0	0	27	0	0	0	6.75	0.391002
Kroppenstedtia guangzhouensis	0	0	0	0	0	0	5	0	0	1.25	0.391002
Paludifilum halophilum	0	0	0	0	0	0	137	0	0	34.25	0.391002
Planifilum composti	0	0	0	0	0	0	8	0	0	2	0.391002
Thermoactinomyces mirandus	0	0	0	0	7	0	0	0	0	1.75	0.391002
Thermoactinomyces vulgaris	0	0	0	0	0	0	8	0	0	2	0.391002
Leuconostoc mesenteroides	0	0	0	3	0	0	0	0	0.75	0	0.391002
Aristaeella hokkaidonensis	0	0	0	0	0	0	2	0	0	0.5	0.391002
Anaeromonas gelatinilytica	0	0	0	0	0	0	4	0	0	1	0.391002
Anaerosolibacter carboniphilus	0	2	0	0	0	0	0	0	0.5	0	0.391002
Clostridium paraputrificum	0	0	0	0	0	0	1	0	0	0.25	0.391002
Clostridium putrefaciens	0	0	0	0	0	1	0	0	0	0.25	0.391002
Falcatimonas natans	0	0	0	0	0	13	0	0	0	3.25	0.391002
Fonticella tunisiensis	0	0	0	0	1	0	0	0	0	0.25	0.391002
Serpentinicella alkaliphila	0	0	0	0	0	12	0	0	0	3	0.391002
Desulfoscipio geothermicus	0	0	0	0	0	0	4	0	0	1	0.391002
Heliomicrobium modesticaldum	0	21	0	0	0	0	0	0	5.25	0	0.391002
[Clostridium] viride	0	0	0	0	0	2	0	0	0	0.5	0.391002
Anaerobacterium chartisolvens	2	0	0	0	0	0	0	0	0.5	0	0.391002
Monoglobus pectinilyticus	0	0	0	0	0	2	0	0	0	0.5	0.391002
Ruminiclostridium herbifermentans	0	0	0	0	0	0	0	1	0	0.25	0.391002
Dehalobacterium formicoaceticum	0	0	0	0	1	0	0	0	0	0.25	0.391002
Phosphitispora fastidiosa	0	0	0	0	0	2	0	0	0	0.5	0.391002
Peptoclostridium litorale	0	0	0	0	0	1	0	0	0	0.25	0.391002
Terrisporobacter petrolearius	0	0	6	0	0	0	0	0	1.5	0	0.391002
Alkalicella caledoniensis	0	0	0	0	0	2	0	0	0	0.5	0.391002
Yeguia hominis	0	0	0	0	0	0	2	0	0	0.5	0.391002
Anoxybacter fermentans	0	0	0	0	4	0	0	0	0	1	0.391002
Iocasia fonsfrigidae	0	0	0	0	0	1	0	0	0	0.25	0.391002
Moorella stamsii	0	0	0	0	0	10	0	0	0	2.5	0.391002
Moorella thermoacetica	0	0	0	0	6	0	0	0	0	1.5	0.391002
Thermanaeromonas toyohensis	0	0	0	0	0	0	0	42	0	10.5	0.391002
Thermovenabulum ferriorganovorum	0	0	0	0	0	11	0	0	0	2.75	0.391002
Dielma fastidiosa	0	0	0	0	1	0	0	0	0	0.25	0.391002
Turicibacter sanguinis	6	0	0	0	0	0	0	0	1.5	0	0.391002
Sporomusa ovata	0	0	0	0	0	0	2	0	0	0.5	0.391002
Anaerococcus octavius	0	0	0	2	0	0	0	0	0.5	0	0.391002
Sporanaerobacter acetigenes	0	0	0	0	0	0	4	0	0	1	0.391002
Schnuerera ultunensis	0	0	0	0	0	0	4	0	0	1	0.391002
Tepidimicrobium ferriphilum	0	0	0	0	0	1	0	0	0	0.25	0.391002
Caloranaerobacter azorensis	0	0	0	0	0	0	2	0	0	0.5	0.391002
Tissierella carlieri	0	0	0	0	0	0	1	0	0	0.25	0.391002
Mangroviflexus xiamenensis	0	0	0	0	0	0	1	0	0	0.25	0.391002
Mariniphaga anaerophila	0	0	0	0	0	0	0	13	0	3.25	0.391002
Compostibacter hankyongensis	0	0	0	0	0	3	0	0	0	0.75	0.391002
Ferruginibacter profundus	0	0	0	0	0	0	0	2	0	0.5	0.391002
Flavitalea flava	0	0	0	0	3	0	0	0	0	0.75	0.391002
Niastella hibisci	0	0	4	0	0	0	0	0	1	0	0.391002
Niastella vici	0	0	0	0	138	0	0	0	0	34.5	0.391002
Rurimicrobium arvi	0	0	0	0	0	15	0	0	0	3.75	0.391002
Terrimonas lutea	0	0	0	0	0	0	10	0	0	2.5	0.391002
Rhodocytophaga aerolata	0	0	0	0	0	0	0	3	0	0.75	0.391002
Sporocytophaga myxococcoides	0	0	0	0	2	0	0	0	0	0.5	0.391002
Sediminitomix flava	0	0	0	0	1	0	0	0	0	0.25	0.391002
Fulvivirga marina	0	0	0	0	0	2	0	0	0	0.5	0.391002
Adhaeribacter aerolatus	2	0	0	0	0	0	0	0	0.5	0	0.391002
Adhaeribacter terrigena	0	0	0	0	0	0	0	5	0	1.25	0.391002
Pontibacter korlensis	0	0	0	19	0	0	0	0	4.75	0	0.391002
Rufibacter soli	0	0	0	0	0	0	0	6	0	1.5	0.391002
Ekhidna lutea	0	0	0	0	5	0	0	0	0	1.25	0.391002
Marinoscillum furvescens	6	0	0	0	0	0	0	0	1.5	0	0.391002
Reichenbachiella versicolor	0	0	0	0	0	0	2	0	0	0.5	0.391002
Roseivirga marina	0	0	0	0	0	0	12	0	0	3	0.391002
Dyadobacter jiangsuensis	0	13	0	0	0	0	0	0	3.25	0	0.391002
Abyssalbus ytuae	0	0	0	0	0	0	0	10	0	2.5	0.391002
Allomuricauda iocasae	3	0	0	0	0	0	0	0	0.75	0	0.391002
Allomuricauda lutimaris	0	0	0	0	0	0	2	0	0	0.5	0.391002
Flavobacterium beibuense	0	0	0	0	0	0	0	12	0	3	0.391002
Flavobacterium cerinum	0	10	0	0	0	0	0	0	2.5	0	0.391002
Galbibacter mesophilus	0	0	0	0	0	0	9	0	0	2.25	0.391002
Halomarinibacterium sedimenti	0	0	0	0	0	0	0	1	0	0.25	0.391002
Robertkochia marina	2	0	0	0	0	0	0	0	0.5	0	0.391002
Robertkochia sediminum	0	4	0	0	0	0	0	0	1	0	0.391002
Salinimicrobium flavum	0	0	0	0	0	0	0	10	0	2.5	0.391002
Sinomicrobium pectinilyticum	10	0	0	0	0	0	0	0	2.5	0	0.391002
Bergeyella cardium	0	0	0	0	4	0	0	0	0	1	0.391002
Chryseobacterium pennae	0	27	0	0	0	0	0	0	6.75	0	0.391002
Portibacter lacus	0	0	0	0	0	0	0	7	0	1.75	0.391002
Albibacterium bauzanense	0	0	0	0	0	18	0	0	0	4.5	0.391002
Daejeonella rubra	0	0	0	0	0	3	0	0	0	0.75	0.391002
Mucilaginibacter terrigena	0	0	0	0	0	0	0	12	0	3	0.391002
Pedobacter aquaticus	0	0	0	0	0	0	0	2	0	0.5	0.391002
Pedobacter namyangjuensis	0	0	0	14	0	0	0	0	3.5	0	0.391002
Sphingobacterium endophyticum	0	0	5	0	0	0	0	0	1.25	0	0.391002
Fodinibius saliphilus	0	0	0	0	0	0	0	3	0	0.75	0.391002
Gracilimonas halophila	0	7	0	0	0	0	0	0	1.75	0	0.391002
Rhodohalobacter barkolensis	0	0	0	0	0	0	0	6	0	1.5	0.391002
Bacteriovorax stolpii	0	0	2	0	0	0	0	0	0.5	0	0.391002
Hippea alviniae	0	5	0	0	0	0	0	0	1.25	0	0.391002
Sulfurovum aggregans	0	0	0	0	0	0	2	0	0	0.5	0.391002
Chlamydia caviae	0	0	0	0	0	0	0	4	0	1	0.391002
Estrella lausannensis	0	0	0	0	0	0	3	0	0	0.75	0.391002
Candidatus Protochlamydia naegleriophila	0	0	0	0	1	0	0	0	0	0.25	0.391002
Levilinea saccharolytica	0	13	0	0	0	0	0	0	3.25	0	0.391002
Longilinea arvoryzae	0	0	0	0	2	0	0	0	0	0.5	0.391002
Herpetosiphon gulosus	0	0	1	0	0	0	0	0	0.25	0	0.391002
Dictyobacter vulcani	0	0	0	0	0	16	0	0	0	4	0.391002
Pseudocyanosarcina phycocyania	0	0	5	0	0	0	0	0	1.25	0	0.391002
Dictyoglomus thermophilum	0	0	0	0	0	15	0	0	0	3.75	0.391002
Dictyoglomus turgidum	0	0	9	0	0	0	0	0	2.25	0	0.391002
Endomicrobium proavitum	0	0	0	0	0	5	0	0	0	1.25	0.391002
Pseudenhygromyxa salsuginis	5	0	0	0	0	0	0	0	1.25	0	0.391002
Sorangium orientale	0	0	0	0	14	0	0	0	0	3.5	0.391002
Sorangium reichenbachii	0	0	0	0	0	0	0	15	0	3.75	0.391002
Archangium disciforme	0	0	0	0	2	0	0	0	0	0.5	0.391002
Cystobacter gracilis	0	0	3	0	0	0	0	0	0.75	0	0.391002
Hyalangium minutum	0	1	0	0	0	0	0	0	0.25	0	0.391002
Aggregicoccus edonensis	0	0	0	0	0	0	4	0	0	1	0.391002
Nitrospina gracilis	0	0	0	4	0	0	0	0	1	0	0.391002
Thermodesulfovibrio hydrogeniphilus	0	0	6	0	0	0	0	0	1.5	0	0.391002
Gemmata palustris	0	0	0	0	4	0	0	0	0	1	0.391002
Urbifossiella limnaea	0	0	9	0	0	0	0	0	2.25	0	0.391002
Zavarzinella formosa	0	0	0	0	2	0	0	0	0	0.5	0.391002
Tautonia rosea	0	0	0	0	0	19	0	0	0	4.75	0.391002
Tundrisphaera lichenicola	0	0	0	0	0	7	0	0	0	1.75	0.391002
Mariniblastus fucicola	0	0	0	0	0	4	0	0	0	1	0.391002
Rhodopirellula solitaria	0	0	0	0	0	0	0	7	0	1.75	0.391002
Planctopirus ephydatiae	0	0	0	0	5	0	0	0	0	1.25	0.391002
Schlesneria paludicola	0	0	0	0	0	6	0	0	0	1.5	0.391002
Brevundimonas aveniformis	0	0	0	0	0	0	15	0	0	3.75	0.391002
Brevundimonas bullata	0	0	0	10	0	0	0	0	2.5	0	0.391002
Brevundimonas fluminis	0	0	0	0	3	0	0	0	0	0.75	0.391002
Brevundimonas huaxiensis	0	0	0	0	8	0	0	0	0	2	0.391002
Brevundimonas lutea	0	0	3	0	0	0	0	0	0.75	0	0.391002
Brevundimonas staleyi	2	0	0	0	0	0	0	0	0.5	0	0.391002
Phenylobacterium mobile	2	0	0	0	0	0	0	0	0.5	0	0.391002
Phenylobacterium terrae	0	0	14	0	0	0	0	0	3.5	0	0.391002
Pseudahrensia todarodis	0	0	0	0	0	7	0	0	0	1.75	0.391002
Acuticoccus mangrovi	0	0	0	13	0	0	0	0	3.25	0	0.391002
Methylocapsa aurea	0	0	0	0	0	7	0	0	0	1.75	0.391002
Brucella oryzae	23	0	0	0	0	0	0	0	5.75	0	0.391002
Brucella pseudogrignonensis	0	0	12	0	0	0	0	0	3	0	0.391002
Camelimonas fluminis	0	0	1	0	0	0	0	0	0.25	0	0.391002
Devosia chinhatensis	0	0	0	0	0	0	0	6	0	1.5	0.391002
Devosia confluentis	0	0	4	0	0	0	0	0	1	0	0.391002
Devosia naphthalenivorans	0	0	0	12	0	0	0	0	3	0	0.391002
Devosia oryziradicis	0	0	0	0	0	0	0	18	0	4.5	0.391002
Devosia rhizoryzae	0	0	0	0	0	1	0	0	0	0.25	0.391002
Devosia submarina	0	0	0	0	0	0	0	9	0	2.25	0.391002
Hyphomicrobium nitrativorans	0	2	0	0	0	0	0	0	0.5	0	0.391002
Pedomicrobium americanum	0	0	0	0	0	0	1	0	0	0.25	0.391002
Pedomicrobium australicum	0	0	0	0	2	0	0	0	0	0.5	0.391002
Bauldia litoralis	0	0	0	5	0	0	0	0	1.25	0	0.391002
Prosthecomicrobium pneumaticum	0	0	0	0	0	0	0	6	0	1.5	0.391002
Microvirga aerophila	3	0	0	0	0	0	0	0	0.75	0	0.391002
Microvirga antarctica	0	0	0	0	0	0	0	11	0	2.75	0.391002
Microvirga calopogonii	0	0	0	0	0	4	0	0	0	1	0.391002
Microvirga flavescens	0	0	11	0	0	0	0	0	2.75	0	0.391002
Microvirga indica	0	0	4	0	0	0	0	0	1	0	0.391002
Microvirga lenta	0	9	0	0	0	0	0	0	2.25	0	0.391002
Microvirga pudoricolor	0	0	5	0	0	0	0	0	1.25	0	0.391002
Bradyrhizobium lupini	0	0	0	9	0	0	0	0	2.25	0	0.391002
Rhodopseudomonas palustris	0	0	2	0	0	0	0	0	0.5	0	0.391002
Variibacter gotjawalensis	0	0	0	0	0	0	14	0	0	3.5	0.391002
Parvibaculum hydrocarboniclasticum	0	0	0	0	6	0	0	0	0	1.5	0.391002
Parvibaculum lavamentivorans	0	0	0	0	0	0	0	1	0	0.25	0.391002
Aminobacter anthyllidis	0	0	0	0	0	0	0	1	0	0.25	0.391002
Aquamicrobium aestuarii	0	0	0	0	0	0	13	0	0	3.25	0.391002
Mesorhizobium amorphae	0	0	0	0	0	0	20	0	0	5	0.391002
Mesorhizobium atlanticum	0	0	0	0	0	6	0	0	0	1.5	0.391002
Nitratireductor aestuarii	2	0	0	0	0	0	0	0	0.5	0	0.391002
Nitratireductor arenosus	0	0	0	8	0	0	0	0	2	0	0.391002
Oceaniradius stylonematis	0	2	0	0	0	0	0	0	0.5	0	0.391002
Oryzicola mucosus	0	0	0	0	0	0	0	3	0	0.75	0.391002
Phyllobacterium phragmitis	0	0	42	0	0	0	0	0	10.5	0	0.391002
Pseudaminobacter granuli	0	0	4	0	0	0	0	0	1	0	0.391002
Hartmannibacter diazotrophicus	0	0	0	0	3	0	0	0	0	0.75	0.391002
Agrobacterium rubi	0	0	0	0	0	106	0	0	0	26.5	0.391002
Ferranicluibacter rubi	0	0	0	0	0	0	1	0	0	0.25	0.391002
Liberibacter crescens	0	0	0	0	0	0	0	5	0	1.25	0.391002
Neorhizobium vignae	0	0	0	0	0	38	0	0	0	9.5	0.391002
Pararhizobium mangrovi	0	0	0	10	0	0	0	0	2.5	0	0.391002
Rhizobium azibense	0	0	0	0	0	14	0	0	0	3.5	0.391002
Rhizobium deserti	0	0	0	0	0	0	2	0	0	0.5	0.391002
Rhizobium etli	0	0	0	11	0	0	0	0	2.75	0	0.391002
Rhizobium glycinendophyticum	0	0	0	0	2	0	0	0	0	0.5	0.391002
Rhizobium populi	0	2	0	0	0	0	0	0	0.5	0	0.391002
Shinella oryzae	6	0	0	0	0	0	0	0	1.5	0	0.391002
Rhodovibrio sodomensis	0	0	0	0	0	16	0	0	0	4	0.391002
Lutibaculum baratangense	0	0	0	0	0	10	0	0	0	2.5	0.391002
Microbaculum marinum	0	0	0	0	0	0	9	0	0	2.25	0.391002
Azorhizobium oxalatiphilum	0	0	3	0	0	0	0	0	0.75	0	0.391002
Kordiimonas lacus	0	0	0	12	0	0	0	0	3	0	0.391002
Maricaulis salignorans	0	3	0	0	0	0	0	0	0.75	0	0.391002
Marinicauda algicola	0	2	0	0	0	0	0	0	0.5	0	0.391002
Litorimonas haliclonae	0	0	0	0	0	0	1	0	0	0.25	0.391002
Aquisalinus flavus	0	0	0	0	14	0	0	0	0	3.5	0.391002
Albidovulum inexpectatum	0	0	0	5	0	0	0	0	1.25	0	0.391002
Frigidibacter oleivorans	0	0	0	0	0	0	5	0	0	1.25	0.391002
Gemmobacter megaterium	1	0	0	0	0	0	0	0	0.25	0	0.391002
Limimaricola aestuariicola	0	0	0	5	0	0	0	0	1.25	0	0.391002
Oceanicella actignis	0	0	0	0	0	0	2	0	0	0.5	0.391002
Paracoccus acridae	0	0	25	0	0	0	0	0	6.25	0	0.391002
Paracoccus alkanivorans	0	0	3	0	0	0	0	0	0.75	0	0.391002
Paracoccus homiensis	0	0	30	0	0	0	0	0	7.5	0	0.391002
Paracoccus methylarcula	0	0	0	10	0	0	0	0	2.5	0	0.391002
Pararhodobacter marinus	0	0	0	20	0	0	0	0	5	0	0.391002
Pseudaestuariivita atlantica	5	0	0	0	0	0	0	0	1.25	0	0.391002
Rhodophyticola porphyridii	0	0	10	0	0	0	0	0	2.5	0	0.391002
Rhodosalinus sediminis	0	0	0	0	0	1	0	0	0	0.25	0.391002
Rhodovulum imhoffii	0	0	0	0	0	1	0	0	0	0.25	0.391002
Rhodovulum kholense	2	0	0	0	0	0	0	0	0.5	0	0.391002
Rhodovulum lacipunicei	0	0	0	0	0	2	0	0	0	0.5	0.391002
Roseitranquillus sediminis	0	0	10	0	0	0	0	0	2.5	0	0.391002
Solirhodobacter olei	0	0	7	0	0	0	0	0	1.75	0	0.391002
Stagnihabitans tardus	0	0	0	0	0	4	0	0	0	1	0.391002
Thioclava electrotropha	0	0	0	10	0	0	0	0	2.5	0	0.391002
Vannielia litorea	16	0	0	0	0	0	0	0	4	0	0.391002
Heliomarina baculiformis	0	0	0	29	0	0	0	0	7.25	0	0.391002
Palleronia sediminis	2	0	0	0	0	0	0	0	0.5	0	0.391002
Palleronia soli	0	0	0	0	8	0	0	0	0	2	0.391002
Rubellimicrobium aerolatum	0	0	5	0	0	0	0	0	1.25	0	0.391002
Sagittula stellata	0	0	0	36	0	0	0	0	9	0	0.391002
Salipiger mangrovisoli	0	0	0	41	0	0	0	0	10.25	0	0.391002
Salipiger pallidus	0	0	0	5	0	0	0	0	1.25	0	0.391002
Salipiger profundus	0	0	0	37	0	0	0	0	9.25	0	0.391002
Seohaeicola nanhaiensis	0	0	0	39	0	0	0	0	9.75	0	0.391002
Tranquillimonas alkanivorans	0	0	0	0	3	0	0	0	0	0.75	0.391002
Tropicimonas isoalkanivorans	0	0	0	7	0	0	0	0	1.75	0	0.391002
Wenxinia marina	0	0	0	6	0	0	0	0	1.5	0	0.391002
Falsiroseomonas riguiloci	11	0	0	0	0	0	0	0	2.75	0	0.391002
Falsiroseomonas terricola	0	0	6	0	0	0	0	0	1.5	0	0.391002
Falsiroseomonas wooponensis	0	0	0	0	0	0	5	0	0	1.25	0.391002
Roseicella frigidaeris	0	0	0	8	0	0	0	0	2	0	0.391002
Roseomonas radiodurans	0	0	0	10	0	0	0	0	2.5	0	0.391002
Siccirubricoccus phaeus	0	0	0	0	0	0	0	4	0	1	0.391002
Azospirillum agricola	0	0	0	0	9	0	0	0	0	2.25	0.391002
Azospirillum canadense	0	0	0	0	0	0	0	8	0	2	0.391002
Azospirillum cavernae	0	0	0	0	0	0	3	0	0	0.75	0.391002
Azospirillum griseum	0	0	0	0	0	4	0	0	0	1	0.391002
Azospirillum picis	0	0	0	0	0	0	0	3	0	0.75	0.391002
Azospirillum soli	0	13	0	0	0	0	0	0	3.25	0	0.391002
Azospirillum thiophilum	0	0	0	0	5	0	0	0	0	1.25	0.391002
Desertibacter roseus	0	0	0	8	0	0	0	0	2	0	0.391002
Oleisolibacter albus	0	0	0	0	0	4	0	0	0	1	0.391002
Caenispirillum bisanense	0	0	0	3	0	0	0	0	0.75	0	0.391002
Denitrobaculum tricleocarpae	0	0	0	0	0	0	0	12	0	3	0.391002
Dongia rigui	0	0	0	0	0	0	10	0	0	2.5	0.391002
Elstera cyanobacteriorum	0	0	2	0	0	0	0	0	0.5	0	0.391002
Ferrovibrio denitrificans	0	0	0	0	11	0	0	0	0	2.75	0.391002
Inquilinus ginsengisoli	0	3	0	0	0	0	0	0	0.75	0	0.391002
Insolitispirillum peregrinum	0	0	0	0	0	0	8	0	0	2	0.391002
Magnetospirillum marisnigri	0	0	0	0	2	0	0	0	0	0.5	0.391002
Pararhodospirillum sulfurexigens	0	0	0	0	2	0	0	0	0	0.5	0.391002
Roseospirillum parvum	0	0	0	10	0	0	0	0	2.5	0	0.391002
Ehrlichia ewingii	0	0	8	0	0	0	0	0	2	0	0.391002
Orientia tsutsugamushi	0	4	0	0	0	0	0	0	1	0	0.391002
Oceanibacterium hippocampi	0	0	0	0	9	0	0	0	0	2.25	0.391002
Altererythrobacter ishigakiensis	0	0	8	0	0	0	0	0	2	0	0.391002
Aurantiacibacter suaedae	0	0	0	0	0	23	0	0	0	5.75	0.391002
Croceicoccus sediminis	0	0	0	5	0	0	0	0	1.25	0	0.391002
Erythrobacter sanguineus	0	0	0	0	0	0	0	1	0	0.25	0.391002
Pelagerythrobacter marensis	0	0	0	0	0	49	0	0	0	12.25	0.391002
Chakrabartia godavariana	2	0	0	0	0	0	0	0	0.5	0	0.391002
Novosphingobium aerophilum	0	0	14	0	0	0	0	0	3.5	0	0.391002
Novosphingobium ipomoeae	9	0	0	0	0	0	0	0	2.25	0	0.391002
Novosphingobium meiothermophilum	0	2	0	0	0	0	0	0	0.5	0	0.391002
Novosphingobium tardum	0	0	0	0	0	0	0	2	0	0.5	0.391002
Sphingomonas difficilis	23	0	0	0	0	0	0	0	5.75	0	0.391002
Sphingomonas gilva	0	0	0	0	0	0	20	0	0	5	0.391002
Sphingomonas hankyongensis	0	0	0	0	0	0	0	24	0	6	0.391002
Sphingomonas kyungheensis	0	0	14	0	0	0	0	0	3.5	0	0.391002
Sphingomonas oleivorans	0	0	0	0	0	0	0	4	0	1	0.391002
Sphingomonas piscinae	0	2	0	0	0	0	0	0	0.5	0	0.391002
Sphingomonas populi	0	0	0	12	0	0	0	0	3	0	0.391002
Sphingomonas rhizophila	9	0	0	0	0	0	0	0	2.25	0	0.391002
Sphingomonas sediminicola	0	0	6	0	0	0	0	0	1.5	0	0.391002
Sphingopyxis macrogoltabida	0	0	63	0	0	0	0	0	15.75	0	0.391002
Achromobacter animicus	2	0	0	0	0	0	0	0	0.5	0	0.391002
Achromobacter spanius	2	0	0	0	0	0	0	0	0.5	0	0.391002
Lautropia mirabilis	0	0	0	9	0	0	0	0	2.25	0	0.391002
Paraburkholderia oxyphila	0	0	0	0	0	0	0	8	0	2	0.391002
Zeimonas arvi	0	0	18	0	0	0	0	0	4.5	0	0.391002
Curvibacter fontanus	0	0	0	0	0	79	0	0	0	19.75	0.391002
Hydrogenophaga carboriunda	0	0	29	0	0	0	0	0	7.25	0	0.391002
Hydrogenophaga pseudoflava	0	0	0	0	0	8	0	0	0	2	0.391002
Hydrogenophaga temperata	0	0	0	0	7	0	0	0	0	1.75	0.391002
Ramlibacter ginsenosidimutans	0	0	0	0	8	0	0	0	0	2	0.391002
Tibeticola sediminis	0	0	0	0	2	0	0	0	0	0.5	0.391002
Glaciimonas alpina	0	0	0	0	0	0	19	0	0	4.75	0.391002
Herminiimonas aquatilis	0	0	0	0	0	0	2	0	0	0.5	0.391002
Lacisediminimonas profundi	0	0	0	0	0	38	0	0	0	9.5	0.391002
Massilia consociata	24	0	0	0	0	0	0	0	6	0	0.391002
Massilia oculi	7	0	0	0	0	0	0	0	1.75	0	0.391002
Massilia rhizosphaerae	0	0	0	0	0	0	19	0	0	4.75	0.391002
Massilia timonae	0	0	0	15	0	0	0	0	3.75	0	0.391002
Noviherbaspirillum massiliense	0	0	0	12	0	0	0	0	3	0	0.391002
Oxalicibacterium horti	0	0	0	0	0	0	0	3	0	0.75	0.391002
Oxalicibacterium solurbis	0	0	0	0	0	1	0	0	0	0.25	0.391002
Pseudoduganella guangdongensis	0	0	0	0	0	0	0	8	0	2	0.391002
Azohydromonas ureilytica	0	0	0	0	0	0	0	8	0	2	0.391002
Caldimonas caldifontis	0	0	5	0	0	0	0	0	1.25	0	0.391002
Chitinimonas koreensis	0	0	0	0	0	0	1	0	0	0.25	0.391002
Methylovorus menthalis	0	0	0	44	0	0	0	0	11	0	0.391002
Nitrosomonas aestuarii	0	0	0	0	0	0	6	0	0	1.5	0.391002
Nitrosospira lacus	0	6	0	0	0	0	0	0	1.5	0	0.391002
Nitrosospira multiformis	0	0	0	0	0	7	0	0	0	1.75	0.391002
Nitrosospira tenuis	0	0	0	0	3	0	0	0	0	0.75	0.391002
Methyloversatilis discipulorum	0	0	0	0	0	10	0	0	0	2.5	0.391002
Aromatoleum bremense	0	0	0	0	0	2	0	0	0	0.5	0.391002
Aromatoleum toluolicum	0	0	0	7	0	0	0	0	1.75	0	0.391002
Propionivibrio limicola	0	0	0	0	0	0	0	1	0	0.25	0.391002
Pseudazoarcus pumilus	0	0	0	0	0	0	0	5	0	1.25	0.391002
Thauera chlorobenzoica	0	0	6	0	0	0	0	0	1.5	0	0.391002
Thauera humireducens	0	3	0	0	0	0	0	0	0.75	0	0.391002
Thauera propionica	0	0	0	3	0	0	0	0	0.75	0	0.391002
Uliginosibacterium sangjuense	0	0	0	0	12	0	0	0	0	3	0.391002
Bowmanella yangjiangensis	0	0	0	0	0	0	3	0	0	0.75	0.391002
Idiomarina aquatica	0	0	10	0	0	0	0	0	2.5	0	0.391002
Idiomarina piscisalsi	8	0	0	0	0	0	0	0	2	0	0.391002
Saccharophagus degradans	0	0	0	0	0	0	2	0	0	0.5	0.391002
Teredinibacter purpureus	0	0	0	13	0	0	0	0	3.25	0	0.391002
Congregibacter litoralis	0	3	0	0	0	0	0	0	0.75	0	0.391002
Parahaliea mediterranea	0	10	0	0	0	0	0	0	2.5	0	0.391002
Microbulbifer donghaiensis	0	0	0	0	0	25	0	0	0	6.25	0.391002
Microbulbifer taiwanensis	0	0	0	0	14	0	0	0	0	3.5	0.391002
Marichromatium purpuratum	0	0	0	0	4	0	0	0	0	1	0.391002
Rheinheimera hassiensis	0	0	0	14	0	0	0	0	3.5	0	0.391002
Thiocapsa marina	0	0	0	0	0	7	0	0	0	1.75	0.391002
Thioflavicoccus mobilis	0	0	0	0	1	0	0	0	0	0.25	0.391002
Thiohalocapsa halophila	0	0	0	0	0	0	13	0	0	3.25	0.391002
Arhodomonas recens	0	0	0	0	0	3	0	0	0	0.75	0.391002
Ectothiorhodospira mobilis	0	2	0	0	0	0	0	0	0.5	0	0.391002
Halofilum ochraceum	0	0	0	0	0	1	0	0	0	0.25	0.391002
Halorhodospira halochloris	0	0	0	0	0	4	0	0	0	1	0.391002
Oceanococcus atlanticus	0	0	0	0	8	0	0	0	0	2	0.391002
Thioalbus denitrificans	0	0	0	8	0	0	0	0	2	0	0.391002
Thioalkalivibrio nitratireducens	0	0	0	17	0	0	0	0	4.25	0	0.391002
Wenzhouxiangella marina	0	0	0	0	0	0	0	6	0	1.5	0.391002
Atlantibacter subterranea	0	0	4	0	0	0	0	0	1	0	0.391002
Enterobacter cloacae	0	0	0	24	0	0	0	0	6	0	0.391002
Kosakonia cowanii	0	0	0	0	0	0	4	0	0	1	0.391002
Edwardsiella anguillarum	0	0	0	0	8	0	0	0	0	2	0.391002
Immundisolibacter cernigliae	0	0	8	0	0	0	0	0	2	0	0.391002
Aquicella lusitana	0	0	0	0	0	0	26	0	0	6.5	0.391002
Coxiella burnetii	0	0	0	0	0	0	0	4	0	1	0.391002
Rickettsiella massiliensis	0	0	0	0	0	0	0	3	0	0.75	0.391002
Legionella adelaidensis	0	0	6	0	0	0	0	0	1.5	0	0.391002
Legionella geestiana	0	0	0	0	0	0	1	0	0	0.25	0.391002
Legionella israelensis	0	0	0	0	0	0	0	8	0	2	0.391002
Legionella lytica	6	0	0	0	0	0	0	0	1.5	0	0.391002
Legionella rowbothamii	0	0	0	0	0	6	0	0	0	1.5	0.391002
Legionella saoudiensis	0	0	0	14	0	0	0	0	3.5	0	0.391002
Legionella thermalis	0	0	0	0	0	0	2	0	0	0.5	0.391002
Legionella wadsworthii	0	0	0	0	0	3	0	0	0	0.75	0.391002
Acinetobacter indicus	0	0	0	15	0	0	0	0	3.75	0	0.391002
Acinetobacter johnsonii	0	0	0	97	0	0	0	0	24.25	0	0.391002
Acinetobacter lwoffii	0	0	25	0	0	0	0	0	6.25	0	0.391002
Acinetobacter modestus	0	0	0	0	0	0	0	2	0	0.5	0.391002
Acinetobacter schindleri	0	0	0	4	0	0	0	0	1	0	0.391002
Nevskia terrae	0	0	0	0	7	0	0	0	0	1.75	0.391002
Stagnimonas aquatica	0	0	0	0	0	9	0	0	0	2.25	0.391002
Steroidobacter agariperforans	2	0	0	0	0	0	0	0	0.5	0	0.391002
Alcanivorax sediminis	0	0	2	0	0	0	0	0	0.5	0	0.391002
Hahella ganghwensis	0	0	0	13	0	0	0	0	3.25	0	0.391002
Chromohalobacter canadensis	0	2	0	0	0	0	0	0	0.5	0	0.391002
Halomonas diversa	0	0	0	0	0	2	0	0	0	0.5	0.391002
Halomonas kenyensis	0	13	0	0	0	0	0	0	3.25	0	0.391002
Halomonas maura	0	5	0	0	0	0	0	0	1.25	0	0.391002
Halomonas radicis	0	0	0	0	0	0	0	1	0	0.25	0.391002
Halomonas shengliensis	0	0	0	0	0	0	0	4	0	1	0.391002
Marinospirillum perlucidum	0	0	0	0	0	1	0	0	0	0.25	0.391002
Venatoribacter cucullus	0	0	0	0	3	0	0	0	0	0.75	0.391002
Gynuella sunshinyii	0	0	0	0	0	14	0	0	0	3.5	0.391002
Haemophilus parahaemolyticus	0	0	9	0	0	0	0	0	2.25	0	0.391002
Marinobacter changyiensis	0	0	0	0	0	0	2	0	0	0.5	0.391002
Marinobacter halodurans	0	0	0	0	0	0	0	2	0	0.5	0.391002
Marinobacter lipolyticus	0	0	0	0	0	0	10	0	0	2.5	0.391002
Perlucidibaca aquatica	0	0	0	0	7	0	0	0	0	1.75	0.391002
Pseudohongiella spirulinae	0	0	0	13	0	0	0	0	3.25	0	0.391002
Azotobacter chroococcum	0	0	0	0	0	0	0	7	0	1.75	0.391002
Azotobacter salinestris	0	0	0	37	0	0	0	0	9.25	0	0.391002
Halopseudomonas pertucinogena	0	0	0	0	0	11	0	0	0	2.75	0.391002
Pseudomonas aeruginosa	0	0	0	0	4	0	0	0	0	1	0.391002
Pseudomonas faucium	0	0	0	0	0	29	0	0	0	7.25	0.391002
Pseudomonas japonica	0	0	0	20	0	0	0	0	5	0	0.391002
Pseudomonas nicosulfuronedens	0	19	0	0	0	0	0	0	4.75	0	0.391002
Pseudomonas oryzihabitans	0	0	0	0	0	0	1	0	0	0.25	0.391002
Pseudomonas soli	0	0	0	0	0	8	0	0	0	2	0.391002
Pseudomonas spelaei	0	0	0	16	0	0	0	0	4	0	0.391002
Stutzerimonas urumqiensis	0	0	0	0	13	0	0	0	0	3.25	0.391002
Methylophaga alcalica	0	2	0	0	0	0	0	0	0.5	0	0.391002
Vibrio paracholerae	0	0	0	12	0	0	0	0	3	0	0.391002
Aquimonas voraii	2	0	0	0	0	0	0	0	0.5	0	0.391002
Chiayiivirga flava	0	0	0	6	0	0	0	0	1.5	0	0.391002
Dyella thiooxydans	0	0	0	0	0	0	0	12	0	3	0.391002
Mizugakiibacter sediminis	0	2	0	0	0	0	0	0	0.5	0	0.391002
Arenimonas caeni	0	0	0	0	0	0	0	2	0	0.5	0.391002
Chujaibacter soli	0	0	0	0	0	3	0	0	0	0.75	0.391002
Coralloluteibacterium stylophorae	0	0	0	0	0	0	4	0	0	1	0.391002
Luteimonas dalianensis	2	0	0	0	0	0	0	0	0.5	0	0.391002
Luteimonas fraxinea	2	0	0	0	0	0	0	0	0.5	0	0.391002
Luteimonas huabeiensis	0	0	0	0	0	0	3	0	0	0.75	0.391002
Luteimonas lutimaris	0	0	0	0	0	0	1	0	0	0.25	0.391002
Luteimonas terrae	0	2	0	0	0	0	0	0	0.5	0	0.391002
Lysobacter concretionis	0	0	0	0	0	0	7	0	0	1.75	0.391002
Lysobacter mobilis	2	0	0	0	0	0	0	0	0.5	0	0.391002
Lysobacter olei	0	18	0	0	0	0	0	0	4.5	0	0.391002
Lysobacter profundi	0	0	0	0	0	2	0	0	0	0.5	0.391002
Lysobacter sediminicola	0	0	37	0	0	0	0	0	9.25	0	0.391002
Lysobacter terrestris	0	0	2	0	0	0	0	0	0.5	0	0.391002
Lysobacter xanthus	0	0	0	0	1	0	0	0	0	0.25	0.391002
Pseudoxanthomonas japonensis	0	4	0	0	0	0	0	0	1	0	0.391002
Silanimonas mangrovi	0	0	0	0	0	0	0	7	0	1.75	0.391002
Rubricoccus marinus	0	0	0	0	0	0	3	0	0	0.75	0.391002
Rubrivirga marina	0	0	0	0	3	0	0	0	0	0.75	0.391002
Salinivenus lutea	0	0	0	0	0	0	3	0	0	0.75	0.391002
Longimonas halophila	0	0	0	0	6	0	0	0	0	1.5	0.391002
Natronotalea sambharensis	0	0	0	0	0	3	0	0	0	0.75	0.391002
Desulfolithobacter dissulfuricans	0	0	4	0	0	0	0	0	1	0	0.391002
Humidesulfovibrio idahonensis	0	0	0	0	2	0	0	0	0	0.5	0.391002
Desulfuromonas carbonis	0	0	0	0	0	0	0	2	0	0.5	0.391002
Desulfuromonas thiophila	0	0	0	19	0	0	0	0	4.75	0	0.391002
Pelobacter propionicus	0	0	0	0	0	2	0	0	0	0.5	0.391002
Syntrophotalea carbinolica	0	2	0	0	0	0	0	0	0.5	0	0.391002
Geoanaerobacter pelophilus	0	0	0	0	0	2	0	0	0	0.5	0.391002
Geobacter metallireducens	0	0	0	0	0	2	0	0	0	0.5	0.391002
Geobacter sulfurreducens	0	0	0	0	0	1	0	0	0	0.25	0.391002
Geomobilimonas luticola	0	0	0	12	0	0	0	0	3	0	0.391002
Geomonas propionica	0	0	0	0	0	0	0	6	0	1.5	0.391002
Syntrophus aciditrophicus	0	0	0	0	0	0	2	0	0	0.5	0.391002
Syntrophus gentianae	0	0	0	0	0	0	0	4	0	1	0.391002
Syntrophobacter fumaroxidans	0	0	0	2	0	0	0	0	0.5	0	0.391002
Thermosulfurimonas marina	0	0	0	0	0	21	0	0	0	5.25	0.391002
Methylacidimicrobium cyclopophantes	0	0	0	0	0	0	0	2	0	0.5	0.391002
Methylacidimicrobium fagopyrum	0	0	0	0	0	0	3	0	0	0.75	0.391002
Methylacidiphilum caldifontis	0	0	0	0	2	0	0	0	0	0.5	0.391002
Cephaloticoccus capnophilus	0	0	0	0	0	7	0	0	0	1.75	0.391002
Lacunisphaera parvula	0	0	0	0	1	0	0	0	0	0.25	0.391002
Ruficoccus amylovorans	0	0	0	0	0	0	6	0	0	1.5	0.391002
Coraliomargarita sinensis	0	0	0	0	0	0	0	2	0	0.5	0.391002
Pelagicoccus mobilis	0	0	0	0	0	0	2	0	0	0.5	0.391002
Terrimicrobium sacchariphilum	0	0	0	0	0	0	3	0	0	0.75	0.391002
Fucophilus fucoidanolyticus	0	0	0	0	3	0	0	0	0	0.75	0.391002
Haloferula helveola	0	0	0	0	0	0	0	4	0	1	0.391002
Phragmitibacter flavus	0	6	0	0	0	0	0	0	1.5	0	0.391002
Prosthecobacter vanneervenii	0	0	0	0	0	0	6	0	0	1.5	0.391002
Pseudarthrobacter phenanthrenivorans	30	163	52	145	61	67	0	113	97.5	60.25	0.392599
Lysobacter tabacisoli	169	48	133	160	144	109	38	89	127.5	95	0.393588
Metabacillus sediminilitoris	21	68	0	0	0	0	0	26	22.25	6.5	0.397724
Tardibacter chloracetimidivorans	40	0	30	14	30	0	6	8	21	11	0.397736
Aquicella siphonis	7	54	0	0	3	0	10	0	15.25	3.25	0.399469
Thiorhodospira sibirica	0	10	8	0	8	5	0	34	4.5	11.75	0.401955
Pinirhizobacter soli	0	5	0	19	0	0	1	6	6	1.75	0.402098
Algoriphagus mannitolivorans	0	0	0	209	0	0	0	6	52.25	1.5	0.403108
Tagaea marina	13	111	25	47	61	35	96	100	49	73	0.40364
Thioalkalivibrio thiocyanodenitrificans	0	0	19	0	7	4	155	0	4.75	41.5	0.404565
Nocardioides kongjuensis	22	26	0	0	34	25	0	25	12	21	0.407531
Halomonas cupida	0	0	0	11	4	0	0	141	2.75	36.25	0.408764
Rubrivirga profundi	0	32	3	20	19	5	0	0	13.75	6	0.409862
Echinicola arenosa	22	29	4	0	23	0	0	0	13.75	5.75	0.410428
Erythrobacter mangrovi	0	39	41	34	69	34	32	27	28.5	40.5	0.411387
Solibacillus cecembensis	0	2	0	0	0	41	0	0	0.5	10.25	0.411858
Haloferula luteola	0	13	0	22	38	4	33	0	8.75	18.75	0.413316
Hyphomicrobium aestuarii	0	43	26	12	16	54	86	0	20.25	39	0.415324
Natranaerobaculum magadiense	0	0	7	21	0	9	0	0	7	2.25	0.415916
Corallococcus aberystwythensis	7	10	10	0	5	26	3	13	6.75	11.75	0.416154
Methylobacter marinus	0	10	0	0	0	166	0	0	2.5	41.5	0.416963
Mycoplana ramosa	0	0	0	7	18	5	0	0	1.75	5.75	0.417598
Acidithrix ferrooxidans	15	58	9	20	37	16	0	0	25.5	13.25	0.418906
Olivibacter jilunii	8	8	14	0	157	11	0	3	7.5	42.75	0.424158
Mucilaginibacter endophyticus	2	0	14	0	0	0	0	4	4	1	0.425757
Novosphingobium bradum	11	3	0	0	1	0	2	2	3.5	1.25	0.427067
Marinobacter nanhaiticus	7	7	9	25	9	8	8	7	12	8	0.427207
Sphingosinicella humi	34	37	38	47	7	26	28	58	39	29.75	0.4288
Halobacillus dabanensis	0	0	0	23	0	2	0	0	5.75	0.5	0.429182
[Eubacterium] tenue	3	2	0	14	0	47	11	0	4.75	14.5	0.431887
Adhaeribacter rhizoryzae	60	0	64	38	14	5	19	60	40.5	24.5	0.433411
Lysinibacillus contaminans	0	8	0	0	0	83	0	0	2	20.75	0.433603
Bacillus xiapuensis	0	0	3	0	0	0	0	30	0.75	7.5	0.435313
Nitrospira lenta	0	10	0	0	1	0	0	0	2.5	0.25	0.435313
Marinobacter lutaoensis	0	48	0	0	12	63	0	34	12	27.25	0.437003
Rariglobus hedericola	0	0	0	19	0	0	2	0	4.75	0.5	0.437818
Bremerella cremea	88	0	37	0	34	0	178	59	31.25	67.75	0.437943
Ensifer aridi	73	49	68	138	70	34	41	101	82	61.5	0.43803
Constrictibacter antarcticus	8	8	0	10	7	15	6	8	6.5	9	0.438569
Paraflavisolibacter caeni	8	22	8	0	15	2	0	2	9.5	4.75	0.438712
Cohaesibacter intestini	0	11	0	0	10	0	18	0	2.75	7	0.441129
Novosphingobium ginsenosidimutans	41	3	103	287	85	18	9	101	108.5	53.25	0.441929
Pseudarthrobacter defluvii	38	94	65	31	97	77	48	64	57	71.5	0.443954
Methyloligella halotolerans	8	64	19	10	28	67	29	30	25.25	38.5	0.445116
Halomonas antri	0	14	0	0	14	0	0	20	3.5	8.5	0.447327
Clostridium indicum	0	8	0	0	1	0	0	0	2	0.25	0.447376
Marinobacter aquaticus	0	47	0	17	13	13	0	0	16	6.5	0.447861
Methylophaga frappieri	238	45	142	28	127	44	44	68	113.25	70.75	0.448089
Thioprofundum hispidum	7	67	16	51	67	70	31	31	35.25	49.75	0.448306
Paenibacillus paeoniae	48	14	52	0	11	15	2	38	28.5	16.5	0.451001
Goodfellowiella coeruleoviolacea	0	0	6	0	0	33	0	0	1.5	8.25	0.45154
Streptomyces alfalfae	0	78	26	63	55	55	56	62	41.75	57	0.452942
Pseudomonas yangonensis	0	77	0	0	0	6	5	0	19.25	2.75	0.455001
Flavipsychrobacter stenotrophus	136	40	130	118	64	26	91	139	106	80	0.455477
Azospirillum lipoferum	0	0	0	7	0	1	0	0	1.75	0.25	0.456249
Mucibacter soli	36	37	37	14	35	41	75	16	31	41.75	0.457545
Pigmentibacter ruber	3	0	0	18	0	4	0	3	5.25	1.75	0.459566
Pontibacter odishensis	65	39	40	12	144	53	18	35	39	62.5	0.464696
Azospirillum brasilense	5	17	0	5	0	26	0	29	6.75	13.75	0.466373
Povalibacter uvarum	0	12	7	0	0	0	0	8	4.75	2	0.467291
Rhizorhabdus wittichii	0	26	0	0	18	13	16	2	6.5	12.25	0.467512
Methylobacillus rhizosphaerae	0	0	0	30	0	5	0	0	7.5	1.25	0.468418
Marinomonas dokdonensis	0	0	0	24	0	4	0	0	6	1	0.468418
Streptomyces bullii	38	57	45	11	39	67	46	36	37.75	47	0.469662
Phaselicystis flava	0	9	0	28	14	0	0	0	9.25	3.5	0.470704
Maioricimonas rarisocia	89	78	90	15	92	57	17	32	68	49.5	0.474514
Acidibacter ferrireducens	8	0	8	11	9	6	14	7	6.75	9	0.475189
Hyphomonas neptunium	0	0	4	0	5	0	4	0	1	2.25	0.477908
Dermatobacter hominis	0	10	11	28	9	5	0	15	12.25	7.25	0.478509
Herminiimonas fonticola	12	11	3	1	0	0	12	3	6.75	3.75	0.478865
Noviherbaspirillum agri	0	0	5	0	0	22	0	0	1.25	5.5	0.479656
Novosphingobium silvae	3	0	0	0	13	0	0	0	0.75	3.25	0.48188
Salisaeta longa	0	13	0	0	0	0	0	3	3.25	0.75	0.48188
Parachlamydia acanthamoebae	0	32	2	0	2	3	0	4	8.5	2.25	0.485105
Lysobacter terricola	2	0	9	0	4	0	0	0	2.75	1	0.486108
Vitreimonas flagellata	0	9	0	0	16	0	0	6	2.25	5.5	0.487491
Micromonospora tarapacensis	121	93	57	0	100	80	285	0	67.75	116.25	0.488045
Thalassospira alkalitolerans	0	8	0	0	0	0	5	15	2	5	0.488053
Pseudoxanthomonas mexicana	0	0	3	5	38	0	0	0	2	9.5	0.48907
Egibacter rhizosphaerae	0	12	5	0	16	18	0	0	4.25	8.5	0.489674
Rossellomorea marisflavi	15	33	0	0	23	0	26	29	12	19.5	0.492295
Simkania negevensis	0	0	12	0	0	3	0	0	3	0.75	0.494256
Rhizobium puerariae	0	13	0	0	0	46	0	1	3.25	11.75	0.500932
Methylosinus sporium	12	28	7	0	7	18	15	28	11.75	17	0.502664
Ferruginivarius sediminum	20	121	64	10	91	61	33	119	53.75	76	0.505111
Marmoricola bigeumensis	0	0	13	12	0	0	9	4	6.25	3.25	0.507655
Chryseosolibacter indicus	7	35	0	3	17	0	18	44	11.25	19.75	0.509696
Rhizobium flavescens	0	0	0	11	0	40	0	0	2.75	10	0.510697
Croceicoccus pelagius	7	0	10	0	0	0	0	8	4.25	2	0.511403
Tumebacillus avium	5	0	0	0	0	18	0	0	1.25	4.5	0.512547
Fulvivirga lutea	0	5	8	0	14	3	0	6	3.25	5.75	0.513355
Mangrovimonas xylaniphaga	0	18	0	0	0	0	64	0	4.5	16	0.514865
Mycoplana azooxidifex	23	20	19	14	11	50	56	0	19	29.25	0.517437
Flaviflagellibacter deserti	0	0	7	0	0	2	0	0	1.75	0.5	0.517857
Fimbriiglobus ruber	0	12	0	0	3	12	0	8	3	5.75	0.518234
Palleronia salina	4	62	17	0	36	46	14	30	20.75	31.5	0.51962
Pseudaminobacter soli	0	12	0	0	5	7	10	0	3	5.5	0.520374
Nonomuraea aridisoli	0	18	0	0	0	34	9	0	4.5	10.75	0.522656
Fulvivirga lutimaris	31	68	16	102	24	0	51	74	54.25	37.25	0.52387
Lignipirellula cremea	36	52	12	50	38	18	21	43	37.5	30	0.524213
Streptomyces tibetensis	35	150	192	10	33	97	84	42	96.75	64	0.524314
Azotobacter bryophylli	0	0	0	47	0	14	0	0	11.75	3.5	0.526059
Roseivirga spongicola	51	122	32	0	88	7	275	15	51.25	96.25	0.529461
Pokkaliibacter plantistimulans	0	13	0	0	4	0	0	0	3.25	1	0.532741
Aurantiacibacter luteus	0	20	67	124	68	62	140	35	52.75	76.25	0.533208
Chryseolinea soli	0	8	0	5	0	0	5	2	3.25	1.75	0.538517
Cystobacter miniatus	0	0	13	0	6	7	0	10	3.25	5.75	0.541943
Streptomyces triticirhizae	0	12	0	0	0	14	0	10	3	6	0.543088
Planctomicrobium piriforme	0	33	11	13	9	0	23	3	14.25	8.75	0.544336
Devosia equisanguinis	32	28	17	0	29	9	29	33	19.25	25	0.545442
Halomonas rifensis	10	14	0	20	0	5	0	22	11	6.75	0.549297
Acidimicrobium ferrooxidans	0	0	0	6	0	0	0	2	1.5	0.5	0.550415
Mycolicibacterium baixiangningiae	0	9	0	0	0	27	0	0	2.25	6.75	0.550415
Microbispora rosea	3	0	0	0	1	0	0	0	0.75	0.25	0.550415
Salinimicrobium sediminis	0	6	0	0	2	0	0	0	1.5	0.5	0.550415
Neochlamydia hartmannellae	3	0	0	0	0	0	1	0	0.75	0.25	0.550415
Mesorhizobium terrae	0	0	6	0	0	1	0	15	1.5	4	0.551952
Devosia salina	81	162	233	82	240	286	110	78	139.5	178.5	0.552425
Sphingomicrobium flavum	7	18	0	0	12	0	0	0	6.25	3	0.555139
Tunicatimonas pelagia	8	2	0	10	3	8	23	0	5	8.5	0.557346
Lacibacterium aquatile	32	43	54	0	40	24	13	20	32.25	24.25	0.560291
Chelativorans multitrophicus	72	72	20	119	58	75	46	52	70.75	57.75	0.561621
Caulobacter mirabilis	83	10	8	0	30	0	56	78	25.25	41	0.561824
Agrobacterium fabrum	37	0	60	25	65	8	0	0	30.5	18.25	0.563856
Noviherbaspirillum arenae	0	81	10	0	0	9	22	11	22.75	10.5	0.564091
Arenimonas halophila	7	14	155	5	26	0	57	3	45.25	21.5	0.564225
Nocardioides hungaricus	20	26	16	0	21	12	0	12	15.5	11.25	0.567841
Psychromarinibacter halotolerans	11	0	7	12	7	9	0	32	7.5	12	0.568219
Prescottella subtropica	0	0	0	8	0	0	0	22	2	5.5	0.571674
Arenimonas taoyuanensis	21	39	8	31	23	22	13	24	24.75	20.5	0.57404
Oceanibaculum indicum	0	0	0	17	4	10	16	0	4.25	7.5	0.576531
Aquaspirillum polymorphum	3	0	0	0	8	0	0	0	0.75	2	0.579736
Haloferula phyci	5	13	13	0	7	36	0	8	7.75	12.75	0.58089
Rhizobium grahamii	0	0	0	7	0	7	6	0	1.75	3.25	0.581272
Chlamydia ibidis	0	4	0	0	2	0	6	0	1	2	0.5847
Microvirga soli	21	11	18	0	0	12	15	10	12.5	9.25	0.588261
Marinobacter guineae	18	6	30	24	18	18	17	13	19.5	16.5	0.589144
Fluviicola chungangensis	14	31	11	71	31	53	0	0	31.75	21	0.590405
Sinorhizobium alkalisoli	14	37	45	33	12	72	85	9	32.25	44.5	0.591745
Anaeromyxobacter dehalogenans	6	18	5	15	15	13	10	14	11	13	0.592383
Phenylobacterium panacis	93	38	93	101	61	58	91	78	81.25	72	0.594468
Chelativorans intermedius	0	0	0	29	0	2	68	0	7.25	17.5	0.596353
Baekduia soli	16	12	10	0	0	10	0	62	9.5	18	0.597193
Phenylobacterium koreense	30	0	0	0	0	12	0	0	7.5	3	0.59762
Fodinicurvata sediminis	0	0	6	0	0	15	0	0	1.5	3.75	0.59762
Geoalkalibacter ferrihydriticus	0	0	8	12	23	0	5	5	5	8.25	0.600363
Chelativorans composti	12	0	13	0	41	0	0	7	6.25	12	0.602066
Domibacillus iocasae	13	0	0	0	0	0	0	32	3.25	8	0.602119
Paenibacillus sinopodophylli	0	0	0	16	21	0	9	0	4	7.5	0.603284
Paenibacillus filicis	0	0	7	0	0	0	0	17	1.75	4.25	0.606096
Rhodobium orientis	0	24	0	0	11	16	12	0	6	9.75	0.606827
Novosphingobium chloroacetimidivorans	0	0	0	12	0	0	0	29	3	7.25	0.607561
Tsuneonella suprasediminis	58	79	82	150	184	53	73	137	92.25	111.75	0.608095
Rhodoligotrophos appendicifer	25	41	20	16	20	30	8	28	25.5	21.5	0.609055
Microvirga vignae	16	14	24	0	0	18	0	20	13.5	9.5	0.609584
Ramlibacter pinisoli	0	0	21	18	22	0	0	0	9.75	5.5	0.609681
Devosia nitrariae	18	21	18	10	0	23	0	27	16.75	12.5	0.610374
Paludibaculum fermentans	32	135	41	44	107	60	85	57	63	77.25	0.614503
Marinobacter zhanjiangensis	12	11	3	7	5	0	0	18	8.25	5.75	0.615467
Botryobacter ruber	27	0	14	24	20	0	11	18	16.25	12.25	0.616647
Oceanibaculum pacificum	10	22	1	12	9	28	5	17	11.25	14.75	0.617817
Chitinophaga salinisoli	0	0	0	28	12	0	0	0	7	3	0.618261
Usitatibacter palustris	0	7	0	0	0	0	0	3	1.75	0.75	0.618261
Massilia agri	6	25	0	0	0	0	0	16	7.75	4	0.61855
Bacillus coreaensis	93	232	64	23	67	63	32	143	103	76.25	0.619413
[Pseudomonas] hibiscicola	37	0	0	0	10	0	0	7	9.25	4.25	0.620763
Mesorhizobium sediminum	84	49	101	92	36	231	140	26	81.5	108.25	0.624174
Sinorhizobium meliloti	297	155	176	229	278	152	134	200	214.25	191	0.624977
Flindersiella endophytica	0	0	66	0	0	14	17	0	16.5	7.75	0.627281
Nocardioides jishulii	0	62	14	0	0	15	0	28	19	10.75	0.628403
Brachybacterium phenoliresistens	4	0	0	0	0	0	9	0	1	2.25	0.629799
Sinomonas halotolerans	0	0	7	5	0	0	0	25	3	6.25	0.634798
Flavisolibacter ginsengiterrae	0	6	0	33	12	10	0	0	9.75	5.5	0.635023
Arthrobacter subterraneus	42	162	81	32	93	99	42	159	79.25	98.25	0.635124
Devosia insulae	94	124	78	37	181	79	113	32	83.25	101.25	0.63678
Streptomyces tritici	57	280	49	46	31	79	39	157	108	76.5	0.641142
Sphingomonas frigidaeris	0	35	8	6	29	10	21	7	12.25	16.75	0.644945
Oligoflexus tunisiensis	0	4	0	0	2	5	0	0	1	1.75	0.64518
Legionella nautarum	0	0	0	15	0	7	0	0	3.75	1.75	0.646014
Luteolibacter luteus	24	17	145	61	71	8	40	65	61.75	46	0.647033
Seohaeicola saemankumensis	45	0	37	0	27	0	18	11	20.5	14	0.647444
Capillibacterium thermochitinicola	0	7	0	0	0	11	0	2	1.75	3.25	0.65136
Halomonas stenophila	0	88	0	30	22	35	11	9	29.5	19.25	0.651696
Nakamurella flava	0	10	0	0	0	21	0	0	2.5	5.25	0.652979
Bremerella volcania	830	266	560	108	558	232	362	281	441	358.25	0.653595
Lysobacter arseniciresistens	288	113	107	55	217	75	106	46	140.75	111	0.653783
Pontibacter aurantiacus	79	82	50	57	161	83	33	47	67	81	0.654574
Litchfieldia salsa	0	24	0	0	4	24	0	11	6	9.75	0.655124
Actinomadura livida	15	0	13	0	0	0	0	17	7	4.25	0.656458
Halomonas azerbaijanica	0	35	0	16	23	10	0	0	12.75	8.25	0.666903
Dehalogenimonas alkenigignens	11	59	41	0	30	34	0	19	27.75	20.75	0.668184
Trebonia kvetii	0	0	0	2	0	0	0	1	0.5	0.25	0.670412
Bacillus caccae	0	3	0	0	6	0	0	0	0.75	1.5	0.670412
Catalinimonas alkaloidigena	0	0	0	3	6	0	0	0	0.75	1.5	0.670412
Litoribacter populi	0	6	0	0	0	0	3	0	1.5	0.75	0.670412
Arcticibacter tournemirensis	0	6	0	0	0	0	12	0	1.5	3	0.670412
Bosea thiooxidans	0	0	3	0	6	0	0	0	0.75	1.5	0.670412
Aliidongia dinghuensis	13	21	18	10	22	10	5	17	15.5	13.5	0.671677
Vicinamibacter silvestris	96	230	196	198	145	208	226	57	180	159	0.676938
Nocardioides aestuarii	13	29	29	40	29	19	28	50	27.75	31.5	0.678093
Fluviicola hefeinensis	4	7	15	0	10	0	29	0	6.5	9.75	0.681397
Cytobacillus oceanisediminis	0	15	0	0	0	29	0	0	3.75	7.25	0.68304
Muricauda brasiliensis	0	0	0	14	0	0	0	27	3.5	6.75	0.683975
Chthoniobacter flavus	46	3	64	8	83	42	11	22	30.25	39.5	0.68455
Devosia indica	256	208	271	566	292	344	279	243	325.25	289.5	0.685287
Limisphaera ngatamarikiensis	245	286	213	67	253	85	227	376	202.75	235.25	0.685331
Halomonas pellis	24	78	31	0	57	35	33	37	33.25	40.5	0.688869
Caldilinea tarbellica	8	41	9	4	45	14	9	14	15.5	20.5	0.688881
Pseudomonas indica	0	101	0	0	38	0	18	0	25.25	14	0.689532
Micromonospora craterilacus	109	115	119	14	92	141	59	0	89.25	73	0.690295
Saccharopolyspora phatthalungensis	0	8	0	0	0	0	15	0	2	3.75	0.694817
Bdellovibrio bacteriovorus	38	29	15	34	35	22	38	31	29	31.5	0.69631
Blastopirellula marina	420	110	160	106	183	85	147	247	199	165.5	0.697087
Fulvivirga imtechensis	0	18	6	19	0	0	33	26	10.75	14.75	0.70157
Euzebya pacifica	0	0	0	11	10	7	0	0	2.75	4.25	0.701969
Lysobacter bugurensis	12	12	0	10	17	0	0	9	8.5	6.5	0.703008
Pseudomonas vlassakiae	0	39	0	23	40	0	0	0	15.5	10	0.704247
Domibacillus indicus	22	0	0	0	13	0	0	21	5.5	8.5	0.704853
Azoarcus olearius	18	55	51	14	70	31	41	20	34.5	40.5	0.706364
Labilithrix luteola	60	79	53	4	40	79	27	17	49	40.75	0.707658
Pseudobdellovibrio exovorus	0	11	0	8	4	7	3	0	4.75	3.5	0.710459
Methylothermalis aethiopiae	0	0	9	0	0	0	0	5	2.25	1.25	0.711047
Parvibaculum indicum	0	0	5	0	0	9	0	0	1.25	2.25	0.711047
Methylophaga nitratireducenticrescens	55	16	24	8	62	0	64	8	25.75	33.5	0.711298
Halomonas saliphila	7	37	23	15	24	10	9	60	20.5	25.75	0.711329
Pontibaca salina	13	79	22	37	27	29	31	41	37.75	32	0.71362
Roseibacillus ishigakijimensis	30	81	10	27	57	0	49	10	37	29	0.714002
Blastococcus atacamensis	0	63	0	0	0	112	0	0	15.75	28	0.716108
Oryzomicrobium terrae	4	0	4	0	6	0	0	5	2	2.75	0.718305
Nocardioides hankookensis	5	25	0	34	12	17	8	14	16	12.75	0.718823
Glycomyces halotolerans	0	15	2	0	0	7	4	0	4.25	2.75	0.720213
Metabacillus schmidteae	75	205	74	17	54	103	0	139	92.75	74	0.720323
Polyangium jinanense	0	0	7	0	0	0	4	0	1.75	1	0.722604
Lysobacter prati	6	9	0	0	10	0	0	0	3.75	2.5	0.722927
Marinoscillum luteum	15	16	8	240	134	81	82	67	69.75	91	0.729574
Rubinisphaera brasiliensis	23	14	4	13	0	11	8	53	13.5	18	0.731452
Membranihabitans marinus	9	10	0	16	17	0	13	12	8.75	10.5	0.734796
Fulvivirga aurantia	0	6	0	25	0	0	0	20	7.75	5	0.73485
Arthrobacter paludis	177	502	351	209	250	453	77	307	309.75	271.75	0.736042
Capillimicrobium parvum	17	47	21	4	10	49	10	39	22.25	27	0.736618
Botrimarina mediterranea	7	4	20	0	2	0	20	0	7.75	5.5	0.741225
Luteolibacter flavescens	44	30	6	21	62	0	59	6	25.25	31.75	0.741384
Paraflavitalea soli	0	10	0	0	0	0	0	6	2.5	1.5	0.743299
Algiphilus aromaticivorans	0	5	0	0	0	0	0	3	1.25	0.75	0.743299
Stenotrophomonas nitritireducens	0	0	5	0	0	3	0	0	1.25	0.75	0.743299
Roseibium salinum	87	56	84	140	102	40	89	183	91.75	103.5	0.744778
Stappia taiwanensis	8	0	17	0	0	17	0	0	6.25	4.25	0.744936
Marinimicrobium agarilyticum	10	0	0	13	0	0	5	12	5.75	4.25	0.74541
Lysobacter erysipheiresistens	0	13	0	0	3	17	0	0	3.25	5	0.748024
Polystyrenella longa	20	33	5	12	23	0	46	16	17.5	21.25	0.750929
Steroidobacter agaridevorans	34	0	37	0	9	8	48	24	17.75	22.25	0.756666
Porticoccus litoralis	7	0	0	40	5	1	12	16	11.75	8.5	0.75944
Rubribacterium polymorphum	0	0	27	50	15	0	0	42	19.25	14.25	0.759574
Mesobacillus harenae	10	0	0	0	0	0	0	16	2.5	4	0.761262
Adhaeribacter aquaticus	44	34	29	42	42	32	16	49	37.25	34.75	0.764274
Racemicystis persica	144	107	346	179	152	350	106	65	194	168.25	0.764894
Caulobacter profundus	3	0	8	20	11	0	13	0	7.75	6	0.765963
Aureimonas populi	0	2	11	0	1	8	0	0	3.25	2.25	0.769374
Phototrophicus methaneseepsis	33	82	18	39	80	36	36	41	43	48.25	0.772733
Euryhalocaulis caribicus	41	14	7	38	12	94	21	0	25	31.75	0.777525
Paenarthrobacter ureafaciens	15	11	26	0	20	46	0	0	13	16.5	0.783079
Thiobacter subterraneus	7	32	8	9	14	21	7	6	14	12	0.783271
Aquihabitans daechungensis	0	3	0	0	0	2	0	0	0.75	0.5	0.790819
Nocardioides lianchengensis	0	3	0	0	0	2	0	0	0.75	0.5	0.790819
Flavitalea gansuensis	0	0	0	21	0	0	14	0	5.25	3.5	0.790819
Thermoflexus hugenholtzii	0	0	6	0	9	0	0	0	1.5	2.25	0.790819
Profundirhabdus halotolerans	62	122	87	39	46	83	29	122	77.5	70	0.792511
Pedomicrobium manganicum	6	45	0	0	21	0	38	7	12.75	16.5	0.793631
Nocardioides acrostichi	3	0	0	11	0	9	0	9	3.5	4.5	0.794618
Aurantiacibacter sediminis	23	73	13	27	64	0	88	11	34	40.75	0.795553
Sinorhizobium glycinis	53	0	72	48	72	14	49	59	43.25	48.5	0.799002
Rhabdobacter roseus	6	0	14	0	0	6	8	2	5	4	0.800514
Rhodocaloribacter litoris	0	80	2	12	13	15	2	42	23.5	18	0.800551
Fodinibius sediminis	17	397	7	0	92	157	87	185	105.25	130.25	0.81145
Cephaloticoccus primus	7	0	0	0	0	0	10	0	1.75	2.5	0.814052
Sulfurisoma sediminicola	0	2	0	15	0	9	0	4	4.25	3.25	0.819655
Ensifer adhaerens	194	184	434	437	291	474	195	198	312.25	289.5	0.82179
Caedimonas varicaedens	0	2	4	0	1	2	2	0	1.5	1.25	0.823099
Azoarcus taiwanensis	0	7	0	0	0	5	0	0	1.75	1.25	0.823881
Lysobacter daejeonensis	0	5	0	0	7	0	0	0	1.25	1.75	0.823881
Brevundimonas viscosa	10	35	40	10	20	0	21	43	23.75	21	0.824691
Aquirufa rosea	0	0	0	12	5	0	4	0	3	2.25	0.826497
Saccharospirillum impatiens	2	0	2	0	1	0	4	0	1	1.25	0.82908
Rheinheimera nanhaiensis	0	34	59	0	14	19	35	39	23.25	26.75	0.833245
Tepidiforma bonchosmolovskayae	90	289	121	79	186	241	79	126	144.75	158	0.833358
Pseudomarimonas arenosa	0	10	3	7	0	0	0	16	5	4	0.833843
Hydrogenispora ethanolica	0	0	41	0	0	30	0	0	10.25	7.5	0.835756
Thermoleophilum minutum	16	43	5	11	29	10	16	12	18.75	16.75	0.838791
Halomonas caseinilytica	0	29	0	7	2	8	9	11	9	7.5	0.840458
Sphingopyxis ginsengisoli	0	0	27	0	20	0	0	0	6.75	5	0.841864
Pseudorhizobium halotolerans	41	60	55	93	65	125	28	50	62.25	67	0.846562
Marmoricola silvestris	0	4	0	0	0	0	3	0	1	0.75	0.848087
Rubritalea sabuli	0	7	16	0	0	22	0	6	5.75	7	0.852366
Bacillus dakarensis	0	0	0	33	0	0	0	25	8.25	6.25	0.853151
Egicoccus halophilus	12	30	8	9	24	39	0	4	14.75	16.75	0.854483
Devosia faecipullorum	0	25	0	0	11	20	0	0	6.25	7.75	0.855724
Fodinicurvata fenggangensis	0	24	0	0	14	0	8	7	6	7.25	0.857107
Woeseia oceani	9	0	0	0	0	1	0	6	2.25	1.75	0.857586
Microbulbifer chitinilyticus	0	74	0	0	3	32	10	15	18.5	15	0.863493
Algisphaera agarilytica	0	27	4	0	15	9	10	2	7.75	9	0.864464
Gimesia benthica	407	322	208	157	332	254	296	255	273.5	284.25	0.865798
Pseudoneobacillus rhizosphaerae	2	0	0	13	0	19	0	0	3.75	4.75	0.866102
Methyloceanibacter caenitepidi	7	78	3	12	15	44	0	27	25	21.5	0.867204
Novosphingobium nitrogenifigens	54	0	55	13	24	0	16	68	30.5	27	0.86857
Desertibacter xinjiangensis	37	47	55	89	34	18	139	57	57	62	0.869482
Nitrospirillum amazonense	0	0	0	24	0	14	0	15	6	7.25	0.869998
Nocardioides phosphati	189	301	212	133	244	315	52	180	208.75	197.75	0.872892
Phenylobacterium hankyongense	0	0	0	5	4	0	0	2	1.25	1.5	0.879054
Halalkalibacter hemicellulosilyticus	0	8	0	0	0	10	0	0	2	2.5	0.881018
Panacibacter ginsenosidivorans	0	0	0	4	5	0	0	0	1	1.25	0.881018
Daejeonella composti	5	0	0	0	0	0	4	0	1.25	1	0.881018
Nitrospira japonica	4	0	0	0	0	5	0	0	1	1.25	0.881018
Anatilimnocola aggregata	0	0	5	0	4	0	0	0	1.25	1	0.881018
Plantactinospora sonchi	46	42	84	0	0	168	31	0	43	49.75	0.882077
Algoriphagus oliviformis	228	143	191	400	114	671	65	12	240.5	215.5	0.883235
Tepidamorphus gemmatus	14	5	8	24	10	34	1	11	12.75	14	0.883685
Aquibium oceanicum	44	72	15	0	36	40	44	0	32.75	30	0.889082
Rhizobium rosettiformans	13	0	17	7	13	5	16	0	9.25	8.5	0.890254
Neobacillus niacini	55	65	34	0	27	45	0	96	38.5	42	0.892463
Altererythrobacter fulvus	22	22	51	24	16	41	8	62	29.75	31.75	0.892554
Bauldia consociata	33	42	38	83	37	48	62	42	49	47.25	0.894837
Christiangramia oceani	70	276	8	61	103	38	64	175	103.75	95	0.899061
Arthrobacter sedimenti	0	76	0	0	42	46	0	0	19	22	0.89992
Filomicrobium insigne	10	0	12	0	0	19	0	0	5.5	4.75	0.90011
Wenxinia saemankumensis	0	51	13	17	24	38	0	12	20.25	18.5	0.901691
Salinimicrobium catena	0	68	0	4	7	0	36	39	18	20.5	0.901812
Pirellulimonas nuda	50	89	35	44	71	84	27	45	54.5	56.75	0.901828
Anaerobacillus isosaccharinicus	0	0	10	0	0	12	0	0	2.5	3	0.902303
Tangfeifania diversioriginum	0	6	0	0	5	0	0	0	1.5	1.25	0.902303
Seonamhaeicola maritimus	0	0	0	5	0	0	6	0	1.25	1.5	0.902303
Sphingobacterium micropteri	6	0	0	0	5	0	0	0	1.5	1.25	0.902303
Thermogutta terrifontis	0	0	5	0	6	0	0	0	1.25	1.5	0.902303
Marinobacter oulmenensis	6	0	0	0	0	0	0	5	1.5	1.25	0.902303
Archangium gephyra	0	12	0	0	3	0	0	11	3	3.5	0.903857
Symbiobacterium thermophilum	4	0	2	0	0	7	0	0	1.5	1.75	0.904359
Lysobacter caseinilyticus	40	8	64	46	65	17	66	0	39.5	37	0.906791
Achromobacter insolitus	38	0	0	0	32	0	0	0	9.5	8	0.907812
Pseudolabrys taiwanensis	0	11	10	0	2	9	12	0	5.25	5.75	0.908218
Paenarthrobacter nitroguajacolicus	25	68	14	0	33	10	0	55	26.75	24.5	0.910254
Aequorivita vladivostokensis	0	11	0	0	13	0	0	0	2.75	3.25	0.910341
Ornatilinea apprima	0	7	0	0	0	3	5	0	1.75	2	0.910647
Sinirhodobacter populi	0	7	0	0	0	6	0	0	1.75	1.5	0.917163
Glutamicibacter nicotianae	13	36	19	0	28	19	0	17	17	16	0.919487
Methylohalomonas lacus	4	16	0	0	2	0	3	13	5	4.5	0.919928
Cellvibrio diazotrophicus	154	11	271	40	100	310	72	30	119	128	0.920122
Heliorestis acidaminivorans	0	9	25	20	22	16	0	13	13.5	12.75	0.921288
Plesiocystis pacifica	0	0	0	7	0	8	0	0	1.75	2	0.928115
Legionella parisiensis	0	9	3	0	4	7	0	0	3	2.75	0.929748
Rhabdothermincola salaria	69	129	44	31	65	68	44	105	68.25	70.5	0.93165
Pontibacter silvestris	0	0	0	17	15	0	0	0	4.25	3.75	0.932576
Dongia mobilis	0	2	0	10	7	0	4	0	3	2.75	0.934695
Arenimonas alkanexedens	0	28	56	0	21	0	57	0	21	19.5	0.939593
Saccharopolyspora rectivirgula	0	17	0	0	0	0	19	0	4.25	4.75	0.940024
Rossellomorea arthrocnemi	0	17	0	0	0	19	0	0	4.25	4.75	0.940024
Fulvivirga sediminis	0	19	0	0	0	0	0	17	4.75	4.25	0.940024
Caldilinea aerophila	0	7	0	5	0	11	0	0	3	2.75	0.941643
Acuticoccus kandeliae	0	0	0	11	0	7	5	0	2.75	3	0.941643
Rubellimicrobium roseum	0	0	0	9	10	0	0	0	2.25	2.5	0.943164
Pelagicoccus enzymogenes	145	129	61	42	130	70	167	22	94.25	97.25	0.943755
Nocardioides mesophilus	396	1130	280	460	889	625	242	577	566.5	583.25	0.945039
Azospirillum rugosum	0	0	8	5	0	0	0	12	3.25	3	0.946761
Croceimicrobium hydrocarbonivorans	19	58	12	0	20	7	42	16	22.25	21.25	0.947553
Staphylococcus hominis	0	0	2	9	12	0	0	0	2.75	3	0.948083
Microbulbifer arenaceous	0	26	0	0	17	6	1	0	6.5	6	0.949533
Actinocatenispora rupis	0	0	0	13	4	9	1	0	3.25	3.5	0.950037
Steroidobacter gossypii	0	12	0	0	0	0	11	0	3	2.75	0.953012
Polyangium spumosum	14	13	43	13	30	26	23	2	20.75	20.25	0.960571
Algoriphagus confluentis	45	80	18	0	71	6	61	0	35.75	34.5	0.96218
Inmirania thermothiophila	5	6	8	15	17	16	0	0	8.5	8.25	0.964322
Bacillus suaedaesalsae	0	31	0	41	10	23	18	23	18	18.5	0.966298
Blastochloris tepida	28	32	16	0	19	16	16	26	19	19.25	0.974709
Sphingosinicella flava	0	0	0	27	13	15	0	0	6.75	7	0.975713
Mesorhizobium soli	7	43	0	0	3	15	17	16	12.5	12.75	0.982296
Longimicrobium terrae	94	129	262	411	121	439	116	215	224	222.75	0.990839
Specibacter cremeus	4	0	0	0	1	2	0	1	1	1	1
Bacillus mesophilus	0	1	0	0	0	1	0	0	0.25	0.25	1
Gracilibacter thermotolerans	0	5	0	0	5	0	0	0	1.25	1.25	1
Mucilaginibacter pankratovii	0	0	10	0	0	0	0	10	2.5	2.5	1
Nitrosophilus alvini	0	2	0	0	0	2	0	0	0.5	0.5	1
Roseiflexus castenholzii	2	0	0	0	0	2	0	0	0.5	0.5	1
Limnoglobus roseus	0	4	18	0	12	10	0	0	5.5	5.5	1
Brevundimonas canariensis	0	0	9	0	0	0	9	0	2.25	2.25	1
Microvirga roseola	14	13	9	9	0	14	11	20	11.25	11.25	1
Pannonibacter carbonis	0	1	0	0	0	0	0	1	0.25	0.25	1
Kordiimonas marina	0	9	0	0	1	0	5	3	2.25	2.25	1
Marinicaulis aureus	15	31	0	42	33	14	41	0	22	22	1
Rubellimicrobium rubrum	0	0	0	14	0	14	0	0	3.5	3.5	1
Methyloradius palustris	0	2	0	0	0	0	0	2	0.5	0.5	1
Sulfuriflexus mobilis	0	0	0	4	0	4	0	0	1	1	1
Geminisphaera colitermitum	34	51	27	7	38	24	33	24	29.75	29.75	1
